# Supplementary material for: Using the linear references from the pangenome to discover missing autism variants
Source: Nat Commun. 2026 Jan 23;17:1681. doi: 10.1038/s41467-026-68378-4 (PMC12909954; doi:10.1038/s41467-026-68378-4)
Supplement: Supplementary file 3 — Supplementary Data 1 [file 41467_2026_68378_MOESM3_ESM.xlsx]

## Sheet: 1.1
Cohort	FamilyType	FamilyID	Sample	Sex	Role	FamSex (Pro-Sib)	Cohort_ID	PRS_Raw	PRS_decile	IQ	Seizure	Calibrated Severity Score from the ADOS	Ancestry_HiFI	EAS_prob	AFR_prob	AMR_prob	SAS_prob	EUR_prob	HiFiSource	HiFiReadCov_X	HiFiReadN50_kbp	HiFiHap1_N50_Mbp	HiFiHap2_N50_Mbp	HiFiHap1_QV	HiFiHap2_QV	ONTSource	ONTReadCov_X	ONTReadN50_kbp
SSC	Quad, Simplex	11071	11071_fa	M	fa	F-F	SSC00031						EUR	0	0	0.0592	0	0.9408	blood+cell-line	35.695	17.13	61.69	58.15	57.0048	56.4776	cell line	36.96	48.627
SSC	Quad, Simplex	11071	11071_mo	F	mo	F-F	SSC00030						EUR	0	0	0.0283	0	0.9717	blood+cell-line	32.38	18.05	33.74	36.33	53.1659	53.4095	cell line	38.401	62.277
SSC	Quad, Simplex	11071	11071_p1	F	p1	F-F	SSC00032	-13.8	2	46	NA	6	EUR	0	0	0.0293	0	0.9707	blood+cell-line	33.664	18.32	40.07	42.86	54.8843	55.3747	cell line	36.781	58.578
SSC	Quad, Simplex	11071	11071_s1	F	s1	F-F	SSC00029	-14	2				EUR	0	0	0.035	0	0.965	blood+cell-line	42.9	16.36	53.98	58.1	58.7783	58.8878	cell line	43.02	43.335
SSC	Trio, Simplex	11080	11080_fa	M	fa	F	SSC02717						EUR	0	0	0.0192	0	0.9808	blood	32.366	14.36	57.68	32.14	55.6731	55.4217	cell line	39.538	62.503
SSC	Trio, Simplex	11080	11080_mo	F	mo	F	SSC02696						EUR	0	0	0.019	0	0.981	blood	31.76	15.5	38.26	29.52	54.2365	54.204	cell line	29.375	44.589
SSC	Trio, Simplex	11080	11080_p1	F	p1	F	SSC03276	-7.94	7	51	FALSE	8	EUR	0	0	0.0328	0	0.9672	blood	30.237	14.74	29.43	32.09	53.7377	53.5921	cell line	35.976	68.131
SSC	Quad, Simplex	11201	11201_fa	M	fa	M-M	SSC02192						EUR	0	0	0.0118	0	0.9882	cell-line	33.901	19.88	57.64	35.3	56.8223	56.6174	cell line	47.264	44.17
SSC	Quad, Simplex	11201	11201_mo	F	mo	M-M	SSC02191						EUR	0	0	0.0325	0	0.9675	cell-line	29.881	20.4	35.29	33.12	54.7857	55.0637	cell line	38.345	49.217
SSC	Quad, Simplex	11201	11201_p1	M	p1	M-M	SSC02190	-18.8	0	62	FALSE	10	EUR	0	0	0.0135	0	0.9865	cell-line	31.89	20.27	45.23	55.51	56.1345	56.7637	cell line	32.426	34.689
SSC	Quad, Simplex	11201	11201_s1	M	s1	M-M	SSC03842	-11.8	4				EUR	0	0	0.0206	0	0.9794	cell-line	30.613	21.75	45.21	43.65	55.6905	55.7675	cell line	38.38	42.652
SSC	Quad, Simplex	11266	11266_fa	M	fa	F-F	SSC00581						EUR	0	0	0.0409	0	0.9591	blood	30.837	14.56	43.68	29.62	55.125	55.1726	cell line	55.676	19.545
SSC	Quad, Simplex	11266	11266_mo	F	mo	F-F	SSC00582						EUR	0	0	0.0452	0	0.9548	blood	32.087	14.77	42.49	44.97	56.2774	56.1848	cell line	31.131	29.9
SSC	Quad, Simplex	11266	11266_p1	F	p1	F-F	SSC00574	-15.8	1	71	FALSE	8	EUR	0	0	0.0489	0	0.9511	blood	32.07	15.92	40.83	34.48	55.4619	55.4147	cell line	32.665	35.537
SSC	Quad, Simplex	11266	11266_s1	F	s1	F-F	SSC00580						EUR	0	0	0.0464	0	0.9536	cell-line	30.61	19.63	41.37	40.79	57.4398	57.5182	cell line	41.893	28.47
SSC	Quad, Simplex	11414	11414_fa	M	fa	F-F	SSC01111						EUR	0	0	0.0125	0	0.9875	blood+cell-line	56.419	19.13	88.02	61.95	59.5457	59.6283	cell line	51.574	32.409
SSC	Quad, Simplex	11414	11414_mo	F	mo	F-F	SSC01112						EUR	0	0	0.0168	0	0.9832	cell-line	38.699	20.52	61.84	48.37	56.9053	57.0163	cell line	43.827	12.634
SSC	Quad, Simplex	11414	11414_p1	F	p1	F-F	SSC01107	-7.39	7	79	FALSE	10	EUR	0	0	0.0156	0	0.9844	blood	35.625	14.95	47.39	41.44	57.826	57.9565	cell line
SSC	Quad, Simplex	11414	11414_s1	F	s1	F-F	SSC01125	-16.7	1				EUR	0	0	0.0095	0	0.9905	cell-line	45.787	23.33	61.44	64.37	56.68	56.9211	cell line	32.545	40.267
SSC	Trio, Simplex	11611	11611_fa	M	fa	F	SSC02351						EUR	0	0	0.0286	0	0.9714	blood+cell-line	41.707	17.29	55.56	62.04	57.9265	57.9029	cell line	31.288	69.625
SSC	Trio, Simplex	11611	11611_mo	F	mo	F	SSC02339						EUR	0	0	0.0169	0	0.9831	blood	33.615	14.65	44.4	40.94	56.0277	55.6445	cell line	40.222	69.722
SSC	Trio, Simplex	11611	11611_p1	F	p1	F	SSC02331	-9.31	6	32	TRUE	6	EUR	0	0	0.0199	0	0.9801	blood	35.946	15	56.97	52.02	58.056	57.7825	cell line	26.35	54.628
SSC	Quad, Simplex	11918	11918_fa	M	fa	F-M	SSC03758						AFR	0	0.9994	0.0006	0	0	blood+cell-line	33.771	16.41	55.01	40.87	57.7624	58.245	cell line	29.518	60.123
SSC	Quad, Simplex	11918	11918_mo	F	mo	F-M	SSC03755						AFR	0	0.9991	0.0009	0	0	blood+cell-line	32.524	18.47	44.03	46.81	56.2291	56.5172	cell line	32.232	53.605
SSC	Quad, Simplex	11918	11918_p1	F	p1	F-M	SSC03753	-7.55	7	48	FALSE	9	AFR	0	0.9994	0.0006	0	0	blood+cell-line	33.472	18.35	41.79	39.61	55.8108	56.1764	cell line	29.24	39.275
SSC	Quad, Simplex	11918	11918_s1	M	s1	F-M	SSC03759	-5.18	8				AFR	0	0.9994	0.0006	0	0	blood+cell-line	33.535	18.88	48.69	56.62	56.1293	56.6971	cell line	62.848	43.192
SSC	Quad, Simplex	11964	11964_fa	M	fa	F-F	SSC03436						EUR	0	0	0.0331	0	0.9669	blood+cell-line	32.248	19.73	56.94	37.01	54.7151	55.0533	cell line	39.98	42.978
SSC	Quad, Simplex	11964	11964_mo	F	mo	F-F	SSC03428						EUR	0	0	0.0253	0	0.9747	blood+cell-line	41.227	20.47	56.84	56.27	56.7661	56.8839	cell line	33.14	40.777
SSC	Quad, Simplex	11964	11964_p1	F	p1	F-F	SSC03421	-5.33	8	40	FALSE	10	EUR	0	0	0.041	0	0.959	blood+cell-line	34.388	20.77	42.42	49.34	55.8789	56.3136	cell line	46.862	45.444
SSC	Quad, Simplex	11964	11964_s1	F	s1	F-F	SSC03437	-9.99	5				EUR	0	0	0.0217	0	0.9783	blood+cell-line	39.202	19.76	59.34	77.96	56.9692	57.0369	cell line	38.549	32.524
SSC	Quad, Simplex	12220	12220_fa	M	fa	F-M	SSC06628						AFR	0	0.9991	0.0009	0	0	blood+cell-line	34.71	17.32	43.92	47.01	56.121	56.1016	cell line	33.958	52.351
SSC	Quad, Simplex	12220	12220_mo	F	mo	F-M	SSC04737						EUR	0	0	0.0252	0	0.9748	blood+cell-line	30.135	17.82	43.7	27.92	52.5116	52.5107	cell line	49.867	62.856
SSC	Quad, Simplex	12220	12220_p1	F	p1	F-M	SSC04733	-9.51	6	33	FALSE	5	AMR	0	0.2934	0.7066	0	0	blood+cell-line	35.182	15.78	42.93	46.63	54.7506	55.1109	cell line	36.865	48.281
SSC	Quad, Simplex	12220	12220_s1	M	s1	F-M	SSC04936	-11.9	4				AMR	0	0.2491	0.7509	0	0	blood+cell-line	41.892	18.04	61.75	64.75	57.6141	57.0481	cell line	32.828	62.993
SSC	Quad, Simplex	12237	12237_fa	M	fa	F-F	SSC04068						EUR	0	0	0.0175	0	0.9825	blood+cell-line	39.163	19.54	45.39	49.56	54.4416	54.6969	cell line	54.866	37.457
SSC	Quad, Simplex	12237	12237_mo	F	mo	F-F	SSC04054						EUR	0	0	0.0294	0	0.9706	blood	32.197	19.36	32.93	28.09	52.0755	52.0919	cell line	30.339	33.446
SSC	Quad, Simplex	12237	12237_p1	F	p1	F-F	SSC04046	-7.86	7	54	FALSE	8	EUR	0	0	0.0268	0	0.9732	blood	33.507	19.3	31.7	38.24	53.322	52.8952	cell line	40.313	30.096
SSC	Quad, Simplex	12237	12237_s1	F	s1	F-F	SSC04069	-6.4	8				EUR	0	0	0.0179	0	0.9821	blood+cell-line	38.073	19.09	39.2	35.11	54.011	53.9507	cell line	21.05	42.991
SSC	Quad, Simplex	12456	12456_fa	M	fa	F-M	SSC05406						EUR	0	0	0.0452	0	0.9547	blood	39.078	16.16	55.31	34.61	55.7141	55.4433	cell line	45.17	63.968
SSC	Quad, Simplex	12456	12456_mo	F	mo	F-M	SSC05400						EUR	0	0	0.018	0	0.982	blood+cell-line	32.699	16.28	39.05	47.44	56.8883	57.2886	cell line	31.803	37.537
SSC	Quad, Simplex	12456	12456_p1	F	p1	F-M	SSC05395	-10	5	40	FALSE	9	EUR	0	0	0.0163	0	0.9837	blood	30.92	16.56	29.23	32.08	54.1532	54.1191	cell line	31.46	82.398
SSC	Quad, Simplex	12456	12456_s1	M	s1	F-M	SSC05407	-5.95	8				EUR	0	0	0.0135	0	0.9865	blood+cell-line	33.027	17.65	47.58	58.27	57.2558	57.2794	cell line	33.811	62.933
SSC	Quad, Simplex	12651	12651_fa	M	fa	M-M	SSC06677						EUR	0	0	0.0238	0	0.9762	cell-line	32.745	20.65	55.39	39.3	56.3417	56.6394	cell line	38.439	43.061
SSC	Quad, Simplex	12651	12651_mo	F	mo	M-M	SSC06665						EUR	0	0	0.0193	0	0.9807	cell-line	32.313	19.49	57.58	34.46	56.1135	56.3931	cell line	32.271	47.773
SSC	Quad, Simplex	12651	12651_p1	M	p1	M-M	SSC06657	-12.1	4	24	FALSE	8	EUR	0	0	0.0272	0	0.9728	cell-line	29.221	20.9	42.89	41.5	54.3028	54.99	cell line	34.774	42.364
SSC	Quad, Simplex	12651	12651_s1	M	s1	M-M	SSC06678	-18.5	0				EUR	0	0	0.015	0	0.985	cell-line	32.711	20.64	51.38	43.33	56.7691	56.9171	cell line	59.047	36.638
SSC	Quad, Simplex	12826	12826_fa	M	fa	F-M	SSC06071						EUR	0	0	0.0238	0	0.9762	blood	30.456	19.05	38.26	34.49	54.1767	53.9901	cell line	51.891	37.723
SSC	Quad, Simplex	12826	12826_mo	F	mo	F-M	SSC06070						EUR	0	0	0.0382	0	0.9618	blood	32.784	18.72	39.09	29.42	53.0297	53.3915	cell line	37.037	58.167
SSC	Quad, Simplex	12826	12826_p1	F	p1	F-M	SSC06076	-12.6	3	66	FALSE	8	EUR	0	0	0.0265	0	0.9735	blood	32.878	19.52	38.55	33.26	54.0228	54.2393	cell line	57.275	36.097
SSC	Quad, Simplex	12826	12826_s1	M	s1	F-M	SSC06072	-20	0				EUR	0	0	0.0163	0	0.9837	blood	33.18	19.08	34.21	38.72	54.3505	54.4831	cell line	25.07	59.885
SSC	Quad, Simplex	12832	12832_fa	M	fa	F-F	SSC06016						EUR	0	0	0.1698	0	0.8301	blood	37.478	20.05	47.11	54.93	56.2988	56.5346	cell line	28.532	66.682
SSC	Quad, Simplex	12832	12832_mo	F	mo	F-F	SSC06015						AMR	0	0.0006	0.9102	0	0.0892	blood	33.119	20.62	43.4	23	52.8986	53.0381	cell line	33.312	43.096
SSC	Quad, Simplex	12832	12832_p1	F	p1	F-F	SSC06014	-8.82	6	53	FALSE	6	AMR	0	0.0001	0.667	0	0.3329	blood	32.353	19.18	37.77	41.69	55.4243	55.7459	cell line	58.434	31.013
SSC	Quad, Simplex	12832	12832_s1	F	s1	F-F	SSC06017	1.24	9				AMR	0	0.0004	0.8467	0	0.1529	blood	33.608	19.8	43.59	37.05	54.9848	55.2376	cell line	44.488	41.216
SSC	Quad, Simplex	13048	13048_fa	M	fa	F-F	SSC06679						EUR	0	0	0.021	0	0.979	blood	31.645	18.22	39.62	30.04	53.0176	53.1619	cell line	29.537	48.708
SSC	Quad, Simplex	13048	13048_mo	F	mo	F-F	SSC06666						EUR	0	0	0.0169	0	0.9831	blood	33.599	17.64	42.92	34.75	55.205	54.9608	cell line	34.738	51.701
SSC	Quad, Simplex	13048	13048_p1	F	p1	F-F	SSC06658	-12.3	3	35	FALSE	8	EUR	0	0	0.0191	0	0.9809	blood	31.569	18.32	31.86	35.69	53.4737	53.8052	cell line	50.242	32.467
SSC	Quad, Simplex	13048	13048_s1	F	s1	F-F	SSC06680	-9.48	6				EUR	0	0	0.0128	0	0.9872	blood	32.036	18.19	39.99	34.94	54.9172	54.9064	cell line	41.564	36.28
SSC	Quad, Simplex	13230	13230_fa	M	fa	F-F	SSC07365						EUR	0	0	0.1275	0	0.8725	blood	36.741	16.1	35.94	30.25	56.8858	57.0364	cell line	36.89	36.469
SSC	Quad, Simplex	13230	13230_mo	F	mo	F-F	SSC07495						EUR	0	0	0.0387	0	0.9613	blood	38.063	16.14	34.01	30.79	57.2111	57.5003	cell line	39.369	64.558
SSC	Quad, Simplex	13230	13230_p1	F	p1	F-F	SSC07363	-7.94	7	25	FALSE	9	EUR	0	0	0.0934	0	0.9066	blood	39.495	17.13	36.32	36.73	58.4176	58.2682	cell line	33.579	73.591
SSC	Quad, Simplex	13230	13230_s2	F	s2	F-F	SSC07366						EUR	0	0	0.0908	0	0.9092	blood	39.506	14.51	29.49	27.63	59.0352	58.6872	cell line	49.69	75.665
SSC	Quad, Simplex	13239	13239_fa	M	fa	F-M	SSC08100						AMR	0	0.0006	0.9927	0.0001	0.0067	blood	31.097	18.7	36.08	38.13	53.7629	53.9381	cell line	47.314	48.225
SSC	Quad, Simplex	13239	13239_mo	F	mo	F-M	SSC07573						EAS	1	0	0	0	0	blood	30.251	18.3	39.85	31	53.2863	53.2136	cell line	50.005	41.308
SSC	Quad, Simplex	13239	13239_p1	F	p1	F-M	SSC07569	-9.54	6	83	FALSE	8	EAS	0.9619	0	0.0381	0	0	blood	31.158	16.81	11.62	10.89	46.6412	46.6029	cell line	52.369	27.49
SSC	Quad, Simplex	13239	13239_s1	M	s1	F-M	SSC07578	-5.83	8				EAS	0.9582	0	0.0418	0	0	blood	32.111	18.44	31.76	42.92	53.837	54.0795	cell line	40.352	53.187
SSC	Quad, Simplex	13385	13385_fa	M	fa	M-F	SSC07205						EUR	0	0	0.0199	0	0.9801	blood	32.866	17.73	45.97	38.36	57.4181	57.2427	cell line	74.311	41.591
SSC	Quad, Simplex	13385	13385_mo	F	mo	M-F	SSC07203						EUR	0	0	0.2665	0	0.7335	blood	34.47	18.85	55.77	33.68	57.1641	57.6146	cell line	41.137	51.62
SSC	Quad, Simplex	13385	13385_p1	M	p1	M-F	SSC07202	-11.6	4	16	FALSE	9	EUR	0	0	0.052	0	0.948	blood	32.244	16.96	37.92	34.32	59.0433	58.3802	cell line	40.045	50.39
SSC	Quad, Simplex	13385	13385_s1	F	s1	M-F	SSC07206	-9.45	6				EUR	0	0	0.0654	0	0.9346	blood	31.828	18.19	40.29	35.79	57.6965	57.1438	cell line	41.761	35.715
SSC	Quad, Simplex	13409	13409_fa	M	fa	F-F	SSC07926						EUR	0	0	0.0266	0	0.9734	blood	36.132	15.24	81.66	59.37	58.2675	58.3369	cell line	34.578	49.856
SSC	Quad, Simplex	13409	13409_mo	F	mo	F-F	SSC07925						EUR	0	0	0.0219	0	0.9781	blood+cell-line	39.644	18.98	87.27	58.49	58.2943	58.0498	cell line	34.932	54.317
SSC	Quad, Simplex	13409	13409_p1	F	p1	F-F	SSC07924	-13	3	64	FALSE	9	EUR	0	0	0.0195	0	0.9805	blood+cell-line	40.78	18.35	87.89	80.59	58.6403	58.6181	cell line	35.813	60.482
SSC	Quad, Simplex	13409	13409_s1	F	s1	F-F	SSC07927	-15	2				EUR	0	0	0.0158	0	0.9842	blood+cell-line	32.538	18.89	61.15	59.38	57.7265	58.0981	cell line	34.725	47.446
SSC	Quad, Simplex	13456	13456_fa	M	fa	M-F	SSC07549						EUR	0	0	0.0208	0	0.9792	cell-line	31.271	20.04	41.73	42.98	56.4742	56.8741	cell line	61.673	27.017
SSC	Quad, Simplex	13456	13456_mo	F	mo	M-F	SSC07545						EUR	0	0	0.0186	0	0.9814	cell-line	34.071	21.53	41.38	42.39	55.9217	56.2013	cell line	48.406	20.438
SSC	Quad, Simplex	13456	13456_p1	M	p1	M-F	SSC07528	-12.6	3	18	FALSE	8	EUR	0	0	0.0151	0	0.9849	cell-line	33.513	16.67	50.58	55.64	58.4487	58.5687	cell line	39.757	27.097
SSC	Quad, Simplex	13456	13456_s1	F	s1	M-F	SSC07540	-21.6	0				EUR	0	0	0.0183	0	0.9817	cell-line	31.925	21.16	51.01	51.22	55.6292	55.8551	cell line	37.087	46.629
SSC	Quad, Simplex	13532	13532_fa	M	fa	M-M	SSC07848						EUR	0	0	0.0322	0	0.9678	blood	33.209	18.9	18.67	12.7	46.6275	47.0047	cell line	37.615	13.118
SSC	Quad, Simplex	13532	13532_mo	F	mo	M-M	SSC07845						EUR	0	0	0.0142	0	0.9858	blood	32.786	19.09	31.99	24.08	51.4947	51.6914	cell line	43.678	27.252
SSC	Quad, Simplex	13532	13532_p1	M	p1	M-M	SSC07842	-15.1	1	22	FALSE	6	EUR	0	0	0.0216	0	0.9784	blood	32.393	17.6	21.93	27.21	53.0019	52.7903	cell line	31.491	41.937
SSC	Quad, Simplex	13532	13532_s1	M	s1	M-M	SSC07849	-8.93	6				EUR	0	0	0.0255	0	0.9745	blood	34.687	18.82	36.91	36.43	54.6799	54.64	cell line	40.246	32.547
SSC	Quad, Simplex	13561	13561_fa	M	fa	F-M	SSC07928						EUR	0	0	0.0332	0	0.9668	blood	31.576	19.34	39.97	50.65	54.7457	55.1479	cell line	31.254	22.779
SSC	Quad, Simplex	13561	13561_mo	F	mo	F-M	SSC08099						EUR	0	0	0.0208	0	0.9792	blood	33.196	20.68	46.03	36.77	54.6691	54.77	cell line	34.092	36.527
SSC	Quad, Simplex	13561	13561_p1	F	p1	F-M	SSC08097	-6.1	8	51	FALSE	9	EUR	0	0	0.0347	0	0.9653	blood	31.451	19.03	38.4	39.97	54.2517	54.4705	cell line	37.116	38.504
SSC	Quad, Simplex	13561	13561_s1	M	s1	F-M	SSC07929	-7.5	7				EUR	0	0	0.0241	0	0.9759	blood	42.96	18.96	52.44	55.54	57.8867	58.0762	cell line	33.903	37.654
SSC	Trio, Simplex	13610	13610_fa	M	fa	F	SSC08526						EUR	0	0	0.014	0	0.986	blood	38.654	16.64	72.23	57.94	59.6025	59.3636	cell line	34.169	43.696
SSC	Trio, Simplex	13610	13610_mo	F	mo	F	SSC08522						EUR	0	0	0.0223	0	0.9777	blood	35.577	17.34	57.19	49.86	59.0028	58.5282	cell line	44.71	54.727
SSC	Trio, Simplex	13610	13610_p1	F	p1	F	SSC08519	-10.6	5	39	FALSE	10	EUR	0	0	0.0187	0	0.9813	blood	35.737	18.2	52.27	58.82	57.9771	57.9072	cell line	44.37	53.463
SSC	Quad, Simplex	13799	13799_fa	M	fa	F-M	SSC08535						EUR	0	0	0.0133	0.0009	0.9857	blood	34.535	18.47	49.81	40.29	56.0364	55.9504	cell line	39.806	46.594
SSC	Quad, Simplex	13799	13799_mo	F	mo	F-M	SSC08532						EUR	0	0	0.0444	0	0.9556	blood	32.874	18.64	40.5	33.48	55.1304	55.3269	cell line	31.689	45.296
SSC	Quad, Simplex	13799	13799_p1	F	p1	F-M	SSC08530	-10.8	5	74	FALSE	5	EUR	0	0	0.0284	0.0001	0.9716	blood	32.47	18.63	34.24	40.9	54.972	54.854	cell line	37.738	46.623
SSC	Quad, Simplex	13799	13799_s1	M	s1	F-M	SSC08536	-8.01	7				EUR	0	0	0.0749	0	0.9251	blood	31.974	18.44	41.11	46.13	55.2366	55.5002	cell line	56.926	19.422
SSC	Quad, Simplex	13900	13900_fa	M	fa	M-M	SSC09639						AMR	0	0	1	0	0	blood	32.672	18.38	52.85	36.46	55.6704	56.0083	cell line	37.47	44.649
SSC	Quad, Simplex	13900	13900_mo	F	mo	M-M	SSC09636						AMR	0	0	1	0	0	blood	31.382	19.82	42.98	38.57	54.7127	55.0909	cell line	40.282	23.727
SSC	Quad, Simplex	13900	13900_p1	M	p1	M-M	SSC09634	-13	3	18	TRUE	9	AMR	0	0	1	0	0	blood	31.607	18.89	39.93	41.94	55.0229	55.6519	cell line	37.008	42.119
SSC	Quad, Simplex	13900	13900_s1	M	s1	M-M	SSC09640	-9.49	6				AMR	0	0	1	0	0	blood	31.865	19.17	34.91	43.24	55.3445	55.5988	cell line	45.169	46.856
SSC	Quad, Simplex	14019	14019_fa	M	fa	F-M	SSC10265						EUR	0	0	0.0292	0	0.9708	blood	30.735	20.16	40.07	39.56	54.6202	54.6478	cell line	36.499	39.391
SSC	Quad, Simplex	14019	14019_mo	F	mo	F-M	SSC10262						EUR	0	0	0.0342	0	0.9658	blood	33.341	19.3	50.25	34.83	55.0038	55.2108	cell line	39.358	15.997
SSC	Quad, Simplex	14019	14019_p1	F	p1	F-M	SSC10260	-10.4	5	68	FALSE	6	EUR	0	0	0.0401	0	0.9599	blood	33.316	20.43	40.06	39.69	54.0414	54.268	cell line	50.138	30.37
SSC	Quad, Simplex	14019	14019_s1	M	s1	F-M	SSC10330	-10.5	5				EUR	0	0	0.0387	0	0.9613	blood	31.03	19.15	28.1	20.82	49.6012	49.7213	cell line	47.942	9.696
SSC	Quad, Simplex	14027	14027_fa	M	fa	F-M	SSC10009						AMR	0	0	0.9999	0	0.0001	blood+cell-line	75.13	18.18	85.46	70.68	61.0849	60.9978	cell line	39.777	48.397
SSC	Quad, Simplex	14027	14027_mo	F	mo	F-M	SSC10201						EUR	0	0	0.0225	0	0.9775	blood+cell-line	86.728	19.62	82.33	72.92	60.8976	61.1373	cell line	36.175	22.465
SSC	Quad, Simplex	14027	14027_p1	F	p1	F-M	SSC10196	-9.7	5	68	FALSE	8	EUR	0	0	0.395	0	0.6049	blood+cell-line	73.324	19	84.18	86.08	61.1033	61.1533	cell line	43.207	41.614
SSC	Quad, Simplex	14027	14027_s1	M	s1	F-M	SSC10010	-12.7	3				EUR	0	0	0.2534	0	0.7466	blood+cell-line	66.451	19.5	93.86	90.37	61.2762	61.3118	cell line	44.64	45.773
SSC	Trio, Simplex	14105	14105_fa	M	fa	F	SSC09770						EUR	0	0	0.0304	0	0.9696	blood	34.004	19.29	86.69	55.36	58.9831	59.0019	cell line	37.357	46.43
SSC	Trio, Simplex	14105	14105_mo	F	mo	F	SSC09757						EUR	0	0	0.0258	0	0.9742	blood	36.424	22.6	72.26	74.59	58.3362	58.607	cell line	34.161	39.082
SSC	Trio, Simplex	14105	14105_p1	F	p1	F	SSC09588	-8.09	7	33	FALSE	9	EUR	0	0	0.0198	0	0.9802	blood	35.279	17.58	80.7	64.1	60.1356	59.4901	cell line	34.107	44.377
SSC	Quad, Simplex	14133	14133_fa	M	fa	F-M	SSC10520						SAS	0	0	0	1	0	blood	36.443	20.84	70.01	65.17	57.1622	57.6535	cell line	45.35	54.766
SSC	Quad, Simplex	14133	14133_mo	F	mo	F-M	SSC10514						SAS	0	0	0	1	0	blood	33.875	20.72	51.01	71.74	56.8561	57.1431	cell line	47.541	43.256
SSC	Quad, Simplex	14133	14133_p1	F	p1	F-M	SSC10511	-8.31	7	48	FALSE	7	SAS	0	0	0	1	0	blood	35.477	20.83	66.37	60.63	57.8922	57.7018	cell line	31.362	43.406
SSC	Quad, Simplex	14133	14133_s1	M	s1	F-M	SSC10519	-4.27	9				SAS	0	0	0	1	0	blood	32.697	21.85	68.77	57.18	56.4171	56.7161	cell line	26.367	46.69
SSC	Quad, Simplex	14232	14232_fa	M	fa	F-M	SSC10701						EUR	0	0	0.0326	0	0.9674	blood	35.023	16.54	29.07	26.64	57.1389	57.2837	cell line	41.342	47.257
SSC	Quad, Simplex	14232	14232_mo	F	mo	F-M	SSC10697						EUR	0	0	0.0243	0	0.9757	blood	30.737	16.11	22.93	16.02	56.1552	55.914	cell line	27.185	47.589
SSC	Quad, Simplex	14232	14232_p1	F	p1	F-M	SSC10694	-14.1	2	18	FALSE	4	EUR	0	0	0.0201	0	0.9799	blood	49.861	15.56	29.09	31.48	59.4769	60.3846	cell line	28.742	47.637
SSC	Quad, Simplex	14232	14232_s1	M	s1	F-M	SSC10702	-17	1				EUR	0	0	0.017	0	0.983	blood	33.87	14.89	28.79	26.23	58.8332	58.9252	cell line	28.824	47.733
SSC	Quad, Simplex	14270	14270_fa	M	fa	F-M	SSC10988						AMR	0	0	1	0	0	blood	32.73	17.78	40.16	44.94	57.3673	57.6083	cell line
SSC	Quad, Simplex	14270	14270_mo	F	mo	F-M	SSC10986						EUR	0	0	0.3958	0.0001	0.6041	blood	33.643	19.45	67.1	35.23	56.2914	56.7083	cell line	41.041	8.748
SSC	Quad, Simplex	14270	14270_p1	F	p1	F-M	SSC10984	-14.9	2	61	TRUE	8	AMR	0	0.0002	0.9997	0	0	blood	32.88	19.68	55.89	45.49	56.374	56.8285	cell line	49.16	42.801
SSC	Quad, Simplex	14270	14270_s1	M	s1	F-M	SSC10989	-12.2	3				AMR	0	0.0005	0.999	0.0001	0.0004	blood	32.652	20.77	43.22	55.52	55.7231	56.0181	cell line	31.298	43.701
SSC	Quad, Simplex	14317	14317_fa	M	fa	M-M	SSC11479						EUR	0	0	0.0208	0	0.9792	blood	30.693	20.23	46.97	40.9	55.4761	56.2734	cell line	31.815	59.643
SSC	Quad, Simplex	14317	14317_mo	F	mo	M-M	SSC11768						EUR	0	0	0.0191	0	0.9809	blood	33.629	20.35	59.19	45.87	57.1644	57.1101	cell line	39.523	30.326
SSC	Quad, Simplex	14317	14317_p1	M	p1	M-M	SSC11760	-8.44	6	20	FALSE	NA	EUR	0	0	0.0196	0	0.9804	blood	30.172	20.14	41.38	38.01	55.6228	55.5522	cell line	42.593	34.663
SSC	Quad, Simplex	14317	14317_s1	M	s1	M-M	SSC11480	-11.5	4				EUR	0	0	0.0204	0	0.9796	blood	32.204	19.72	41.73	51.81	56.9749	56.8995	cell line	34.754	48.49
SSC	Quad, Simplex	14350	14350_fa	M	fa	F-M	SSC10651						EUR	0	0	0.0199	0	0.9801	blood	33.36	18.5	45.25	33.85	55.45	55.7624	cell line	31.87	30.19
SSC	Quad, Simplex	14350	14350_mo	F	mo	F-M	SSC10646						EUR	0	0	0.0191	0	0.9809	blood	33.238	19.82	43.01	34.85	54.7973	54.5139	cell line	45.561	42.379
SSC	Quad, Simplex	14350	14350_p1	F	p1	F-M	SSC10643	-12.8	3	80	FALSE	10	EUR	0	0	0.0245	0	0.9755	blood	32.566	19.34	39.46	39.64	54.3787	54.4951	cell line	47.395	17.305
SSC	Quad, Simplex	14350	14350_s1	M	s1	F-M	SSC10652	-5.92	8				EUR	0	0	0.0227	0	0.9773	blood	35.333	17.57	53.89	48.71	57.3949	57.8225	cell line	33.993	47.23
SSC	Quad, Simplex	14444	14444_fa	M	fa	F-F	SSC11822						EUR	0	0	0.0189	0	0.9811	blood+cell-line	34.022	19.98	61.99	78.58	56.1778	55.8756	cell line	29.287	43.327
SSC	Quad, Simplex	14444	14444_mo	F	mo	F-F	SSC11667						EUR	0	0	0.0233	0	0.9767	blood	28.717	21.54	50.82	34.18	53.3893	53.3857	cell line	37.917	45.03
SSC	Quad, Simplex	14444	14444_p1	F	p1	F-F	SSC11659	-10.4	5	33	FALSE	9	EUR	0	0	0.013	0	0.987	blood	29.767	20.15	48.73	54.4	54.9423	55.2391	cell line	30.065	51.522
SSC	Quad, Simplex	14444	14444_s1	F	s1	F-F	SSC11701	-12.4	3				EUR	0	0	0.0195	0	0.9805	blood	34.938	19.51	65.96	64.78	57.4539	57.3375	cell line	38.439	44.617
SSC	Quad, Simplex	14454	14454_fa	M	fa	M-F	SSC11219						EUR	0	0	0.0093	0	0.9907	blood	31.801	19.34	66.46	40.9	58.277	58.4571	cell line	64.927	35.845
SSC	Quad, Simplex	14454	14454_mo	F	mo	M-F	SSC11208						EUR	0	0	0.0101	0	0.9899	blood	32.004	18.51	58.4	45.2	58.8462	58.6278	cell line
SSC	Quad, Simplex	14454	14454_p1	M	p1	M-F	SSC11203	-8.88	6	21	FALSE	8	EUR	0	0	0.0081	0	0.9919	blood	30.946	19.91	41.79	42.33	56.09	56.3256	cell line	44.501	44.369
SSC	Quad, Simplex	14454	14454_s1	F	s1	M-F	SSC11218	-10.7	5				EUR	0	0	0.0135	0	0.9865	blood	33.265	19.27	45.22	44.88	58.5702	58.2715	cell line	37.961	58.508
SSC	Quad, Simplex	14455	14455_fa	M	fa	F-M	SSC11453						EUR	0	0	0.0255	0	0.9745	blood	47.11	15.45	84.51	58.8	59.8658	59.6672	cell line	31.871	26.315
SSC	Quad, Simplex	14455	14455_mo	F	mo	F-M	SSC11165						EUR	0	0	0.0832	0	0.9168	blood	43.837	15.81	58.47	55.74	58.7824	58.2778	cell line	46.676	28.779
SSC	Quad, Simplex	14455	14455_p1	F	p1	F-M	SSC11163	-11.7	4	91	FALSE	8	EUR	0	0	0.046	0	0.954	blood	34.017	15.06	51.04	50.51	58.6493	58.4512	cell line	51.563	31.527
SSC	Quad, Simplex	14455	14455_s1	M	s1	F-M	SSC11168	-12.6	3				EUR	0	0	0.0568	0	0.9432	blood	30.596	15.65	44.22	39.51	57.8366	57.9436	cell line	30.194	61.839
SSC	Quad, Simplex	14543	14543_fa	M	fa	F-F	SSC12747						EUR	0	0	0.021	0	0.979	blood	32.748	20.14	57.2	41.11	55.9053	55.566	cell line	35.578	43.84
SSC	Quad, Simplex	14543	14543_mo	F	mo	F-F	SSC12734						EAS	1	0	0	0	0	blood	31.056	19.01	41.14	32.59	55.835	55.462	cell line	35.85	29.68
SSC	Quad, Simplex	14543	14543_p1	F	p1	F-F	SSC12726	-11.1	4	37	FALSE	10	EAS	0.5041	0	0.4959	0	0	blood	34.778	19.32	48.78	42.88	57.3375	57.532	cell line	36.567	34.555
SSC	Quad, Simplex	14543	14543_s1	F	s1	F-F	SSC12748						AMR	0.4522	0	0.5478	0	0	cell-line	38.792	20.65	69.84	62.84	57.5539	58.3944	cell line	46.689	44.055
SSC	Quad, Simplex	14616	14616_fa	M	fa	F-M	SSC12341						EUR	0	0	0.0183	0	0.9817	blood	42.663	18.52	86.64	77.87	59.9102	60.3915	cell line	35.36	53.684
SSC	Quad, Simplex	14616	14616_mo	F	mo	F-M	SSC12336						EUR	0	0	0.0339	0	0.9661	blood	39.225	21.33	53.1	60.6	58.3894	58.5819	cell line	34.825	45.468
SSC	Quad, Simplex	14616	14616_p1	F	p1	F-M	SSC12331	-9.32	6	68	FALSE	6	EUR	0	0	0.0227	0	0.9773	blood	37.618	20.88	67.12	74.86	57.3616	57.623	cell line	37.82	34.061
SSC	Quad, Simplex	14616	14616_s1	M	s1	F-M	SSC12342	-7.55	7				EUR	0	0	0.0186	0	0.9814	blood	36.779	21.01	87.16	56.4	57.0667	56.4217	cell line	31.1	45.335
SSC	Quad, Simplex	14660	14660_fa	M	fa	F-M	SSC12818						AMR	0	0	0.9985	0	0.0014	blood	32.077	20.53	48.75	29.95	56.7561	56.4875	cell line	43.705	42.034
SSC	Quad, Simplex	14660	14660_mo	F	mo	F-M	SSC12806						EUR	0	0	0.0215	0	0.9785	blood	38.319	21.01	56.19	41.69	58.407	58.3531	cell line	61.24	13.477
SSC	Quad, Simplex	14660	14660_p1	F	p1	F-M	SSC12801	-11.1	4	71	TRUE	9	EUR	0	0	0.2473	0	0.7527	blood+cell-line	32.551	21	42.46	39.79	56.1821	56.1146	cell line	40.653	41.205
SSC	Quad, Simplex	14660	14660_s1	M	s1	F-M	SSC12819	-12.2	3				EUR	0	0	0.1408	0	0.8592	blood	38.289	22.24	51.18	52.27	56.9754	56.8022	cell line	42.329	46.424
SSC	Quad, Simplex	14694	14694_fa	M	fa	F-F	SSC12737						EUR	0	0	0.0178	0	0.9822	blood	34.196	20.74	54.64	40.09	56.4802	55.8973	cell line	47.178	37.003
SSC	Quad, Simplex	14694	14694_mo	F	mo	F-F	SSC12730						EUR	0	0	0.0142	0	0.9858	blood	36.782	20.87	55.29	43.78	56.812	57.1204	cell line	33.812	24.521
SSC	Quad, Simplex	14694	14694_p1	F	p1	F-F	SSC12722	-14.9	2	74	FALSE	7	EUR	0	0	0.027	0	0.973	blood	42.312	19.46	56.81	56.03	58.5419	58.5732	cell line	33.037	16.21
SSC	Quad, Simplex	14694	14694_s1	F	s1	F-F	SSC12738	-10.5	5				EUR	0	0	0.0158	0	0.9842	blood	47.383	19.79	55.32	55.44	58.6946	58.4626	cell line	34.58	21.251
SSC	Trio, Simplex	11129	11129_fa	M	fa	F	SSC02812						AMR	0	0.2365	0.7635	0	0	blood+cell-line	31.976	18.11	26.89	26.48	53.7514	53.8152	cell line	29.748	44.962
SSC	Trio, Simplex	11129	11129_mo	F	mo	F	SSC02810						EUR	0	0	0.0284	0	0.9716	blood+cell-line	31.111	17.04	32.49	27.54	54.8552	54.4543	cell line	59.511	25.051
SSC	Trio, Simplex	11129	11129_p1	F	p1	F	SSC02809	-15.7	1	81	FALSE	5	AMR	0	0.0031	0.981	0	0.0159	blood+cell-line	32.384	19.31	38.22	40.02	55.1379	55.7197	cell line	30.8	66.96
SSC	Trio, Simplex	13414	13414_fa	M	fa	M	SSC07863						EUR	0	0	0.0171	0	0.9829	blood	31.422	17.05	35.06	34.07	56.9364	56.9317	cell line	57.582	37.598
SSC	Trio, Simplex	13414	13414_mo	F	mo	M	SSC07860						EUR	0	0	0.0197	0	0.9803	blood	30.295	18.2	40.72	25.22	55.9838	56.0243	cell line	58.394	39.922
SSC	Trio, Simplex	13414	13414_p1	M	p1	M	SSC07858	-9.99	5	22	FALSE	8	EUR	0	0	0.0245	0	0.9755	blood	32.382	15.41	35.3	39.19	58.796	58.6891	cell line	76.246	25.351
SSC	Trio, Simplex	13530	13530_fa	M	fa	F	SSC07775						EUR	0	0	0.0248	0	0.9752	blood	29.991	14.77	34.67	30.88	57.3641	57.0595	cell line	39.758	31.384
SSC	Trio, Simplex	13530	13530_mo	F	mo	F	SSC07771						EUR	0	0	0.0531	0	0.9469	blood	31.005	17.41	35.37	35.32	55.5669	55.8093	cell line	39.787	58.408
SSC	Trio, Simplex	13530	13530_p1	F	p1	F	SSC07768	-15.8	1	68	FALSE	6	EUR	0	0	0.0347	0	0.9653	blood	42.138	12.19	43.21	43.83	60.7851	60.7696	cell line	28.523	17.494
SSC	Trio, Simplex	13700	13700_fa	M	fa	M	SSC09106						EUR	0	0	0.012	0	0.988	blood	32.307	19.04	46.55	33.18	56.0769	55.8621	cell line	37.578	48.203
SSC	Trio, Simplex	13700	13700_mo	F	mo	M	SSC09098						EUR	0	0	0.0243	0	0.9757	blood	31.808	19.91	44.31	38.09	54.682	54.7915	cell line	53.259	23.122
SSC	Trio, Simplex	13700	13700_p1	M	p1	M	SSC09092	-12.3	3	13	FALSE	6	EUR	0	0	0.0318	0	0.9682	blood	36.105	19.88	43.87	42.91	56.0851	56.2513	cell line	48.514	40.623
SAGE	Trio, Simplex	BK143	BK143_fa	M	fa	F	BK-143-02						EUR	0	0	0.0156	0	0.9844	blood	58.914	19.08	89.09	89.58	59.8396	60.0494	cell line	46.371	26.907
SAGE	Trio, Simplex	BK143	BK143_mo	F	mo	F	BK-143-01						EUR	0	0	0.0153	0	0.9847	blood	36.581	18.56	39.74	39.44	53.3544	53.485	cell line	27.153	29.658
SAGE	Trio, Simplex	BK143	BK143_p1	F	p1	F	BK-143-03			NA	FALSE	NA	EUR	0	0	0.0166	0	0.9834	blood	59.935	18.63	63.69	82.79	60.9744	60.9177	cell line	27.317	31.846
SAGE	Trio, Simplex	BK486	BK486_fa	M	fa	F	BK-486-02						EUR	0	0	0.0269	0	0.9731	blood	37.479	15.49	51.92	50.85	59.083	58.9059	cell line	31.387	26.699
SAGE	Trio, Simplex	BK486	BK486_mo	F	mo	F	BK-486-01						EUR	0	0	0.086	0	0.914	blood	37.973	21.28	47.98	38.09	56.3194	56.4475	cell line	35.524	30.714
SAGE	Trio, Simplex	BK486	BK486_p1	F	p1	F	BK-486-03			107	FALSE	8	EUR	0	0	0.1028	0	0.8972	blood	37.882	15.96	55.5	43.21	58.659	58.9625	cell line	26.732	27.956
Rett-like	Trio, Simplex	HYZ201	HYZ201_fa	M	fa	F	HYZ-203						EUR	0	0	0.0271	0	0.9729	blood	34.433	20.75	42.89	41.58	55.3181	55.8454	blood	46.744	30.865
Rett-like	Trio, Simplex	HYZ201	HYZ201_mo	F	mo	F	HYZ-202						EUR	0	0	0.0586	0	0.9414	blood	30.383	21.619	26.05	22.27	48.1661	48.4796	blood	40.028	35.778
Rett-like	Trio, Simplex	HYZ201	HYZ201_p1	F	p1	F	HYZ-201			NA	FALSE	NA	EUR	0	0	0.033	0	0.967	blood	33.948	22.254	39.95	43.3	52.7949	53.027	blood	42.075	31.489
Rett-like	Trio, Simplex	HYZ204	HYZ204_fa	M	fa	F	HZ-RNM-010						AMR	0	0.0343	0.9657	0	0	blood	38.859	21.322	43.42	53.85	56.3282	56.8441	blood	36.754	38.378
Rett-like	Trio, Simplex	HYZ204	HYZ204_mo	F	mo	F	HZ-RNM-009						AMR	0	0.0092	0.9908	0	0	blood	33.202	20.317	41.23	45.01	55.8033	55.9651	blood	32.763	48.614
Rett-like	Trio, Simplex	HYZ204	HYZ204_p1	F	p1	F	HYZ-204			NA	TRUE	NA	AMR	0	0.0117	0.9883	0	0	blood	36.683	16.801	8.24	7.67	46.0756	46.0964	blood	29.772	34.519
Rett-like	Trio, Simplex	HYZ207	HYZ207_fa	M	fa	F	HZ-RNM-004						EUR	0	0	0.0232	0	0.9768	blood	32.148	18.585	47.47	37.31	55.165	55.4454	blood	31.102	23.168
Rett-like	Trio, Simplex	HYZ207	HYZ207_mo	F	mo	F	HYZ-208						EUR	0	0	0.028	0	0.972	blood	45.167	17.655	56.44	56.52	61.2935	61.3664	blood	31.348	33.632
Rett-like	Trio, Simplex	HYZ207	HYZ207_p1	F	p1	F	HYZ-207			NA	TRUE	NA	EUR	0	0	0.0271	0	0.9729	blood	48.522	20.848	5.98	6.33	43.7227	43.645	blood	29.868	34.141
Rett-like	Trio, Simplex	HZRNM001	HZRNM001_fa	M	fa	F	HZ-RNM-008						EUR	0	0	0.0394	0	0.9606	blood	33.355	19.917	55.34	42.32	55.8799	56.2429	blood	29.69	15.543
Rett-like	Trio, Simplex	HZRNM001	HZRNM001_mo	F	mo	F	HZ-RNM-007						EUR	0	0	0.0287	0	0.9713	blood	32.409	19.324	56.98	40.44	55.0474	55.5591	blood	31.721	13.558
Rett-like	Trio, Simplex	HZRNM001	HZRNM001_p1	F	p1	F	HZ-RNM-001			NA	TRUE	NA	EUR	0	0	0.0263	0	0.9737	blood	33.912	20.083	39.76	43.29	55.3367	55.3577	blood	33.323	43.352
Rett-like	Trio, Simplex	HZRNM015	HZRNM015_fa	M	fa	F	HZ-RNM-017						AMR	0	0.0062	0.9938	0	0	blood	31.585	21.361	45.23	36.07	53.9235	54.2584	blood	36.165	54.13
Rett-like	Trio, Simplex	HZRNM015	HZRNM015_mo	F	mo	F	HZ-RNM-016						AMR	0	0.0134	0.9866	0	0	blood	32.861	17.917	44.83	43.81	56.4007	56.6007	blood	42.486	31.615
Rett-like	Trio, Simplex	HZRNM015	HZRNM015_p1	F	p1	F	HZ-RNM-015			NA	FALSE	NA	AMR	0	0.0063	0.9937	0	0	blood	33.769	19.942	47.37	33.28	56.0334	55.9636	blood	40.095	37.237

## Sheet: 1.2
Sample	Ancestry	Source	Sex	Used in control batch
NA19238	AFR	HGSVC	F	108controls, 285 controls, 569 controls
NA19239	AFR	HGSVC	M	108controls, 285 controls, 569 controls
NA19240	AFR	HGSVC	F	108controls, 285 controls, 569 controls
HG02011	AFR	HGSVC	M	108controls, 285 controls, 569 controls
NA19983	AFR	HGSVC	F	108controls, 285 controls, 569 controls
HG03371	AFR	HGSVC	M	108controls, 285 controls, 569 controls
HG02587	AFR	HGSVC	F	108controls, 285 controls, 569 controls
NA19036	AFR	HGSVC	F	108controls, 285 controls, 569 controls
HG03065	AFR	HGSVC	M	108controls, 285 controls, 569 controls
HG02818	AFR	HGSVC	F	108controls, 285 controls, 569 controls
NA19434	AFR	HGSVC	F	108controls, 285 controls, 569 controls
NA19836	AFR	HGSVC	F	108controls, 285 controls, 569 controls
GM20355	AFR	HGSVC	F	108controls, 285 controls, 569 controls
GM19129	AFR	HGSVC	F	108controls, 285 controls, 569 controls
HG02769	AFR	HGSVC	F	108controls, 285 controls, 569 controls
HG03452	AFR	HGSVC	F	108controls, 285 controls, 569 controls
HG03520	AFR	HGSVC	F	108controls, 285 controls, 569 controls
HG02282	AFR	HGSVC	F	108controls, 285 controls, 569 controls
HG02554	AFR	HGSVC	M	108controls, 285 controls, 569 controls
HG02953	AFR	HGSVC	M	108controls, 285 controls, 569 controls
GM21487	AFR	HGSVC	F	108controls, 285 controls, 569 controls
NA19331	AFR	HGSVC	M	108controls, 285 controls, 569 controls
HG02666	AFR	HGSVC	M	108controls, 285 controls, 569 controls
NA19317	AFR	HGSVC	M	108controls, 285 controls, 569 controls
NA19347	AFR	HGSVC	M	108controls, 285 controls, 569 controls
HG03248	AFR	HGSVC	M	108controls, 285 controls, 569 controls
NA19384	AFR	HGSVC	M	108controls, 285 controls, 569 controls
HG01890	AFR	HGSVC	M	108controls, 285 controls, 569 controls
NA19705	AFR	HGSVC	M	108controls, 285 controls, 569 controls
HG03456	AFR	HGSVC	M	108controls, 285 controls, 569 controls
HG01891	AFR	HPRC	F	108controls, 285 controls, 569 controls
HG02055	AFR	HPRC	M	108controls, 285 controls, 569 controls
HG02109	AFR	HPRC	F	108controls, 285 controls, 569 controls
HG02145	AFR	HPRC	M	108controls, 285 controls, 569 controls
HG02257	AFR	HPRC	F	108controls, 285 controls, 569 controls
HG02486	AFR	HPRC	M	108controls, 285 controls, 569 controls
HG02559	AFR	HPRC	F	108controls, 285 controls, 569 controls
HG02572	AFR	HPRC	M	108controls, 285 controls, 569 controls
HG02622	AFR	HPRC	F	108controls, 285 controls, 569 controls
HG02630	AFR	HPRC	F	108controls, 285 controls, 569 controls
HG02717	AFR	HPRC	M	108controls, 285 controls, 569 controls
HG02723	AFR	HPRC	F	108controls, 285 controls, 569 controls
HG02886	AFR	HPRC	F	108controls, 285 controls, 569 controls
HG03098	AFR	HPRC	M	108controls, 285 controls, 569 controls
HG03453	AFR	HPRC	F	108controls, 285 controls, 569 controls
HG03486	AFR	HPRC	F	108controls, 285 controls, 569 controls
HG03516	AFR	HPRC	F	108controls, 285 controls, 569 controls
HG03540	AFR	HPRC	F	108controls, 285 controls, 569 controls
HG03579	AFR	HPRC	M	108controls, 285 controls, 569 controls
NA18906	AFR	HPRC	F	108controls, 285 controls, 569 controls
NA20129	AFR	HPRC	F	108controls, 285 controls, 569 controls
NA21309	AFR	HPRC	F	108controls, 285 controls, 569 controls
HG00731	AMR	HGSVC	M	108controls, 285 controls, 569 controls
HG00732	AMR	HGSVC	F	108controls, 285 controls, 569 controls
HG00733	AMR	HGSVC	F	108controls, 285 controls, 569 controls
HG01573	AMR	HGSVC	F	108controls, 285 controls, 569 controls
HG01114	AMR	HGSVC	F	108controls, 285 controls, 569 controls
NA19650	AMR	HGSVC	M	108controls, 285 controls, 569 controls
HG01352	AMR	HGSVC	F	108controls, 285 controls, 569 controls
HG02106	AMR	HGSVC	F	108controls, 285 controls, 569 controls
HG01457	AMR	HGSVC	M	108controls, 285 controls, 569 controls
HG00735	AMR	HPRC	F	108controls, 285 controls, 569 controls
HG00741	AMR	HPRC	F	108controls, 285 controls, 569 controls
HG01071	AMR	HPRC	F	108controls, 285 controls, 569 controls
HG01106	AMR	HPRC	M	108controls, 285 controls, 569 controls
HG01109	AMR	HPRC	M	108controls, 285 controls, 569 controls
HG01123	AMR	HPRC	F	108controls, 285 controls, 569 controls
HG01175	AMR	HPRC	F	108controls, 285 controls, 569 controls
HG01243	AMR	HPRC	M	108controls, 285 controls, 569 controls
HG01258	AMR	HPRC	M	108controls, 285 controls, 569 controls
HG01358	AMR	HPRC	M	108controls, 285 controls, 569 controls
HG01361	AMR	HPRC	F	108controls, 285 controls, 569 controls
HG01928	AMR	HPRC	M	108controls, 285 controls, 569 controls
HG01952	AMR	HPRC	M	108controls, 285 controls, 569 controls
HG01978	AMR	HPRC	F	108controls, 285 controls, 569 controls
HG02148	AMR	HPRC	F	108controls, 285 controls, 569 controls
HG00512	EAS	HGSVC	M	108controls, 285 controls, 569 controls
HG00513	EAS	HGSVC	F	108controls, 285 controls, 569 controls
HG00514	EAS	HGSVC	F	108controls, 285 controls, 569 controls
HG02018	EAS	HGSVC	F	108controls, 285 controls, 569 controls
NA18534	EAS	HGSVC	M	108controls, 285 controls, 569 controls
NA18939	EAS	HGSVC	F	108controls, 285 controls, 569 controls
HG00864	EAS	HGSVC	F	108controls, 285 controls, 569 controls
HG01596	EAS	HGSVC	M	108controls, 285 controls, 569 controls
HG02059	EAS	HGSVC	F	108controls, 285 controls, 569 controls
NA18989	EAS	HGSVC	M	108controls, 285 controls, 569 controls
HG00438	EAS	HPRC	F	108controls, 285 controls, 569 controls
HG005	EAS	HPRC	M	108controls, 285 controls, 569 controls
HG00621	EAS	HPRC	M	108controls, 285 controls, 569 controls
HG00673	EAS	HPRC	M	108controls, 285 controls, 569 controls
HG02080	EAS	HPRC	F	108controls, 285 controls, 569 controls
HG00171	EUR	HGSVC	F	108controls, 285 controls, 569 controls
NA12329	EUR	HGSVC	F	108controls, 285 controls, 569 controls
HG01505	EUR	HGSVC	M	108controls, 285 controls, 569 controls
NA20509	EUR	HGSVC	M	108controls, 285 controls, 569 controls
HG00096	EUR	HGSVC	M	108controls, 285 controls, 569 controls
HG00268	EUR	HGSVC	F	108controls, 285 controls, 569 controls
HG00358	EUR	HGSVC	M	108controls, 285 controls, 569 controls
HG002	EUR	HPRC	M	108controls, 285 controls, 569 controls
HG03732	SAS	HGSVC	M	108controls, 285 controls, 569 controls
HG02492	SAS	HGSVC	M	108controls, 285 controls, 569 controls
HG03009	SAS	HGSVC	M	108controls, 285 controls, 569 controls
HG03683	SAS	HGSVC	F	108controls, 285 controls, 569 controls
NA20847	SAS	HGSVC	F	108controls, 285 controls, 569 controls
HG04217	SAS	HGSVC	F	108controls, 285 controls, 569 controls
HG03807	SAS	HGSVC	F	108controls, 285 controls, 569 controls
HG04036	SAS	HGSVC	F	108controls, 285 controls, 569 controls
HG03492	SAS	HPRC	M	108controls, 285 controls, 569 controls
HG01884	AFR	HPRC	F	285controls, 569 controls
HG01960	AFR	HPRC	F	285controls, 569 controls
HG02258	AFR	HPRC	M	285controls, 569 controls
HG02280	AFR	HPRC	F	285controls, 569 controls
HG02451	AFR	HPRC	F	285controls, 569 controls
HG02583	AFR	HPRC	F	285controls, 569 controls
HG02615	AFR	HPRC	F	285controls, 569 controls
HG02647	AFR	HPRC	M	285controls, 569 controls
HG02668	AFR	HPRC	M	285controls, 569 controls
HG02809	AFR	HPRC	F	285controls, 569 controls
HG02841	AFR	HPRC	F	285controls, 569 controls
HG02922	AFR	HPRC	F	285controls, 569 controls
HG02965	AFR	HPRC	M	285controls, 569 controls
HG02976	AFR	HPRC	F	285controls, 569 controls
HG02984	AFR	HPRC	M	285controls, 569 controls
HG03041	AFR	HPRC	F	285controls, 569 controls
HG03050	AFR	HPRC	M	285controls, 569 controls
HG03139	AFR	HPRC	M	285controls, 569 controls
HG03195	AFR	HPRC	F	285controls, 569 controls
HG03209	AFR	HPRC	M	285controls, 569 controls
HG03225	AFR	HPRC	M	285controls, 569 controls
HG03270	AFR	HPRC	F	285controls, 569 controls
HG03369	AFR	HPRC	F	285controls, 569 controls
HG03470	AFR	HPRC	F	285controls, 569 controls
HG03471	AFR	HPRC	M	285controls, 569 controls
HG03521	AFR	HPRC	M	285controls, 569 controls
HG03583	AFR	HPRC	F	285controls, 569 controls
NA18505	AFR	HPRC	F	285controls, 569 controls
NA18508	AFR	HPRC	F	285controls, 569 controls
NA18522	AFR	HPRC	M	285controls, 569 controls
NA18879	AFR	HPRC	M	285controls, 569 controls
NA19043	AFR	HPRC	M	285controls, 569 controls
NA19159	AFR	HPRC	F	285controls, 569 controls
NA19185	AFR	HPRC	F	285controls, 569 controls
NA19338	AFR	HPRC	F	285controls, 569 controls
NA19391	AFR	HPRC	F	285controls, 569 controls
NA19443	AFR	HPRC	M	285controls, 569 controls
NA19468	AFR	HPRC	F	285controls, 569 controls
NA19700	AFR	HPRC	M	285controls, 569 controls
NA19835	AFR	HPRC	F	285controls, 569 controls
NA19909	AFR	HPRC	F	285controls, 569 controls
NA20282	AFR	HPRC	F	285controls, 569 controls
NA20346	AFR	HPRC	M	285controls, 569 controls
HG00639	AMR	HPRC	F	285controls, 569 controls
HG00642	AMR	HPRC	M	285controls, 569 controls
HG00738	AMR	HPRC	M	285controls, 569 controls
HG01074	AMR	HPRC	M	285controls, 569 controls
HG01081	AMR	HPRC	F	285controls, 569 controls
HG01099	AMR	HPRC	M	285controls, 569 controls
HG01150	AMR	HPRC	F	285controls, 569 controls
HG01167	AMR	HPRC	M	285controls, 569 controls
HG01192	AMR	HPRC	M	285controls, 569 controls
HG01252	AMR	HPRC	M	285controls, 569 controls
HG01255	AMR	HPRC	M	285controls, 569 controls
HG01261	AMR	HPRC	M	285controls, 569 controls
HG01346	AMR	HPRC	F	285controls, 569 controls
HG01433	AMR	HPRC	M	285controls, 569 controls
HG01496	AMR	HPRC	F	285controls, 569 controls
HG01934	AMR	HPRC	M	285controls, 569 controls
HG01940	AMR	HPRC	F	285controls, 569 controls
HG01943	AMR	HPRC	M	285controls, 569 controls
HG01969	AMR	HPRC	F	285controls, 569 controls
HG01975	AMR	HPRC	F	285controls, 569 controls
HG01981	AMR	HPRC	F	285controls, 569 controls
HG01993	AMR	HPRC	F	285controls, 569 controls
HG02004	AMR	HPRC	F	285controls, 569 controls
HG02273	AMR	HPRC	F	285controls, 569 controls
HG02293	AMR	HPRC	F	285controls, 569 controls
HG02300	AMR	HPRC	M	285controls, 569 controls
NA19682	AMR	HPRC	M	285controls, 569 controls
NA19776	AMR	HPRC	F	285controls, 569 controls
HG00408	EAS	HPRC	F	285controls, 569 controls
HG00423	EAS	HPRC	F	285controls, 569 controls
HG00544	EAS	HPRC	F	285controls, 569 controls
HG00558	EAS	HPRC	F	285controls, 569 controls
HG00597	EAS	HPRC	F	285controls, 569 controls
HG00609	EAS	HPRC	M	285controls, 569 controls
HG00658	EAS	HPRC	M	285controls, 569 controls
HG00706	EAS	HPRC	M	285controls, 569 controls
HG02015	EAS	HPRC	M	285controls, 569 controls
HG02027	EAS	HPRC	M	285controls, 569 controls
HG02040	EAS	HPRC	M	285controls, 569 controls
HG02056	EAS	HPRC	M	285controls, 569 controls
HG02071	EAS	HPRC	M	285controls, 569 controls
HG02074	EAS	HPRC	M	285controls, 569 controls
HG02083	EAS	HPRC	M	285controls, 569 controls
HG02129	EAS	HPRC	M	285controls, 569 controls
HG02132	EAS	HPRC	M	285controls, 569 controls
HG02135	EAS	HPRC	M	285controls, 569 controls
HG02155	EAS	HPRC	F	285controls, 569 controls
HG02165	EAS	HPRC	F	285controls, 569 controls
HG02178	EAS	HPRC	F	285controls, 569 controls
HG02391	EAS	HPRC	M	285controls, 569 controls
HG02392	EAS	HPRC	M	285controls, 569 controls
HG02514	EAS	HPRC	M	285controls, 569 controls
HG02523	EAS	HPRC	F	285controls, 569 controls
NA18565	EAS	HPRC	F	285controls, 569 controls
NA18570	EAS	HPRC	F	285controls, 569 controls
NA18608	EAS	HPRC	M	285controls, 569 controls
NA18620	EAS	HPRC	M	285controls, 569 controls
NA18747	EAS	HPRC	M	285controls, 569 controls
NA18940	EAS	HPRC	M	285controls, 569 controls
NA18943	EAS	HPRC	M	285controls, 569 controls
NA18944	EAS	HPRC	M	285controls, 569 controls
NA18945	EAS	HPRC	M	285controls, 569 controls
NA18948	EAS	HPRC	M	285controls, 569 controls
NA18952	EAS	HPRC	M	285controls, 569 controls
NA18960	EAS	HPRC	M	285controls, 569 controls
NA18967	EAS	HPRC	M	285controls, 569 controls
NA18970	EAS	HPRC	M	285controls, 569 controls
NA18971	EAS	HPRC	M	285controls, 569 controls
NA18976	EAS	HPRC	F	285controls, 569 controls
NA18982	EAS	HPRC	M	285controls, 569 controls
NA18983	EAS	HPRC	M	285controls, 569 controls
NA19087	EAS	HPRC	F	285controls, 569 controls
HG00097	EUR	HPRC	F	285controls, 569 controls
HG00099	EUR	HPRC	F	285controls, 569 controls
HG00126	EUR	HPRC	M	285controls, 569 controls
HG00128	EUR	HPRC	F	285controls, 569 controls
HG00133	EUR	HPRC	F	285controls, 569 controls
HG00140	EUR	HPRC	M	285controls, 569 controls
HG00146	EUR	HPRC	F	285controls, 569 controls
HG00232	EUR	HPRC	F	285controls, 569 controls
HG00235	EUR	HPRC	F	285controls, 569 controls
HG00253	EUR	HPRC	F	285controls, 569 controls
HG00272	EUR	HPRC	F	285controls, 569 controls
HG00280	EUR	HPRC	M	285controls, 569 controls
HG00290	EUR	HPRC	M	285controls, 569 controls
HG00320	EUR	HPRC	F	285controls, 569 controls
HG00321	EUR	HPRC	M	285controls, 569 controls
HG00323	EUR	HPRC	F	285controls, 569 controls
HG00329	EUR	HPRC	M	285controls, 569 controls
HG00344	EUR	HPRC	F	285controls, 569 controls
HG00350	EUR	HPRC	F	285controls, 569 controls
HG01530	EUR	HPRC	M	285controls, 569 controls
HG01784	EUR	HPRC	F	285controls, 569 controls
HG01786	EUR	HPRC	F	285controls, 569 controls
NA20752	EUR	HPRC	M	285controls, 569 controls
NA20799	EUR	HPRC	F	285controls, 569 controls
NA20805	EUR	HPRC	M	285controls, 569 controls
NA20809	EUR	HPRC	M	285controls, 569 controls
HG02602	SAS	HPRC	M	285controls, 569 controls
HG02698	SAS	HPRC	M	285controls, 569 controls
HG02735	SAS	HPRC	M	285controls, 569 controls
HG02738	SAS	HPRC	M	285controls, 569 controls
HG03017	SAS	HPRC	M	285controls, 569 controls
HG03239	SAS	HPRC	F	285controls, 569 controls
HG03654	SAS	HPRC	M	285controls, 569 controls
HG03669	SAS	HPRC	F	285controls, 569 controls
HG03688	SAS	HPRC	M	285controls, 569 controls
HG03704	SAS	HPRC	F	285controls, 569 controls
HG03710	SAS	HPRC	M	285controls, 569 controls
HG03742	SAS	HPRC	M	285controls, 569 controls
HG03784	SAS	HPRC	F	285controls, 569 controls
HG03804	SAS	HPRC	F	285controls, 569 controls
HG03816	SAS	HPRC	F	285controls, 569 controls
HG03831	SAS	HPRC	F	285controls, 569 controls
HG03834	SAS	HPRC	F	285controls, 569 controls
HG03874	SAS	HPRC	F	285controls, 569 controls
HG03927	SAS	HPRC	F	285controls, 569 controls
HG03942	SAS	HPRC	M	285controls, 569 controls
HG04115	SAS	HPRC	M	285controls, 569 controls
HG04157	SAS	HPRC	M	285controls, 569 controls
HG04160	SAS	HPRC	M	285controls, 569 controls
HG04184	SAS	HPRC	F	285controls, 569 controls
HG04187	SAS	HPRC	M	285controls, 569 controls
HG04199	SAS	HPRC	M	285controls, 569 controls
HG04204	SAS	HPRC	M	285controls, 569 controls
HG04228	SAS	HPRC	M	285controls, 569 controls
NA20850	SAS	HPRC	M	285controls, 569 controls
NA20870	SAS	HPRC	M	285controls, 569 controls
NA20905	SAS	HPRC	M	285controls, 569 controls
NA21093	SAS	HPRC	M	285controls, 569 controls
NA21102	SAS	HPRC	F	285controls, 569 controls
NA21106	SAS	HPRC	F	285controls, 569 controls
NA21110	SAS	HPRC	F	285controls, 569 controls
NA21144	SAS	HPRC	F	285controls, 569 controls
GM19452	AFR	UW_ONT	M	569controls
HG03280	AFR	UW_ONT	M	569controls
HG03370	AFR	UW_ONT	M	569controls
HG02952	AFR	UW_ONT	F	569controls
HG03478	AFR	UW_ONT	M	569controls
GM19035	AFR	UW_ONT	M	569controls
HG02763	AFR	UW_ONT	F	569controls
HG03086	AFR	UW_ONT	F	569controls
HG02979	AFR	UW_ONT	F	569controls
HG03366	AFR	UW_ONT	F	569controls
HG02511	AFR	UW_ONT	F	569controls
GM18861	AFR	UW_ONT	F	569controls
GM19455	AFR	UW_ONT	M	569controls
GM19435	AFR	UW_ONT	F	569controls
GM19038	AFR	UW_ONT	F	569controls
HG02852	AFR	UW_ONT	F	569controls
GM19429	AFR	UW_ONT	M	569controls
HG03571	AFR	UW_ONT	M	569controls
GM18856	AFR	UW_ONT	M	569controls
HG02817	AFR	UW_ONT	F	569controls
HG02614	AFR	UW_ONT	F	569controls
HG02885	AFR	UW_ONT	F	569controls
HG02502	AFR	UW_ONT	F	569controls
HG02837	AFR	UW_ONT	F	569controls
HG02884	AFR	UW_ONT	M	569controls
HG02501	AFR	UW_ONT	M	569controls
HG02968	AFR	UW_ONT	M	569controls
GM18915	AFR	UW_ONT	M	569controls
GM19457	AFR	UW_ONT	F	569controls
GM19437	AFR	UW_ONT	F	569controls
GM19466	AFR	UW_ONT	M	569controls
HG02974	AFR	UW_ONT	F	569controls
HG03118	AFR	UW_ONT	M	569controls
HG03575	AFR	UW_ONT	F	569controls
GM19462	AFR	UW_ONT	F	569controls
GM18870	AFR	UW_ONT	F	569controls
HG02861	AFR	UW_ONT	F	569controls
HG03572	AFR	UW_ONT	F	569controls
GM18864	AFR	UW_ONT	F	569controls
HG02624	AFR	UW_ONT	F	569controls
HG02623	AFR	UW_ONT	M	569controls
HG02497	AFR	UW_ONT	F	569controls
GM18865	AFR	UW_ONT	M	569controls
HG03121	AFR	UW_ONT	F	569controls
HG03297	AFR	UW_ONT	F	569controls
HG03401	AFR	UW_ONT	F	569controls
GM18507	AFR	UW_ONT	M	569controls
HG03064	AFR	UW_ONT	F	569controls
GM18501	AFR	UW_ONT	M	569controls
HG02977	AFR	UW_ONT	M	569controls
HG02571	AFR	UW_ONT	F	569controls
GM18924	AFR	UW_ONT	F	569controls
HG03069	AFR	UW_ONT	M	569controls
GM19473	AFR	UW_ONT	F	569controls
GM19438	AFR	UW_ONT	F	569controls
HG03548	AFR	UW_ONT	F	569controls
HG03120	AFR	UW_ONT	M	569controls
GM19440	AFR	UW_ONT	F	569controls
HG02613	AFR	UW_ONT	M	569controls
HG02675	AFR	UW_ONT	M	569controls
HG02439	AFR	UW_ONT	M	569controls
GM19467	AFR	UW_ONT	F	569controls
HG02759	AFR	UW_ONT	M	569controls
HG03436	AFR	UW_ONT	M	569controls
HG03352	AFR	UW_ONT	M	569controls
GM18519	AFR	UW_ONT	M	569controls
HG02820	AFR	UW_ONT	F	569controls
HG03212	AFR	UW_ONT	F	569controls
HG02646	AFR	UW_ONT	F	569controls
HG03298	AFR	UW_ONT	M	569controls
HG02339	AFR	UW_ONT	F	569controls
HG02645	AFR	UW_ONT	M	569controls
HG02051	AFR	UW_ONT	M	569controls
GM19446	AFR	UW_ONT	F	569controls
GM19475	AFR	UW_ONT	F	569controls
HG02854	AFR	UW_ONT	M	569controls
HG02330	AFR	UW_ONT	M	569controls
HG03354	AFR	UW_ONT	F	569controls
GM19471	AFR	UW_ONT	F	569controls
HG02461	AFR	UW_ONT	M	569controls
HG02343	AFR	UW_ONT	M	569controls
HG03391	AFR	UW_ONT	M	569controls
HG03499	AFR	UW_ONT	F	569controls
HG03351	AFR	UW_ONT	F	569controls
HG02811	AFR	UW_ONT	F	569controls
GM19308	AFR	UW_ONT	M	569controls
HG02887	AFR	UW_ONT	M	569controls
HG02810	AFR	UW_ONT	M	569controls
HG03157	AFR	UW_ONT	M	569controls
HG03166	AFR	UW_ONT	M	569controls
HG03437	AFR	UW_ONT	F	569controls
GM19448	AFR	UW_ONT	M	569controls
HG02891	AFR	UW_ONT	F	569controls
HG03479	AFR	UW_ONT	F	569controls
HG03398	AFR	UW_ONT	F	569controls
HG02772	AFR	UW_ONT	F	569controls
HG03168	AFR	UW_ONT	F	569controls
HG03160	AFR	UW_ONT	M	569controls
HG02479	AFR	UW_ONT	F	569controls
HG03367	AFR	UW_ONT	M	569controls
HG03196	AFR	UW_ONT	M	569controls
GM18876	AFR	UW_ONT	F	569controls
HG02981	AFR	UW_ONT	M	569controls
HG03084	AFR	UW_ONT	M	569controls
GM19312	AFR	UW_ONT	M	569controls
HG03445	AFR	UW_ONT	M	569controls
HG02471	AFR	UW_ONT	F	569controls
HG02541	AFR	UW_ONT	M	569controls
GM18871	AFR	UW_ONT	M	569controls
HG03563	AFR	UW_ONT	F	569controls
GM19041	AFR	UW_ONT	M	569controls
HG03279	AFR	UW_ONT	F	569controls
HG01161	AMR	UW_ONT	M	569controls
HG02252	AMR	UW_ONT	F	569controls
HG01281	AMR	UW_ONT	F	569controls
HG01468	AMR	UW_ONT	F	569controls
HG01372	AMR	UW_ONT	F	569controls
HG00743	AMR	UW_ONT	F	569controls
HG01312	AMR	UW_ONT	F	569controls
HG02312	AMR	UW_ONT	F	569controls
HG02345	AMR	UW_ONT	F	569controls
HG01369	AMR	UW_ONT	F	569controls
HG01414	AMR	UW_ONT	F	569controls
HG01363	AMR	UW_ONT	F	569controls
HG02425	AMR	UW_ONT	F	569controls
HG01122	AMR	UW_ONT	F	569controls
HG01064	AMR	UW_ONT	F	569controls
HG01326	AMR	UW_ONT	F	569controls
HG01393	AMR	UW_ONT	F	569controls
HG02090	AMR	UW_ONT	M	569controls
HG01164	AMR	UW_ONT	M	569controls
HG01395	AMR	UW_ONT	M	569controls
HG02348	AMR	UW_ONT	F	569controls
HG01092	AMR	UW_ONT	F	569controls
HG02262	AMR	UW_ONT	M	569controls
HG01063	AMR	UW_ONT	M	569controls
HG01486	AMR	UW_ONT	F	569controls
HG02150	AMR	UW_ONT	M	569controls
HG02102	AMR	UW_ONT	F	569controls
HG01029	EAS	UW_ONT	F	569controls
HG01858	EAS	UW_ONT	F	569controls
HG00410	EAS	UW_ONT	F	569controls
HG02049	EAS	UW_ONT	F	569controls
HG02166	EAS	UW_ONT	F	569controls
HG02048	EAS	UW_ONT	F	569controls
HG02360	EAS	UW_ONT	M	569controls
HG02389	EAS	UW_ONT	M	569controls
HG02185	EAS	UW_ONT	F	569controls
HG00463	EAS	UW_ONT	M	569controls
HG01797	EAS	UW_ONT	F	569controls
HG01862	EAS	UW_ONT	F	569controls
HG02190	EAS	UW_ONT	F	569controls
HG02142	EAS	UW_ONT	F	569controls
HG00556	EAS	UW_ONT	M	569controls
HG00728	EAS	UW_ONT	M	569controls
HG00598	EAS	UW_ONT	M	569controls
HG01046	EAS	UW_ONT	F	569controls
HG00599	EAS	UW_ONT	F	569controls
HG01844	EAS	UW_ONT	M	569controls
HG01868	EAS	UW_ONT	F	569controls
HG00631	EAS	UW_ONT	M	569controls
HG00581	EAS	UW_ONT	F	569controls
HG00533	EAS	UW_ONT	M	569controls
HG02373	EAS	UW_ONT	M	569controls
HG00705	EAS	UW_ONT	F	569controls
HG02409	EAS	UW_ONT	M	569controls
HG00473	EAS	UW_ONT	F	569controls
HG00623	EAS	UW_ONT	F	569controls
HG00674	EAS	UW_ONT	M	569controls
HG01841	EAS	UW_ONT	F	569controls
HG01812	EAS	UW_ONT	F	569controls
HG01843	EAS	UW_ONT	F	569controls
HG00675	EAS	UW_ONT	F	569controls
HG00525	EAS	UW_ONT	F	569controls
HG01874	EAS	UW_ONT	F	569controls
HG00978	EAS	UW_ONT	F	569controls
HG02188	EAS	UW_ONT	F	569controls
HG00729	EAS	UW_ONT	F	569controls
HG01845	EAS	UW_ONT	F	569controls
HG02396	EAS	UW_ONT	M	569controls
HG01878	EAS	UW_ONT	F	569controls
HG01801	EAS	UW_ONT	F	569controls
HG01849	EAS	UW_ONT	M	569controls
HG01695	EUR	UW_ONT	F	569controls
HG00110	EUR	UW_ONT	F	569controls
HG01613	EUR	UW_ONT	F	569controls
HG00331	EUR	UW_ONT	F	569controls
HG01615	EUR	UW_ONT	M	569controls
HG00121	EUR	UW_ONT	F	569controls
HG00143	EUR	UW_ONT	M	569controls
HG00262	EUR	UW_ONT	F	569controls
HG00233	EUR	UW_ONT	F	569controls
HG00105	EUR	UW_ONT	M	569controls
HG00246	EUR	UW_ONT	M	569controls
HG01686	EUR	UW_ONT	M	569controls
HG00355	EUR	UW_ONT	F	569controls
HG00326	EUR	UW_ONT	F	569controls
HG00256	EUR	UW_ONT	M	569controls
HG00237	EUR	UW_ONT	F	569controls
HG00109	EUR	UW_ONT	M	569controls
HG01501	EUR	UW_ONT	F	569controls
HG00257	EUR	UW_ONT	F	569controls
HG00102	EUR	UW_ONT	F	569controls
HG00240	EUR	UW_ONT	F	569controls
HG00250	EUR	UW_ONT	F	569controls
HG00151	EUR	UW_ONT	M	569controls
HG01790	EUR	UW_ONT	F	569controls
HG00263	EUR	UW_ONT	F	569controls
HG00142	EUR	UW_ONT	M	569controls
HG00372	EUR	UW_ONT	M	569controls
HG00145	EUR	UW_ONT	M	569controls
HG01607	EUR	UW_ONT	F	569controls
HG00264	EUR	UW_ONT	M	569controls
HG00136	EUR	UW_ONT	M	569controls
HG00337	EUR	UW_ONT	F	569controls
HG01511	EUR	UW_ONT	F	569controls
HG00238	EUR	UW_ONT	F	569controls
HG00277	EUR	UW_ONT	M	569controls
HG00127	EUR	UW_ONT	F	569controls
HG02215	EUR	UW_ONT	F	569controls
HG00108	EUR	UW_ONT	M	569controls
HG01522	EUR	UW_ONT	F	569controls
HG03731	SAS	UW_ONT	F	569controls
HG03018	SAS	UW_ONT	M	569controls
HG04153	SAS	UW_ONT	F	569controls
HG03646	SAS	UW_ONT	M	569controls
HG03736	SAS	UW_ONT	F	569controls
HG03814	SAS	UW_ONT	F	569controls
HG04076	SAS	UW_ONT	F	569controls
HG03643	SAS	UW_ONT	F	569controls
HG03733	SAS	UW_ONT	F	569controls
HG03991	SAS	UW_ONT	M	569controls
HG03770	SAS	UW_ONT	F	569controls
HG04216	SAS	UW_ONT	F	569controls
HG01593	SAS	UW_ONT	F	569controls
HG04054	SAS	UW_ONT	F	569controls
HG03934	SAS	UW_ONT	F	569controls
HG03772	SAS	UW_ONT	F	569controls
HG03971	SAS	UW_ONT	M	569controls
HG03998	SAS	UW_ONT	M	569controls
HG04047	SAS	UW_ONT	F	569controls
HG03849	SAS	UW_ONT	F	569controls
HG03858	SAS	UW_ONT	F	569controls
HG03995	SAS	UW_ONT	F	569controls
HG03774	SAS	UW_ONT	F	569controls
HG03743	SAS	UW_ONT	M	569controls
HG04063	SAS	UW_ONT	F	569controls
HG03861	SAS	UW_ONT	F	569controls
HG03631	SAS	UW_ONT	F	569controls
HG04033	SAS	UW_ONT	M	569controls
HG03857	SAS	UW_ONT	F	569controls
HG04056	SAS	UW_ONT	M	569controls
HG03826	SAS	UW_ONT	F	569controls
HG03745	SAS	UW_ONT	M	569controls
HG04026	SAS	UW_ONT	F	569controls
HG03692	SAS	UW_ONT	F	569controls
HG03629	SAS	UW_ONT	M	569controls
HG03887	SAS	UW_ONT	M	569controls
HG03910	SAS	UW_ONT	F	569controls
HG02731	SAS	UW_ONT	F	569controls
HG03694	SAS	UW_ONT	M	569controls
HG03744	SAS	UW_ONT	M	569controls
HG02694	SAS	UW_ONT	F	569controls
HG02491	SAS	UW_ONT	F	569controls
HG03898	SAS	UW_ONT	F	569controls
HG03668	SAS	UW_ONT	F	569controls
HG03755	SAS	UW_ONT	M	569controls
HG03864	SAS	UW_ONT	M	569controls
HG03752	SAS	UW_ONT	F	569controls
HG04061	SAS	UW_ONT	M	569controls
HG04171	SAS	UW_ONT	F	569controls
HG03779	SAS	UW_ONT	M	569controls
HG03897	SAS	UW_ONT	F	569controls
HG03919	SAS	UW_ONT	F	569controls
HG04094	SAS	UW_ONT	M	569controls
HG03717	SAS	UW_ONT	F	569controls
HG03875	SAS	UW_ONT	M	569controls
HG04189	SAS	UW_ONT	F	569controls
HG03989	SAS	UW_ONT	F	569controls
HG03611	SAS	UW_ONT	F	569controls
HG03868	SAS	UW_ONT	F	569controls
HG03787	SAS	UW_ONT	F	569controls
HG03616	SAS	UW_ONT	F	569controls
HG03022	SAS	UW_ONT	F	569controls

## Sheet: 1.3
Ancestry	Females	Males	Total
108controls	60	48	108
AFR	30	22	52
AMR	14	10	24
EAS	8	7	15
EUR	3	5	8
SAS	5	4	9
285controls	144	141	285
AFR	56	39	95
AMR	28	24	52
EAS	21	38	59
EUR	19	15	34
SAS	20	25	45
569controls	320	249	569
AFR	115	92	207
AMR	48	31	79
EAS	51	52	103
EUR	43	30	73
SAS	63	44	107
189samples	107	82	189
AFR	2	3	5
AMR	12	12	24
EAS	4	1	5
EUR	87	64	151
SAS	2	2	4
87children	56	31	87
AFR	1	1	2
AMR	8	4	12
EAS	2	1	3
EUR	44	24	68
SAS	1	1	2
