# Supplementary material for: Using the linear references from the pangenome to discover missing autism variants
Source: Nat Commun. 2026 Jan 23;17:1681. doi: 10.1038/s41467-026-68378-4 (PMC12909954; doi:10.1038/s41467-026-68378-4)
Supplement: Supplementary file 4 — Supplementary Data 2 [file 41467_2026_68378_MOESM4_ESM.zip]

Archive with 2 entries (1 files):
- Supplementary Data 2/
- Supplementary Data 2/Supplementaradd.txt
