# Supplementary material for: Using the linear references from the pangenome to discover missing autism variants
Source: Nat Commun. 2026 Jan 23;17:1681. doi: 10.1038/s41467-026-68378-4 (PMC12909954; doi:10.1038/s41467-026-68378-4)
Supplement: Supplementary file 6 — Supplementary Data 4 [file 41467_2026_68378_MOESM6_ESM.xlsx]

## Sheet: 4.1
Sample	Role	Location	VARID	HAP	ORIGIN	CHROM	POS_CHM13	POS_hg38	POS_hg37	REF	ALT	Consequence_CHM13	Gene_CHM13	NDD_CHM13	lof.pLI_gnomad.v4.1	Consequence_hg38	Gene_hg38	NDD_hg38	REG	brainREG	otherREG	repetitive	AA_hg38	dbsnp_hg38	gnomadv4.1genome_AF	gnomadv4.1genome_AN	gnomadv4.1genome_AC	ENCODE_cCREs	ENCODE_H3K27Ac	ENCODE_H3K4Me1	ENCODE_H3K4Me3	OREGANNO	geneHancer	brain_ATAC_CorticalMap	brain_CUT&Tag_H3K27ac	brain_CUT&Tag_H3K27me3	brain_CUT&Tag_H3K4me3	brain_CUT&Tag_CTCF	SegDup	RepeatMasker	SimpleRepeat	platinumTRs	ncConstraint	tRNA	snRNA	lincRNA	sno_miRNA	Consequence_hg19	Gene_hg19
13239_s1	sib	auto	13239_s1_chr1_244157_A_G	paternal	germline	chr1	244157	815151	750531	A	G	intergenic_variant		NO		upstream_gene_variant	FAM87B	NO	NO	NO	NO	YES		.	6.58744e-06	151804	1												0.990468							TCONS_l2_00002393		upstream_gene_variant	FAM87B
13530_p1	pro	auto	13530_p1_chr1_338398_C_T	paternal	germline	chr1	338398	908383	843763	C	T	intergenic_variant		NO		intron_variant&non_coding_transcript_variant	LOC284600	NO	NO	NO	YES	NO		.	.	.	.																			TCONS_00001368		intergenic_variant
13385_p1	pro	auto	13385_p1_chr1_566318_C_T	maternal	germline	chr1	566318	1137702	1073082	C	T	intergenic_variant		NO		intron_variant&non_coding_transcript_variant	LOC124903820	NO	YES	YES	YES	YES		.	.	.	.					OREG1168432	Enhancer	Promoter						DNA-hAT-Charlie-MER30								intron_variant&non_coding_transcript_variant	LINC01342
14660_p1	pro	auto	14660_p1_chr1_801752_C_T	paternal	germline	chr1	801752	1371203	1306583	C	T	downstream_gene_variant	AURKAIP1	NO	AURKAIP1:2.8279e-06	downstream_gene_variant	AURKAIP1	NO	YES	NO	YES	NO		rs907964782	5.91226e-05	152226	9	dELS					Enhancer															downstream_gene_variant	AURKAIP1
14660_s1	sib	auto	14660_s1_chr1_807656_A_C	paternal	germline	chr1	807656	1377108	1312488	A	C	upstream_gene_variant	AURKAIP1	NO	AURKAIP1:2.8279e-06	upstream_gene_variant	AURKAIP1	NO	NO	NO	NO	NO		.	.	.	.																					upstream_gene_variant	AURKAIP1
13799_s1	sib	auto	13799_s1_chr1_1040213_GTGGGCTGGTCAGGTGTGGGC_G	paternal	postzygotic	chr1	1040213	1605707	1541087	GTGGGCTGGTCAGGTGTGGGC	G	intergenic_variant		NO		intron_variant&non_coding_transcript_variant	LOC105378586	NO	YES	YES	YES	YES		.	0.0893218	50514	4512							distalIntergenic_geneWithin50kb	H3K27ac	H3K27me3	H3K4me3	CTCF			trf	(GTGGGCTGGGCTGGTCAGGT)n(CTGGTCAGGCGTGGGCTGGG)n(GTGGGCTGGGCTGGTCAGGT)n(CTGGTCAGGCGTGGGCTGGG)n				TCONS_00000033;TCONS_00000137;TCONS_00000805		intron_variant&non_coding_transcript_variant	LOC105378586
12832_s1	sib	auto	12832_s1_chr1_1067937_C_G	paternal	germline	chr1	1067937	1633433	1568812	C	G	downstream_gene_variant;intron_variant;downstream_gene_variant	MIB2;MMP23B;CDK11B	NO	MIB2:0.013072;MMP23B:0.0103;CDK11B:3.2803e-05	intron_variant	MMP23B	NO	YES	YES	YES	YES		.	.	.	.						Promoter/Enhancer			H3K27me3	H3K4me3		0.973618									intron_variant	MMP23B
13530_p1	pro	auto	13530_p1_chr1_1114507_C_T	maternal	germline	chr1	1114507	1680067	1611506	C	T	intron_variant	SLC35E2B	NO	SLC35E2B:0.14181	intron_variant	SLC35E2B	NO	YES	YES	NO	YES		rs1019048845	1.31897e-05	151634	2							withinGene						SINE-Alu-AluSp	trf	(A)n(TGGC)n(A)n	2.83853					intron_variant	SLC35E2B
13414_p1	pro	auto	13414_p1_chr1_2221878_ATGAGCATCTGACAGCCTGGAACAGCACCCTGCACCCCCAGG_A	paternal	postzygotic	chr1	2221878	2682876	2614315	ATGAGCATCTGACAGCCTGGAACAGCACCCTGCACCCCCAGG	A	intron_variant	TTC34	NO	TTC34:7.9173e-14	intron_variant	TTC34	NO	NO	NO	NO	YES		.	0.0148095	98788	1463												0.964681		trf							intron_variant	TTC34
13456_p1	pro	auto	13456_p1_chr1_2268729_C_T	maternal	germline	chr1	2268729	2769401	2685948	C	T	intron_variant	TTC34	NO	TTC34:7.9173e-14	intron_variant	TTC34	NO	NO	NO	NO	YES		rs370281992	0.00115942	34500	40												0.996002		trf							intron_variant	TTC34
12651_s1	sib	auto	12651_s1_chr1_2422270_C_T	paternal	germline	chr1	2422270	2921014	2837579	C	T	intergenic_variant		NO		intergenic_variant		NO	NO	NO	NO	NO		.	.	.	.																					intergenic_variant
11918_s1	sib	auto	11918_s1_chr1_3122526_G_T	paternal	germline	chr1	3122526	3612406	3528970	G	T	upstream_gene_variant	MEGF6	NO	MEGF6:1.8127e-15	upstream_gene_variant	MEGF6	NO	YES	YES	YES	YES		.	.	.	.									H3K27me3						(TGGTTT)n						upstream_gene_variant	MEGF6
12651_p1	pro	auto	12651_p1_chr1_3475585_G_A	paternal	germline	chr1	3475585	3963678	4023738	G	A	intergenic_variant		NO		intergenic_variant		NO	NO	NO	YES	NO		.	.	.	.																1.41884					intergenic_variant
12832_p1	pro	auto	12832_p1_chr1_4535795_ACAAT_A	maternal	postzygotic	chr1	4535795	5020027	5080087	ACAAT	A	intergenic_variant		NO		intergenic_variant		NO	NO	NO	YES	YES		.	.	.	.													Simple_repeat-Simple_repeat-(AAAC)n		(AAAC)n	-0.616693			TCONS_00000828;TCONS_00001932		intergenic_variant
13230_p1	pro	auto	13230_p1_chr1_4984208_G_A	maternal	germline	chr1	4984208	5461812	5521872	G	A	intergenic_variant		NO		intergenic_variant		NO	NO	NO	NO	NO		.	.	.	.																1.46224					intergenic_variant
12832_s1	sib	auto	12832_s1_chr1_5345591_G_A	paternal	postzygotic	chr1	5345591	5822450	5882510	G	A	intergenic_variant		NO		intergenic_variant		NO	YES	YES	NO	YES		.	.	.	.									H3K27me3				LTR-ERVL-ERVL-E-int			2.39134					intergenic_variant
11080_p1	pro	auto	11080_p1_chr1_5496999_T_C	maternal	germline	chr1	5496999	5972496	6032556	T	C	intron_variant	NPHP4	NO	NPHP4:1.4415000000000001e-27	intron_variant	NPHP4	NO	NO	NO	NO	NO		.	.	.	.																					intron_variant	NPHP4
13414_p1	pro	auto	13414_p1_chr1_5962839_C_T	paternal	postzygotic	chr1	5962839	6437198	6497258	C	T	intron_variant	ESPN	NO	ESPN:0.13539	intron_variant	ESPN	NO	YES	YES	YES	YES		.	.	.	.	dELS,CTCF-bound				OREG1369915		withinGene	H3K27ac	H3K27me3		CTCF	0.95537				4.54213					intron_variant	ESPN
13456_s1	sib	auto	13456_s1_chr1_6733910_G_A	paternal	germline	chr1	6733910	7204580	7264640	G	A	intron_variant	CAMTA1	CAMTA1:NDD373;CAMTA1:HC138	CAMTA1:1.0	intron_variant	CAMTA1	CAMTA1:NDD373;CAMTA1:HC138	NO	NO	NO	YES		.	.	.	.													LINE-L1-L1MB7								intron_variant	CAMTA1
14317_p1	pro	auto	14317_p1_chr1_7108478_C_T	paternal	germline	chr1	7108478	7577456	7637516	C	T	intron_variant	CAMTA1	CAMTA1:NDD373;CAMTA1:HC138	CAMTA1:1.0	intron_variant	CAMTA1	CAMTA1:NDD373;CAMTA1:HC138	YES	NO	YES	NO		.	6.56556e-06	152310	1	CTCF-only,CTCF-bound				OREG0013054;OREG1340176;OREG1365329																intron_variant	CAMTA1
HYZ201_p1	pro	auto	HYZ-201_HYZ-201_chr1_7432089_GA_G	paternal	germline	chr1	7432089	7901003	7961063	GA	G	intergenic_variant		NO		intron_variant	UTS2	NO	NO	NO	NO	YES		.	.	.	.													LINE-L1-L1M5			2.64228					intergenic_variant
12651_p1	pro	auto	12651_p1_chr1_7635782_A_T	maternal	germline	chr1	7635782	8104723	8164783	A	T	intergenic_variant		NO		intron_variant&non_coding_transcript_variant	ERRFI1-DT	NO	YES	NO	YES	NO		.	.	.	.	dELS															2.36748			TCONS_00000832		intergenic_variant
11266_s1	sib	auto	11266_s1_chr1_7851239_C_T	paternal	germline	chr1	7851239	8319546	8379606	C	T	intron_variant	SLC45A1	SLC45A1:SFARI	SLC45A1:0.002109	intron_variant	SLC45A1	SLC45A1:SFARI	NO	NO	NO	NO		rs146938491	0.000604277	152248	92																1.82927					intron_variant	SLC45A1
11918_p1	pro	auto	11918_p1_chr1_7961658_AAATAAC_A	paternal	germline	chr1	7961658	8428791	8488851	AAATAAC	A	intron_variant	RERE	RERE:SFARI1	RERE:0.99999	intron_variant	RERE	RERE:SFARI1	YES	NO	YES	YES		.	1.31372e-05	152240	2	dELS,CTCF-bound					Enhancer							Simple_repeat-Simple_repeat-(AATAAA)n	trf	(AATAAC)n(ATAAAA)n	0.791608					intron_variant	RERE
12826_p1	pro	auto	12826_p1_chr1_8071418_A_G	paternal	postzygotic	chr1	8071418	8537812	8597871	A	G	intron_variant	RERE	RERE:SFARI1	RERE:0.99999	intron_variant	RERE	RERE:SFARI1	NO	NO	NO	NO		.	.	.	.																1.19647					intron_variant	RERE
14543_p1	pro	auto	14543_p1_chr1_9486714_G_A	paternal	germline	chr1	9486714	9943809	10003867	G	A	intron_variant;upstream_gene_variant	NMNAT1;LZIC	NO	LZIC:4.454e-07	intron_variant	NMNAT1	NO	YES	NO	YES	NO		.	.	.	.		H3K27Ac		H3K4Me3	OREG1249176	Promoter/Enhancer										2.18353					intron_variant	NMNAT1
13700_p1	pro	auto	13700_p1_chr1_9501596_G_A	paternal	germline	chr1	9501596	9958681	10018739	G	A	intron_variant	NMNAT1	NO		intron_variant	NMNAT1	NO	NO	NO	NO	YES		rs916021692	1.97657e-05	151778	3													SINE-Alu-AluSg								intron_variant	NMNAT1
12826_p1	pro	auto	12826_p1_chr1_9635455_ATT_A	paternal	germline	chr1	9635455	10092399	10152457	ATT	A	intron_variant	UBE4B	NO	UBE4B:1.0	intron_variant	UBE4B	NO	NO	NO	NO	YES		.	.	.	.													SINE-Alu-AluSx4			0.786794					intron_variant	UBE4B
14660_p1	pro	auto	14660_p1_chr1_10442410_C_T	paternal	postzygotic	chr1	10442410	10898505	10958562	C	T	intergenic_variant		NO		intergenic_variant		NO	YES	YES	YES	NO		.	1.97094e-05	152212	3	dELS				OREG1878531	Enhancer			H3K27me3							3.19796					intergenic_variant
14616_s1	sib	auto	14616_s1_chr1_10597419_C_G	paternal	germline	chr1	10597419	11055855	11115912	C	G	missense_variant	SRM	NO	SRM:0.87799	missense_variant	SRM	NO	YES	YES	YES	NO	NP_003123.2:p.Val231Leu	.	.	.	.								H3K27ac													missense_variant	SRM
14455_s1	sib	auto	14455_s1_chr1_10608036_G_A	maternal	germline	chr1	10608036	11066471	11126528	G	A	downstream_gene_variant	EXOSC10	NO	EXOSC10:1.346e-07	downstream_gene_variant	EXOSC10	NO	NO	NO	YES	YES		rs1044525892	5.91662e-05	152114	9													SINE-Alu-AluSc8			1.47174					downstream_gene_variant	EXOSC10
12832_s1	sib	auto	12832_s1_chr1_10925563_C_T	paternal	germline	chr1	10925563	11382676	11442733	C	T	intergenic_variant		NO		intergenic_variant		NO	NO	NO	NO	YES		.	.	.	.													SINE-Alu-AluSz6								intergenic_variant
11611_p1	pro	auto	11611_p1_chr1_11307159_G_A	paternal	germline	chr1	11307159	11763073	11823130	G	A	intron_variant	C1orf167	NO	C1orf167:1.5587e-15	intron_variant	C1orf167	NO	YES	YES	YES	YES		.	.	.	.					OREG1948144				H3K27me3				LINE-L2-L2a			3.94957					intron_variant	C1orf167
14616_p1	pro	auto	14616_p1_chr1_11452352_G_GA	maternal	germline	chr1	11452352	11908246	11968303	G	GA	intergenic_variant		NO		non_coding_transcript_exon_variant	RNU5E-1	NO	YES	YES	YES	YES		.	7.26238e-06	137696	1	PLS,CTCF-bound				OREG1227925;OREG1258236;OREG1555299;OREG1800963;OREG1887315	Promoter/Enhancer	Promoter	H3K27ac	H3K27me3	H3K4me3	CTCF		snRNA-snRNA-U5					RNU5E-1			non_coding_transcript_exon_variant	RNU5E-1
11201_p1	pro	auto	11201_p1_chr1_11571818_T_G	paternal	germline	chr1	11571818	12027676	12087733	T	G	intron_variant	MIIP	NO	MIIP:4.5335e-15	intron_variant	MIIP	NO	NO	NO	NO	YES		.	.	.	.													LINE-L2-L2a			1.49011					intron_variant	MIIP
11266_p1	pro	auto	11266_p1_chr1_11729068_G_A	maternal	postzygotic	chr1	11729068	12184933	12244990	G	A	intron_variant	TNFRSF1B	NO	TNFRSF1B:0.82047	intron_variant	TNFRSF1B	NO	YES	YES	YES	YES		.	.	.	.		H3K27Ac	H3K4Me1			Enhancer	withinGene								(CCTG)n	3.63444					intron_variant	TNFRSF1B
HYZ207_p1	pro	auto	HYZ-207_HYZ-207_chr1_12246674_C_T	paternal	postzygotic	chr1	12246674	12702523	12762525	C	T	intergenic_variant		NO		downstream_gene_variant	LOC124903846	NO	NO	NO	NO	NO		.	.	.	.																					intergenic_variant
14455_p1	pro	auto	14455_p1_chr1_12424864_C_T	cannot_determine	postzygotic	chr1	12424864	12880908	12940729	C	T	intron_variant	PRAMEF4	NO	PRAMEF4:0.00014851	intron_variant	PRAMEF4	NO	NO	NO	NO	YES		.	6.81533e-06	146728	1												0.99081									intron_variant	PRAMEF4
14616_s1	sib	auto	14616_s1_chr1_13381492_GC_G	paternal	germline	chr1	13381492	13939295	14265790	GC	G	intergenic_variant		NO		intron_variant	KAZN	NO	NO	NO	NO	YES		.	.	.	.													LTR-ERVL-MaLR-MSTA-int			2.00271					intergenic_variant
13799_p1	pro	auto	13799_p1_chr1_13797704_C_T	maternal	germline	chr1	13797704	14355533	14682028	C	T	intergenic_variant		NO		intron_variant&non_coding_transcript_variant	KAZN-AS1	NO	NO	NO	NO	YES		.	6.58215e-06	151926	1													LINE-L1-L1PA7			1.33125					intron_variant&non_coding_transcript_variant	KAZN-AS1
11918_s1	sib	auto	11918_s1_chr1_14264863_C_T	paternal	germline	chr1	14264863	14820847	15147343	C	T	intron_variant	KAZN	NO	KAZN:0.56312	intron_variant	KAZN	NO	NO	NO	NO	NO		rs949051734	9.20713e-05	152056	14																4.08441					intron_variant	KAZN
14694_p1	pro	auto	14694_p1_chr1_15397326_T_C	paternal	germline	chr1	15397326	15956046	16282541	T	C	intron_variant	ZBTB17	NO	ZBTB17:0.99969	non_coding_transcript_exon_variant	LOC124903855	NO	YES	NO	YES	NO		.	.	.	.						Enhancer										2.29929					intron_variant	ZBTB17
11071_p1	pro	auto	11071_p1_chr1_15476597_C_T	paternal	germline	chr1	15476597	16035287	16361782	C	T	downstream_gene_variant	CLCNKA	NO	CLCNKA:3.3333e-15	downstream_gene_variant	CLCNKA	NO	NO	NO	NO	YES		.	2.93175e-05	102328	3												0.913548			(TCC)n(GGAGG)n(CTGGG)n(GCC)n(CTGGG)n						downstream_gene_variant	CLCNKA
13561_p1	pro	auto	13561_p1_chr1_15522311_T_TTTTA	paternal	germline	chr1	15522311	16080937	16407432	T	TTTTA	intergenic_variant		NO		intergenic_variant		NO	NO	NO	YES	YES		rs772578369	.	.	.													SINE-Alu-AluSx	trf	(TTTA)n	2.42873					intergenic_variant
14232_s1	sib	auto	14232_s1_chr1_16417864_C_T	paternal	postzygotic	chr1	16417864	16702232	17028727	C	T	intergenic_variant		NO		intron_variant&non_coding_transcript_variant	LOC124903858	NO	YES	YES	YES	YES		.	1.02961e-05	97124	1					OREG1191245				H3K27me3	H3K4me3		0.993886	Simple_repeat-Simple_repeat-(CTCC)n		(CCTC)n						intron_variant&non_coding_transcript_variant	ESPNP
12220_s1	sib	auto	12220_s1_chr1_16747520_C_T	paternal	germline	chr1	16747520	16937076	17263571	C	T	intron_variant	CROCC	NO	CROCC:9.0016e-08	intron_variant	CROCC	NO	YES	NO	YES	YES		.	5.25403e-05	152264	8						Enhancer						0.942505	SINE-Alu-AluSx								intron_variant	CROCC
13456_s1	sib	auto	13456_s1_chr1_16803432_G_A	cannot_determine	germline	chr1	16803432	16993009	17319504	G	A	intron_variant	ATP13A2	NO	ATP13A2:0.12406	intron_variant	ATP13A2	NO	NO	NO	YES	YES		rs894445021	3.94851e-05	151956	6													SINE-Alu-AluSx								intron_variant	ATP13A2
13799_s1	sib	auto	13799_s1_chr1_17028499_C_T	maternal	germline	chr1	17028499	17217113	17543608	C	T	intron_variant	PADI1	NO	PADI1:1.6368e-12	intron_variant	PADI1	NO	NO	NO	NO	NO		rs868026178	3.95075e-05	151870	6																1.85613					intron_variant	PADI1
14350_p1	pro	auto	14350_p1_chr1_17365850_G_A	maternal	postzygotic	chr1	17365850	17551853	17878348	G	A	intron_variant	ARHGEF10L	NO	ARHGEF10L:2.1211e-08	intron_variant	ARHGEF10L	NO	YES	NO	YES	NO		.	.	.	.	dELS					Enhancer										3.44746					intron_variant	ARHGEF10L
12237_p1	pro	auto	12237_p1_chr1_17396143_G_A	maternal	postzygotic	chr1	17396143	17582156	17908651	G	A	intron_variant	ARHGEF10L	NO	ARHGEF10L:2.1211e-08	intron_variant	ARHGEF10L	NO	YES	YES	YES	NO		.	.	.	.	pELS				OREG1178618	Promoter/Enhancer	withinGene									1.19226					intron_variant	ARHGEF10L
13230_s2	sib	auto	13230_s2_chr1_18147982_T_A	paternal	germline	chr1	18147982	18327785	18654279	T	A	intron_variant	IGSF21	NO	IGSF21:0.034608	intron_variant	IGSF21	NO	NO	NO	YES	YES		.	.	.	.													LINE-L1-L1ME1			0.742234					intron_variant	IGSF21
14543_p1	pro	auto	14543_p1_chr1_18236413_C_T	paternal	germline	chr1	18236413	18416346	18742840	C	T	intergenic_variant		NO		intergenic_variant		NO	NO	NO	YES	YES		rs902495029	.	.	.													SINE-Alu-AluSc5								intergenic_variant
11918_p1	pro	auto	11918_p1_chr1_18528460_G_A	paternal	germline	chr1	18528460	18708418	19034912	G	A	intron_variant	PAX7	NO	PAX7:0.97674	intron_variant	PAX7	NO	NO	NO	NO	YES		.	1.31612e-05	151962	2													SINE-Alu-AluJr			0.583649					intron_variant	PAX7
11611_p1	pro	auto	11611_p1_chr1_18880245_T_TCCC	maternal	postzygotic	chr1	18880245	19060299	19386793	T	TCCC	intergenic_variant		NO		intergenic_variant		NO	NO	NO	NO	YES		.	0.0139032	3884	54														trf	(CCCCCA)n(CCCCCCA)n						intergenic_variant
14133_p1	pro	auto	14133_p1_chr1_19144139_G_A	paternal	germline	chr1	19144139	19320606	19647100	G	A	intron_variant	SLC66A1	NO	SLC66A1:0.00044285	intron_variant	SLC66A1	NO	NO	NO	NO	YES		rs191815497	0.000725823	151552	110													SINE-Alu-AluY								intron_variant	PQLC2
BK486_p1	pro	auto	BK486_p1_chr1_19221585_G_A	paternal	postzygotic	chr1	19221585	19398059	19724553	G	A	intron_variant	CAPZB	NO	CAPZB:0.99985	intron_variant	CAPZB	NO	YES	NO	YES	NO		.	.	.	.						Enhancer															intron_variant	CAPZB
13610_p1	pro	auto	13610_p1_chr1_19520189_C_T	paternal	germline	chr1	19520189	19696814	20023307	C	T	intron_variant	TMCO4	NO	TMCO4:3.2522e-09	intron_variant	TMCO4	NO	NO	NO	YES	NO		.	.	.	.																1.50685					intron_variant	TMCO4
12826_p1	pro	auto	12826_p1_chr1_19664420_G_T	paternal	germline	chr1	19664420	19841040	20167533	G	T	intergenic_variant		NO		intergenic_variant		NO	NO	NO	NO	YES		.	.	.	.													LINE-L1-L1MB7			1.09931					intergenic_variant
11071_s1	sib	auto	11071_s1_chr1_19862495_G_T	paternal	germline	chr1	19862495	20038811	20365304	G	T	intergenic_variant		NO		intron_variant	PLA2G5	NO	NO	NO	NO	YES		.	.	.	.													LINE-L1-L1M2a			0.0853499					intergenic_variant
14694_p1	pro	auto	14694_p1_chr1_20051777_C_T	paternal	germline	chr1	20051777	20228121	20554614	C	T	intergenic_variant		NO		intergenic_variant		NO	NO	NO	YES	YES		rs891026278	6.57151e-06	152172	1													SINE-MIR-MIR			-0.0694312					intergenic_variant
11964_p1	pro	auto	11964_p1_chr1_20329574_T_G	paternal	germline	chr1	20329574	20504626	20831119	T	G	intron_variant	MUL1	NO	MUL1:4.056e-06	intron_variant	MUL1	NO	NO	NO	NO	NO		.	.	.	.																1.93083					intron_variant	MUL1
11201_s1	sib	auto	11201_s1_chr1_20510194_G_A	paternal	germline	chr1	20510194	20684003	21010496	G	A	intron_variant	KIF17	NO	KIF17:2.6807e-19	intron_variant	KIF17	NO	YES	NO	YES	YES		rs750045468	0.000150964	152354	23						Promoter/Enhancer							SINE-MIR-MIR								intron_variant	KIF17
11918_p1	pro	auto	11918_p1_chr1_20864832_T_C	paternal	germline	chr1	20864832	21038167	21364660	T	C	intron_variant	EIF4G3	NO	EIF4G3:1.0	intron_variant	EIF4G3	NO	NO	NO	NO	NO		.	6.56883e-06	152234	1																0.324066					intron_variant	EIF4G3
11266_p1	pro	auto	11266_p1_chr1_21091542_A_G	paternal	postzygotic	chr1	21091542	21264489	21590982	A	G	intron_variant	ECE1	NO	ECE1:0.99465	intron_variant	ECE1	NO	NO	NO	NO	YES		rs191662876	6.57843e-06	152012	1													SINE-Alu-AluSx1			2.8385					intron_variant	ECE1
11964_s1	sib	auto	11964_s1_chr1_21339579_G_A	paternal	germline	chr1	21339579	21515647	21842140	G	A	intron_variant	ALPL	NO	ALPL:0.0070316	intron_variant	ALPL	NO	NO	NO	NO	YES		rs887901022	6.57817e-06	152018	1													SINE-Alu-AluSx								intron_variant	ALPL
13561_s1	sib	auto	13561_s1_chr1_21413878_A_G	paternal	germline	chr1	21413878	21589966	21916459	A	G	intergenic_variant		NO		intron_variant&non_coding_transcript_variant	LINC02596	NO	NO	NO	YES	NO		.	.	.	.																1.3321			TCONS_00000166		intergenic_variant
14019_s1	sib	auto	14019_s1_chr1_21474346_C_G	cannot_determine	postzygotic	chr1	21474346	21650447	21976940	C	G	intron_variant	RAP1GAP	NO	RAP1GAP:0.3883	intron_variant	RAP1GAP	NO	NO	NO	NO	YES		.	.	.	.															(CCCGC)n	2.41507					intron_variant	RAP1GAP
13230_p1	pro	auto	13230_p1_chr1_22291993_G_A	paternal	germline	chr1	22291993	22468290	22794783	G	A	intron_variant	ZBTB40	NO	ZBTB40:0.090593	intron_variant	ZBTB40	NO	NO	NO	NO	NO		rs958551305	2.63675e-05	151702	4																					intron_variant	ZBTB40
12832_p1	pro	auto	12832_p1_chr1_22552534_C_T	paternal	germline	chr1	22552534	22727651	23054144	C	T	intron_variant	EPHB2	EPHB2:SFARI2	EPHB2:1.0	intron_variant	EPHB2	EPHB2:SFARI2	YES	YES	NO	YES		.	.	.	.							NoActivatingHistoneMarks						SINE-MIR-MIR3								intron_variant	EPHB2
14105_p1	pro	auto	14105_p1_chr1_22742440_G_A	paternal	germline	chr1	22742440	22916934	23243427	G	A	3_prime_UTR_variant	EPHB2	EPHB2:SFARI2	EPHB2:1.0	3_prime_UTR_variant	EPHB2	EPHB2:SFARI2	YES	YES	YES	NO		.	.	.	.					OREG1501074		withinGene	H3K27ac								4.18943					3_prime_UTR_variant	EPHB2
12456_s1	sib	auto	12456_s1_chr1_23128890_C_A	paternal	germline	chr1	23128890	23295753	23622246	C	A	intergenic_variant		NO		intergenic_variant		NO	NO	NO	NO	YES		rs777339416	6.57445e-06	152104	1													SINE-Alu-AluJb			-1.1761					intergenic_variant
14133_s1	sib	auto	14133_s1_chr1_23151581_G_T	paternal	germline	chr1	23151581	23318447	23644940	G	T	intron_variant	HNRNPR	HNRNPR:SFARI2	HNRNPR:1.0	intron_variant	HNRNPR	HNRNPR:SFARI2	YES	YES	YES	NO		.	.	.	.							withinGene									4.18925					intron_variant	HNRNPR
14543_p1	pro	auto	14543_p1_chr1_23222117_C_T	paternal	germline	chr1	23222117	23388942	23715435	C	T	intron_variant	TCEA3	NO	TCEA3:0.0003045	intron_variant	TCEA3	NO	NO	NO	NO	YES		.	1.9707e-05	152230	3													SINE-Alu-AluJb								intron_variant	TCEA3
13700_p1	pro	auto	13700_p1_chr1_23740859_G_A	paternal	germline	chr1	23740859	23903453	24229943	G	A	intron_variant	CNR2	NO	CNR2:0.052898	intron_variant	CNR2	NO	NO	NO	YES	YES		rs568577754	0	151300	0													SINE-Alu-AluJo			2.55135					intron_variant	CNR2
12237_s1	sib	auto	12237_s1_chr1_24110005_C_T	paternal	germline	chr1	24110005	24271884	24598374	C	T	intergenic_variant		NO		intergenic_variant		NO	NO	NO	NO	YES		.	6.56754e-06	152264	1													LINE-L1-L1PA7								intergenic_variant
12220_s1	sib	auto	12220_s1_chr1_25275817_G_A	maternal	germline	chr1	25275817	25439474	25765965	G	A	intron_variant	MACO1	NO	MACO1:1.0	intron_variant	MACO1	NO	YES	YES	NO	NO		.	5.9244e-05	151914	9							NoActivatingHistoneMarks														intron_variant	TMEM57
12832_p1	pro	auto	12832_p1_chr1_25745140_T_G	paternal	germline	chr1	25745140	25907710	26234201	T	G	upstream_gene_variant	STMN1	NO	STMN1:0.9946	non_coding_transcript_exon_variant	LOC105376885	NO	YES	YES	YES	NO		.	.	.	.					OREG1262035	Promoter/Enhancer		H3K27ac	H3K27me3							2.38997					upstream_gene_variant	STMN1
HYZ207_p1	pro	auto	HYZ-207_HYZ-207_chr1_26192853_CT_C	paternal	germline	chr1	26192853	26355406	26681897	CT	C	upstream_gene_variant	CRYBG2	NO	CRYBG2:1.7081e-08	upstream_gene_variant	CRYBG2	NO	YES	YES	YES	NO		.	.	.	.						Enhancer			H3K27me3							1.95744					upstream_gene_variant	AIM1L
14660_p1	pro	auto	14660_p1_chr1_26304735_C_T	maternal	postzygotic	chr1	26304735	26466716	26793207	C	T	intron_variant	DHDDS	DHDDS:NDD373;DHDDS:HC138	DHDDS:0.9916	intron_variant	DHDDS	DHDDS:NDD373;DHDDS:HC138	NO	NO	YES	NO		rs941642620	6.56953e-06	152218	1																2.66195					intron_variant	DHDDS
14027_p1	pro	auto	14027_p1_chr1_26534151_T_TCCG	paternal	germline	chr1	26534151	26696206	27022697	T	TCCG	5_prime_UTR_variant	ARID1A	ARID1A:SFARI3;ARID1A:NDD373;ARID1A:MC237	ARID1A:1.0	5_prime_UTR_variant	ARID1A	ARID1A:SFARI3;ARID1A:NDD373;ARID1A:MC237	YES	YES	YES	YES		.	5.04817e-05	138664	7	PLS,CTCF-bound			H3K4Me3	OREG1233886;OREG1264637	Promoter/Enhancer	Promoter	H3K27ac	H3K27me3	H3K4me3			Simple_repeat-Simple_repeat-(GCC)n		(GCC)n(CGGG)n(GAGC)n(CGGG)n	2.0125					5_prime_UTR_variant	ARID1A
13700_p1	pro	auto	13700_p1_chr1_27482946_A_C	paternal	germline	chr1	27482946	27641649	27968160	A	C	intergenic_variant		NO		intergenic_variant		NO	NO	NO	YES	YES		.	.	.	.													SINE-Alu-AluSz6			1.20414					intergenic_variant
12237_p1	pro	auto	12237_p1_chr1_27497119_T_C	paternal	germline	chr1	27497119	27655805	27982316	T	C	intergenic_variant		NO		downstream_gene_variant	LINC02574	NO	YES	NO	YES	NO		.	.	.	.	dELS					Enhancer										1.02063					downstream_gene_variant	LINC02574
12826_p1	pro	auto	12826_p1_chr1_27979143_T_C	paternal	germline	chr1	27979143	28137313	28463824	T	C	intergenic_variant		NO		intergenic_variant		NO	NO	NO	YES	YES		.	.	.	.													LTR-ERV1-LTR8		(TAAACTA)n	2.09282					intergenic_variant
12456_s1	sib	auto	12456_s1_chr1_28035515_G_A	paternal	germline	chr1	28035515	28193685	28520196	G	A	intergenic_variant		NO		intron_variant	PTAFR	NO	YES	NO	YES	NO		rs371346834	6.57117e-06	152180	1		H3K27Ac		H3K4Me3	OREG1195024	Promoter/Enhancer										2.09928					intron_variant	PTAFR
13610_p1	pro	auto	13610_p1_chr1_28357235_G_A	paternal	germline	chr1	28357235	28515279	28841791	G	A	intron_variant	RCC1	NO	RCC1:0.99984	intron_variant	RCC1	NO	NO	NO	YES	YES		.	.	.	.													SINE-Alu-AluSx								upstream_gene_variant	RCC1
13610_p1	pro	auto	13610_p1_chr1_29763085_C_T	paternal	germline	chr1	29763085	29919833	30392680	C	T	intergenic_variant		NO		intergenic_variant		NO	NO	NO	NO	YES		rs955344032	6.57237e-06	152152	1													LINE-L2-L2a			0.453355					intergenic_variant
12651_s1	sib	auto	12651_s1_chr1_30026250_T_C	paternal	germline	chr1	30026250	30182925	30655772	T	C	intergenic_variant		NO		intron_variant&non_coding_transcript_variant	LOC105378617	NO	NO	NO	NO	YES		.	6.56849e-06	152242	1													LTR-ERVL-LTR41C		(TGG)n(AGTTCTT)n(TTCT)n	2.17637					intergenic_variant
12826_s1	sib	auto	12826_s1_chr1_30791681_G_T	paternal	germline	chr1	30791681	30939446	31412293	G	T	intron_variant	PUM1	NO	PUM1:1.0	intron_variant	PUM1	NO	NO	NO	NO	YES		rs763773411	.	.	.													LINE-L1-L1MEb			1.38431					intron_variant	PUM1
13700_p1	pro	auto	13700_p1_chr1_30935648_CG_C	paternal	germline	chr1	30935648	31083532	31556379	CG	C	intergenic_variant		NO		intergenic_variant		NO	NO	NO	NO	YES		.	.	.	.													SINE-Alu-AluY								intergenic_variant
12237_s1	sib	auto	12237_s1_chr1_31691516_A_G	paternal	germline	chr1	31691516	31833522	32299123	A	G	intergenic_variant		NO		intergenic_variant		NO	YES	NO	YES	NO		.	.	.	.						Enhancer															intergenic_variant
14660_s1	sib	auto	14660_s1_chr1_33757084_G_A	paternal	germline	chr1	33757084	33895252	34360853	G	A	intron_variant	CSMD2	CSMD2:SFARI3	CSMD2:1.0	intron_variant	CSMD2	CSMD2:SFARI3	YES	NO	YES	YES		rs550998659	0.000131334	152284	20	dELS												SINE-MIR-MIRb			1.88858					intron_variant	CSMD2
13900_p1	pro	auto	13900_p1_chr1_33815838_C_T	paternal	germline	chr1	33815838	33953983	34419584	C	T	intron_variant	CSMD2	CSMD2:SFARI3	CSMD2:1.0	intron_variant	CSMD2	CSMD2:SFARI3	NO	NO	NO	NO		rs1012341917	.	.	.																1.81267					intron_variant	CSMD2
14019_s1	sib	auto	14019_s1_chr1_33893204_G_C	paternal	germline	chr1	33893204	34031370	34496971	G	C	intron_variant	CSMD2	CSMD2:SFARI3	CSMD2:1.0	intron_variant	CSMD2	CSMD2:SFARI3	NO	NO	NO	NO		.	.	.	.																					intron_variant	CSMD2
13900_p1	pro	auto	13900_p1_chr1_34812409_T_A	paternal	germline	chr1	34812409	34949732	35415333	T	A	intergenic_variant		NO		intergenic_variant		NO	NO	NO	YES	YES		.	.	.	.													DNA-hAT-Tip100-Zaphod			1.77435					intergenic_variant
13048_s1	sib	auto	13048_s1_chr1_35104494_T_C	maternal	germline	chr1	35104494	35241811	35707412	T	C	intergenic_variant		NO		intergenic_variant		NO	NO	NO	NO	YES		rs1001360958	.	.	.													SINE-Alu-AluY								intergenic_variant
12832_p1	pro	auto	12832_p1_chr1_36528757_G_T	maternal	germline	chr1	36528757	36665906	37131507	G	T	intergenic_variant		NO		intergenic_variant		NO	NO	NO	NO	NO		.	.	.	.																1.1235					intergenic_variant
13385_s1	sib	auto	13385_s1_chr1_36552875_G_A	paternal	germline	chr1	36552875	36690068	37155669	G	A	intergenic_variant		NO		intron_variant&non_coding_transcript_variant	LOC105378648	NO	YES	YES	YES	NO		.	.	.	.							NoActivatingHistoneMarks		H3K27me3							1.36687					intergenic_variant
BK486_p1	pro	auto	BK486_p1_chr1_37868315_G_A	paternal	germline	chr1	37868315	38001134	38466806	G	A	intron_variant	FHL3	NO	FHL3:0.0012256	intron_variant	FHL3	NO	YES	NO	YES	NO		.	3.28187e-05	152352	5		H3K27Ac	H3K4Me1		OREG1219493;OREG1249591;OREG1791334	Promoter/Enhancer															intron_variant	FHL3
13900_s1	sib	auto	13900_s1_chr1_38464628_C_T	paternal	germline	chr1	38464628	38597429	39063101	C	T	intergenic_variant		NO		intergenic_variant		NO	NO	NO	NO	NO		rs948245487	3.97135e-05	151082	6																					intergenic_variant
11918_s1	sib	auto	11918_s1_chr1_38678878_A_G	paternal	germline	chr1	38678878	38811658	39277330	A	G	intergenic_variant		NO		intergenic_variant		NO	NO	NO	NO	YES		rs146592462	0.0193474	148702	2877													LTR-ERV1-LTR1B0			3.19501					intergenic_variant
12456_p1	pro	auto	12456_p1_chr1_39053847_T_G	paternal	postzygotic	chr1	39053847	39186446	39652118	T	G	intergenic_variant		NO		intron_variant	MACF1	MACF1:SFARI3	YES	NO	YES	NO		rs191257502	6.58042e-06	151966	1		H3K27Ac				Enhancer															intron_variant	MACF1
13048_s1	sib	auto	13048_s1_chr1_39275738_TG_T	maternal	germline	chr1	39275738	39407856	39873528	TG	T	intron_variant	MACF1	MACF1:SFARI3	MACF1:1.0	intron_variant	MACF1	MACF1:SFARI3	YES	NO	YES	NO		rs779239252	2.62798e-05	152208	4					OREG1710278;OREG1735031	Promoter/Enhancer										3.22029					intron_variant	MACF1
14350_p1	pro	auto	14350_p1_chr1_39427494_C_CA	paternal	germline	chr1	39427494	39559116	40024788	C	CA	downstream_gene_variant	PABPC4	NO	PABPC4:1.0	intron_variant&non_coding_transcript_variant	PPIEL	NO	YES	YES	YES	NO		.	.	.	.				H3K4Me3		Promoter/Enhancer				H3K4me3											intron_variant&non_coding_transcript_variant	PPIEL
13561_s1	sib	auto	13561_s1_chr1_39777587_T_G	paternal	germline	chr1	39777587	39908158	40373830	T	G	intergenic_variant		NO		intergenic_variant		NO	YES	NO	YES	YES		.	.	.	.						Enhancer							LTR-ERVL-MER77B			0.837964					intergenic_variant
11071_p1	pro	auto	11071_p1_chr1_40789975_C_A	paternal	germline	chr1	40789975	40920603	41386275	C	A	intergenic_variant		NO		intergenic_variant		NO	YES	NO	YES	YES		.	.	.	.						Enhancer									(GAGT)n	0.450488					intergenic_variant
13530_p1	pro	auto	13530_p1_chr1_41010107_G_T	paternal	germline	chr1	41010107	41140659	41606331	G	T	intron_variant	SCMH1	NO	SCMH1:0.028216	intron_variant	SCMH1	NO	NO	NO	NO	YES		.	.	.	.													LINE-L1-L1MC5			1.92837					intron_variant	SCMH1
13414_p1	pro	auto	13414_p1_chr1_42270627_A_G	paternal	germline	chr1	42270627	42400250	42865921	A	G	intron_variant	RIMKLA	NO	RIMKLA:0.13918	intron_variant	RIMKLA	NO	NO	NO	NO	YES		.	.	.	.													LINE-L2-L2b			-0.281969					intron_variant	RIMKLA
11611_p1	pro	auto	11611_p1_chr1_42764229_T_C	paternal	germline	chr1	42764229	42893753	43359424	T	C	intergenic_variant		NO		downstream_gene_variant	LOC339539	NO	NO	NO	NO	YES		.	.	.	.													LTR?-LTR?-MamRep1151			1.33297					downstream_gene_variant	LOC339539
13561_p1	pro	auto	13561_p1_chr1_43121529_A_C	paternal	germline	chr1	43121529	43251031	43716702	A	C	intron_variant	CFAP57	NO	CFAP57:5.8026e-06	intron_variant	CFAP57	NO	NO	NO	YES	YES		.	.	.	.													LTR-ERV1-LOR1-int			2.53921					intron_variant	CFAP57
14317_p1	pro	auto	14317_p1_chr1_44323339_C_T	maternal	germline	chr1	44323339	44452422	44918094	C	T	intron_variant	RNF220	NO	RNF220:1.0	intron_variant	RNF220	NO	NO	NO	NO	YES		rs370532318	0.00136911	151924	208													SINE-Alu-AluSx1			2.79507					intron_variant	RNF220
11071_s1	sib	auto	11071_s1_chr1_44331537_G_A	maternal	germline	chr1	44331537	44460622	44926294	G	A	intron_variant	RNF220	NO	RNF220:1.0	intron_variant	RNF220	NO	YES	NO	YES	NO		.	.	.	.	dELS				OREG1219036	Enhancer										2.32917					intron_variant	RNF220
12220_s1	sib	auto	12220_s1_chr1_44602081_A_G	paternal	germline	chr1	44602081	44731144	45196816	A	G	intergenic_variant		NO		non_coding_transcript_exon_variant	RNU5D-1	NO	YES	YES	YES	YES		rs181113895	5.92878e-05	151802	9		H3K27Ac			OREG1221686;OREG1251818;OREG1555247;OREG1613485;OREG1778977;OREG1809992;OREG1825311;OREG1879727	Promoter/Enhancer	Promoter	H3K27ac			CTCF		snRNA-snRNA-U5					RNU5D-1			non_coding_transcript_exon_variant	RNU5D-1
14455_s1	sib	auto	14455_s1_chr1_45012025_A_C	paternal	germline	chr1	45012025	45140469	45606141	A	C	intron_variant	ZSWIM5	NO	ZSWIM5:0.33932	intron_variant	ZSWIM5	NO	NO	NO	YES	YES		.	.	.	.													LINE-L1-L1ME1			2.29053					intron_variant	ZSWIM5
14105_p1	pro	auto	14105_p1_chr1_45307524_A_G	paternal	germline	chr1	45307524	45435966	45901638	A	G	intron_variant	TESK2	NO	TESK2:2.8889e-07	intron_variant	TESK2	NO	NO	NO	NO	YES		.	.	.	.													LINE-L1-L1MA4A								intron_variant	TESK2
13799_s1	sib	auto	13799_s1_chr1_45974082_TAAAAAAAAAAAAAAA_T	maternal	postzygotic	chr1	45974082	46096840	46562512	TAAAAAAAAAAAAAAA	T	intron_variant	PIK3R3	NO	PIK3R3:0.0094408	intron_variant	P3R3URF-PIK3R3	NO	NO	NO	YES	YES		.	.	.	.													SINE-Alu-AluSx		(A)n						intron_variant	LOC110117498-PIK3R3
11918_p1	pro	auto	11918_p1_chr1_46201923_G_A	paternal	postzygotic	chr1	46201923	46324704	46790376	G	A	intergenic_variant		NO		intergenic_variant		NO	NO	NO	YES	YES		.	1.4101e-05	141834	2													SINE-Alu-AluY		(AAAAAAT)n(AC)n(TTTA)n(CGCC)n(TTTAT)n	0.47228					intergenic_variant
13409_s1	sib	auto	13409_s1_chr1_46319736_A_T	paternal	germline	chr1	46319736	46442544	46908216	A	T	intergenic_variant		NO		intron_variant&non_coding_transcript_variant	FAAHP1	NO	YES	YES	YES	YES		.	.	.	.	pELS,CTCF-bound	H3K27Ac	H3K4Me1		OREG0013459;OREG1347040;OREG1394622;OREG1616891	Promoter/Enhancer	distalIntergenic_geneWithin50kb		H3K27me3		CTCF		SINE-MIR-MIRb			1.4404			TCONS_l2_00002039		intron_variant&non_coding_transcript_variant	FAAHP1
12832_s1	sib	auto	12832_s1_chr1_47467139_C_G	paternal	germline	chr1	47467139	47588662	48054334	C	G	intergenic_variant		NO		intergenic_variant		NO	YES	YES	YES	YES		.	.	.	.	dELS				OREG1764404;OREG1880696				H3K27me3				SINE-MIR-MIR3			2.23343					intergenic_variant
11266_s1	sib	auto	11266_s1_chr1_47693939_A_G	paternal	germline	chr1	47693939	47815029	48280701	A	G	intron_variant	TRABD2B	NO	TRABD2B:0.7645	intron_variant	TRABD2B	NO	YES	NO	YES	YES		.	.	.	.						Enhancer							SINE-MIR-MIR3			0.292124			TCONS_l2_00001220		intron_variant	TRABD2B
14133_p1	pro	auto	14133_p1_chr1_47908557_A_C	paternal	postzygotic	chr1	47908557	48029657	48495329	A	C	intergenic_variant		NO		intergenic_variant		NO	NO	NO	NO	YES		rs796718646	0.000348731	149112	52													SINE-Alu-AluJo	trf	(A)n						intergenic_variant
14133_s1	sib	auto	14133_s1_chr1_48673100_A_C	maternal	postzygotic	chr1	48673100	48794355	49260027	A	C	intron_variant	AGBL4	AGBL4:SFARI2	AGBL4:1.8523e-05	intron_variant	AGBL4	AGBL4:SFARI2	YES	NO	YES	YES		.	.	.	.					OREG1224209	Enhancer							LINE-L2-L2			1.33277					intron_variant	AGBL4
14694_p1	pro	auto	14694_p1_chr1_48876647_G_A	cannot_determine	germline	chr1	48876647	48997918	49463590	G	A	intron_variant	AGBL4	AGBL4:SFARI2	AGBL4:1.8523e-05	intron_variant	AGBL4	AGBL4:SFARI2	NO	NO	NO	NO		.	.	.	.																-0.517125					intron_variant	AGBL4
14105_p1	pro	auto	14105_p1_chr1_49303801_A_T	paternal	postzygotic	chr1	49303801	49425102	49890774	A	T	intron_variant	AGBL4	AGBL4:SFARI2	AGBL4:1.8523e-05	intron_variant	AGBL4	AGBL4:SFARI2	YES	NO	YES	YES		.	.	.	.	dELS												DNA-hAT-Tip100-Arthur1			0.272366					intron_variant	AGBL4
13561_p1	pro	auto	13561_p1_chr1_49336126_T_C	maternal	germline	chr1	49336126	49457427	49923099	T	C	intron_variant	AGBL4	AGBL4:SFARI2	AGBL4:1.8523e-05	intron_variant	AGBL4	AGBL4:SFARI2	NO	NO	NO	YES		.	.	.	.													LINE-L1-L1PB1								intron_variant	AGBL4
13409_s1	sib	auto	13409_s1_chr1_49762323_TACTA_T	paternal	germline	chr1	49762323	49883646	50349318	TACTA	T	intron_variant	AGBL4	AGBL4:SFARI2	AGBL4:1.8523e-05	intron_variant	AGBL4	AGBL4:SFARI2	NO	NO	NO	NO		.	1.3138e-05	152230	2																-5.7481					intron_variant	AGBL4
14660_p1	pro	auto	14660_p1_chr1_50165966_G_C	paternal	germline	chr1	50165966	50287008	50752680	G	C	intergenic_variant		NO		intron_variant&non_coding_transcript_variant	LINC02808	NO	YES	NO	YES	NO		.	.	.	.					OREG1595938;OREG1654276											1.65051					intergenic_variant
13561_p1	pro	auto	13561_p1_chr1_50361742_C_G	paternal	germline	chr1	50361742	50482136	50947808	C	G	intron_variant	FAF1	NO	FAF1:0.99507	intron_variant	FAF1	NO	NO	NO	YES	YES		.	6.57255e-06	152148	1													LINE-L1-L1ME1			1.62026					intron_variant	FAF1
13900_p1	pro	auto	13900_p1_chr1_51163416_TGTAAA_T	paternal	germline	chr1	51163416	51283511	51749183	TGTAAA	T	downstream_gene_variant	TTC39A	NO	TTC39A:0.26385	downstream_gene_variant	TTC39A	NO	YES	NO	YES	YES		.	3.28196e-05	152348	5					OREG1250408								SINE-MIR-MIR			2.46256					downstream_gene_variant	TTC39A
11964_s1	sib	auto	11964_s1_chr1_52446891_G_T	paternal	germline	chr1	52446891	52565420	53031092	G	T	intergenic_variant		NO		intergenic_variant		NO	NO	NO	NO	YES		.	1.31325e-05	152294	2													LTR-ERVL-MaLR-MLT1A0			1.18054					intergenic_variant
14350_p1	pro	auto	14350_p1_chr1_52573020_T_G	paternal	postzygotic	chr1	52573020	52691472	53157145	T	G	intron_variant	COA7	NO	COA7:0.038416	intron_variant	COA7	NO	NO	NO	NO	YES		rs112293251	0.0432014	53702	2320													SINE-Alu-AluSx3		(A)n(TG)n(T)n						intron_variant	COA7
14660_s1	sib	auto	14660_s1_chr1_52616028_C_T	maternal	germline	chr1	52616028	52734518	53200190	C	T	intron_variant	ZYG11B	NO	ZYG11B:0.80879	intron_variant	ZYG11B	NO	NO	NO	NO	YES		.	0.000159329	150632	24													SINE-Alu-AluSp								intron_variant	ZYG11B
14660_s1	sib	auto	14660_s1_chr1_53122188_G_A	paternal	germline	chr1	53122188	53240724	53706396	G	A	upstream_gene_variant;downstream_gene_variant	MAGOH;LRP8	NO	MAGOH:0.98414;LRP8:0.99999	intron_variant&non_coding_transcript_variant	MAGOH-DT	NO	NO	NO	NO	YES		.	.	.	.													SINE-MIR-MIRb			-0.656488					intron_variant&non_coding_transcript_variant	LOC100507564
13239_p1	pro	auto	13239_p1_chr1_53390494_C_T	paternal	germline	chr1	53390494	53508405	53974078	C	T	intron_variant	GLIS1	GLIS1:SFARI2	GLIS1:0.94856	intron_variant	GLIS1	GLIS1:SFARI2	YES	NO	YES	NO		.	6.57108e-06	152182	1	dELS																				intron_variant	GLIS1
13530_p1	pro	auto	13530_p1_chr1_53575886_G_T	paternal	germline	chr1	53575886	53693410	54159083	G	T	intron_variant	GLIS1	GLIS1:SFARI2	GLIS1:0.94856	intron_variant	GLIS1	GLIS1:SFARI2	YES	NO	YES	NO		.	.	.	.	dELS,CTCF-bound																				intron_variant	GLIS1
11201_p1	pro	auto	11201_p1_chr1_53675006_T_C	maternal	germline	chr1	53675006	53792163	54257836	T	C	intron_variant	NDC1	NO	NDC1:0.9999	intron_variant	NDC1	NO	NO	NO	NO	YES		rs146722194	0.0119434	152134	1817													SINE-Alu-AluYk4			-3.46462					intron_variant	NDC1
BK486_p1	pro	auto	BK486_p1_chr1_54053102_C_G	paternal	germline	chr1	54053102	54170225	54635898	C	G	3_prime_UTR_variant	CYB5RL	NO	CYB5RL:0.0051191	3_prime_UTR_variant	CYB5RL	NO	NO	NO	NO	YES		.	.	.	.													SINE-Alu-AluSx			2.8526					3_prime_UTR_variant	CYB5RL
12456_p1	pro	auto	12456_p1_chr1_54326623_T_C	paternal	germline	chr1	54326623	54443797	54909470	T	C	intergenic_variant		NO		intergenic_variant		NO	NO	NO	YES	YES		.	.	.	.													LINE-L1-L1PA5								intergenic_variant
BK486_p1	pro	auto	BK486_p1_chr1_54352243_C_G	maternal	germline	chr1	54352243	54469110	54934783	C	G	intergenic_variant		NO		intergenic_variant		NO	NO	NO	YES	YES		.	6.56797e-06	152254	1													LTR-ERVL-MaLR-THE1A-int			-0.201541					intergenic_variant
13610_p1	pro	auto	13610_p1_chr1_54734744_C_A	paternal	germline	chr1	54734744	54854466	55320139	C	A	intron_variant	DHCR24	NO	DHCR24:0.048572	intron_variant	DHCR24	NO	YES	NO	YES	YES		.	.	.	.						Enhancer							SINE-MIR-MIRb			3.40179					intron_variant	DHCR24
14133_p1	pro	auto	14133_p1_chr1_55329687_A_G	paternal	germline	chr1	55329687	55447096	55912769	A	G	intergenic_variant		NO		intergenic_variant		NO	NO	NO	NO	YES		rs990802743	0	151846	0													SINE-Alu-AluSz								intergenic_variant
13561_s1	sib	auto	13561_s1_chr1_55514932_C_T	maternal	germline	chr1	55514932	55632432	56098105	C	T	intergenic_variant		NO		intergenic_variant		NO	YES	NO	YES	YES		.	.	.	.	dELS					Enhancer							LINE-L2-L2c								intergenic_variant
13530_p1	pro	auto	13530_p1_chr1_56015681_A_C	paternal	germline	chr1	56015681	56132676	56598348	A	C	intergenic_variant		NO		intergenic_variant		NO	YES	NO	YES	NO		.	.	.	.	dELS,CTCF-bound				OREG1255699	Enhancer										0.933202					intergenic_variant
14616_p1	pro	auto	14616_p1_chr1_56030559_G_C	paternal	germline	chr1	56030559	56147553	56613225	G	C	intergenic_variant		NO		intergenic_variant		NO	NO	NO	NO	NO		.	.	.	.																-0.456833			TCONS_00000208		intergenic_variant
11129_p1	pro	auto	11129_p1_chr1_56044433_C_T	paternal	germline	chr1	56044433	56161440	56627112	C	T	intergenic_variant		NO		upstream_gene_variant	LOC124904188	NO	NO	NO	NO	YES		.	6.57652e-06	152056	1													SINE-MIR-MIR3			-1.53748					intergenic_variant
13799_p1	pro	auto	13799_p1_chr1_56433923_G_A	paternal	postzygotic	chr1	56433923	56555103	57020776	G	A	intron_variant	PLPP3	NO	PLPP3:0.99866	intron_variant	PLPP3	NO	YES	YES	YES	NO		.	.	.	.						Enhancer		H3K27ac													intron_variant	PLPP3
14543_p1	pro	auto	14543_p1_chr1_56510918_C_T	paternal	germline	chr1	56510918	56632053	57097726	C	T	intergenic_variant		NO		intron_variant&non_coding_transcript_variant	LOC101929935	NO	NO	NO	YES	NO		.	.	.	.																-0.925442			TCONS_00001504;TCONS_00002384		intron_variant&non_coding_transcript_variant	LOC101929935
12832_s1	sib	auto	12832_s1_chr1_56532485_G_A	maternal	germline	chr1	56532485	56653619	57119292	G	A	intron_variant	PRKAA2	NO	PRKAA2:9.0926e-06	intron_variant	PRKAA2	NO	YES	NO	YES	YES		.	1.31494e-05	152098	2	dELS														(GTACTTAT)n	-0.590708					intron_variant	PRKAA2
13048_p1	pro	auto	13048_p1_chr1_57149894_G_A	paternal	germline	chr1	57149894	57270943	57736616	G	A	intron_variant	DAB1	NO	DAB1:0.99978	intron_variant	DAB1	NO	YES	YES	NO	NO		.	.	.	.							withinGene									1.3572					intron_variant	DAB1
14027_p1	pro	auto	14027_p1_chr1_57402962_G_A	paternal	germline	chr1	57402962	57524206	57989878	G	A	intergenic_variant		NO		intron_variant	DAB1	NO	NO	NO	NO	YES		.	.	.	.													LINE-L1-HAL1			-0.221909					intron_variant	DAB1
13048_p1	pro	auto	13048_p1_chr1_59624529_C_T	paternal	germline	chr1	59624529	59746079	60211751	C	T	intron_variant	FGGY	NO	FGGY:0.025065	intron_variant	FGGY	NO	NO	NO	YES	NO		.	.	.	.																1.52413					intron_variant	FGGY
12832_p1	pro	auto	12832_p1_chr1_59653416_A_G	paternal	germline	chr1	59653416	59774967	60240639	A	G	intergenic_variant		NO		intron_variant&non_coding_transcript_variant	LOC105378758	NO	NO	NO	NO	NO		.	.	.	.																-0.0943397			TCONS_00000042		intron_variant&non_coding_transcript_variant	LOC101926944
BK143_p1	pro	auto	BK143_p1_chr1_59745669_A_G	paternal	germline	chr1	59745669	59867221	60332893	A	G	intron_variant	HOOK1	NO	HOOK1:0.02883	intron_variant	HOOK1	NO	NO	NO	NO	NO		.	.	.	.																0.326844					intron_variant	HOOK1
13799_p1	pro	auto	13799_p1_chr1_60184244_C_A	paternal	postzygotic	chr1	60184244	60305458	60771130	C	A	intergenic_variant		NO		intergenic_variant		NO	NO	NO	NO	YES		.	.	.	.															(ACATTT)n						intergenic_variant
12826_p1	pro	auto	12826_p1_chr1_60579061_C_G	paternal	postzygotic	chr1	60579061	60700256	61165928	C	G	intergenic_variant		NO		intron_variant&non_coding_transcript_variant	LOC101926964	NO	NO	NO	NO	NO		.	.	.	.																-0.0136235			TCONS_00000081		intron_variant&non_coding_transcript_variant	LOC101926964
14232_s1	sib	auto	14232_s1_chr1_61884336_G_A	paternal	postzygotic	chr1	61884336	62005843	62471515	G	A	intron_variant	PATJ	PATJ:SFARI2	PATJ:0.030436	intron_variant	PATJ	PATJ:SFARI2	NO	NO	NO	NO		.	.	.	.																					intron_variant	PATJ
11266_p1	pro	auto	11266_p1_chr1_62052381_G_A	paternal	postzygotic	chr1	62052381	62173742	62639414	G	A	intergenic_variant		NO		intergenic_variant		NO	NO	NO	NO	YES		.	.	.	.													SINE-Alu-AluSz		(AGGC)n						intergenic_variant
13239_p1	pro	auto	13239_p1_chr1_62058343_T_C	paternal	germline	chr1	62058343	62179707	62645379	T	C	intergenic_variant		NO		intergenic_variant		NO	NO	NO	NO	YES		.	.	.	.													LTR-ERVK-HERVK14-int								intergenic_variant
11266_s1	sib	auto	11266_s1_chr1_62239076_C_G	paternal	germline	chr1	62239076	62360568	62826239	C	G	intergenic_variant		NO		intergenic_variant		NO	NO	NO	NO	YES		.	.	.	.													SINE-Alu-AluSz6	trf	(TAA)n(TTTA)n(A)n(GGCG)n						intergenic_variant
14317_p1	pro	auto	14317_p1_chr1_62591962_C_A	paternal	germline	chr1	62591962	62713792	63179463	C	A	intergenic_variant		NO		intergenic_variant		NO	NO	NO	NO	YES		.	.	.	.													LTR-ERVL-MaLR-MLT1K			1.8569					intergenic_variant
12651_s1	sib	auto	12651_s1_chr1_64035189_C_T	paternal	germline	chr1	64035189	64159460	64625143	C	T	intron_variant	ROR1	NO	ROR1:1.0	intron_variant	ROR1	NO	NO	NO	NO	NO		.	.	.	.																1.40503					intron_variant	ROR1
14232_p1	pro	auto	14232_p1_chr1_64641686_C_T	paternal	germline	chr1	64641686	64763676	65229359	C	T	intron_variant	RAVER2	NO	RAVER2:2.5295e-06	intron_variant	RAVER2	NO	NO	NO	NO	YES		.	3.94721e-05	152006	6													SINE-Alu-AluSq2			0.259959					intron_variant	RAVER2
14455_p1	pro	auto	14455_p1_chr1_66121555_G_A	paternal	germline	chr1	66121555	66244091	66709774	G	A	intron_variant	PDE4B	NO	PDE4B:1.0	intron_variant	PDE4B	NO	YES	NO	YES	NO		.	.	.	.					OREG1257595											-0.31119					intron_variant	PDE4B
12456_p1	pro	auto	12456_p1_chr1_66136616_G_T	maternal	germline	chr1	66136616	66259152	66724835	G	T	intron_variant	PDE4B	NO	PDE4B:1.0	intron_variant	PDE4B	NO	NO	NO	YES	YES		rs12407687	0.0118031	151994	1794													Simple_repeat-Simple_repeat-(ATTT)n		(ATTT)n(ATCC)n(ATTT)n	-0.211282					intron_variant	PDE4B
12237_p1	pro	auto	12237_p1_chr1_66436589_A_C	paternal	postzygotic	chr1	66436589	66559015	67024698	A	C	intron_variant	SGIP1	NO	SGIP1:1.0	intron_variant	SGIP1	NO	NO	NO	NO	NO		.	.	.	.																-1.77763					intron_variant	SGIP1
11129_p1	pro	auto	11129_p1_chr1_67364225_T_G	paternal	germline	chr1	67364225	67486639	67952322	T	G	intergenic_variant		NO		intergenic_variant		NO	NO	NO	NO	YES		.	.	.	.													SINE-MIR-MIR			-1.81745					intergenic_variant
HYZ204_p1	pro	auto	HYZ-204_HYZ-204_chr1_67910890_A_C	paternal	germline	chr1	67910890	68033428	68499111	A	C	intergenic_variant		NO		intron_variant&non_coding_transcript_variant	GNG12-AS1	NO	NO	NO	NO	YES		.	.	.	.													DNA-TcMar-Tigger-Tigger2			-1.27309					intron_variant&non_coding_transcript_variant	GNG12-AS1
13900_p1	pro	auto	13900_p1_chr1_67938719_T_A	maternal	postzygotic	chr1	67938719	68061261	68526944	T	A	intergenic_variant		NO		intron_variant&non_coding_transcript_variant	GNG12-AS1	NO	NO	NO	NO	YES		.	0	151900	0													LINE-L1-L1PA13								intron_variant&non_coding_transcript_variant	GNG12-AS1
11266_s1	sib	auto	11266_s1_chr1_67999246_C_T	paternal	germline	chr1	67999246	68121822	68587505	C	T	downstream_gene_variant	WLS	NO	WLS:0.995	intron_variant&non_coding_transcript_variant	GNG12-AS1	NO	YES	NO	YES	NO		rs773668586	4.60109e-05	152138	7	dELS,CTCF-bound					Enhancer										0.868878					intron_variant&non_coding_transcript_variant	GNG12-AS1
11918_s1	sib	auto	11918_s1_chr1_68190907_A_T	paternal	germline	chr1	68190907	68313492	68779175	A	T	intergenic_variant		NO		intergenic_variant		NO	YES	YES	NO	YES		.	.	.	.							Promoter						SINE-MIR-MIRb			-0.529313					intergenic_variant
11266_p1	pro	auto	11266_p1_chr1_68714487_C_T	maternal	germline	chr1	68714487	68836967	69302650	C	T	intergenic_variant		NO		intergenic_variant		NO	NO	NO	NO	NO		rs898754589	6.57246e-06	152150	1																					intergenic_variant
14660_p1	pro	auto	14660_p1_chr1_68959981_C_A	paternal	germline	chr1	68959981	69082446	69548129	C	A	intergenic_variant		NO		intron_variant&non_coding_transcript_variant	LINC01707	NO	NO	NO	YES	NO		.	.	.	.																-0.765736			TCONS_l2_00000323;TCONS_l2_00002068		intron_variant&non_coding_transcript_variant	LINC01707
14660_p1	pro	auto	14660_p1_chr1_69029416_A_G	paternal	germline	chr1	69029416	69151878	69617561	A	G	intergenic_variant		NO		intron_variant&non_coding_transcript_variant	LINC01707	NO	NO	NO	NO	YES		.	6.74182e-06	148328	1													LINE-L1-L1PB4			-0.137728			TCONS_l2_00002068		intron_variant&non_coding_transcript_variant	LINC01707
13048_s1	sib	auto	13048_s1_chr1_69233737_T_C	paternal	germline	chr1	69233737	69356522	69822205	T	C	intergenic_variant		NO		intergenic_variant		NO	NO	NO	NO	NO		.	.	.	.																-0.498673					intergenic_variant
12826_p1	pro	auto	12826_p1_chr1_69349480_A_G	paternal	germline	chr1	69349480	69472159	69937842	A	G	intergenic_variant		NO		intron_variant&non_coding_transcript_variant	LOC105378789	NO	NO	NO	NO	NO		.	.	.	.																-0.372379					intergenic_variant
14543_s1	sib	auto	14543_s1_chr1_69641765_T_TAGAC	paternal	germline	chr1	69641765	69764726	70230409	T	TAGAC	intron_variant	LRRC7	NO	LRRC7:1.0	intron_variant	LRRC7	NO	NO	NO	NO	YES		rs202176540	0.156857	141760	22236													Simple_repeat-Simple_repeat-(GATA)n	trf	(GTGG)n(AGAT)n(AGAC)n(AGAT)n	-0.23655					intron_variant	LRRC7
13409_p1	pro	auto	13409_p1_chr1_70649530_G_C	paternal	germline	chr1	70649530	70771503	71237186	G	C	intergenic_variant		NO		intron_variant&non_coding_transcript_variant	LINC01788	NO	NO	NO	YES	YES		.	.	.	.													LINE-L1-L1PA14		(TGCTTTT)n	1.28549			TCONS_00000044;TCONS_00000975		intron_variant&non_coding_transcript_variant	LINC01788
12832_s1	sib	auto	12832_s1_chr1_70748616_T_A	paternal	germline	chr1	70748616	70870588	71336271	T	A	intergenic_variant		NO		intron_variant&non_coding_transcript_variant	PTGER3	NO	NO	NO	NO	YES		.	.	.	.													LTR-ERVL-MaLR-MSTA-int			0.382353					intron_variant&non_coding_transcript_variant	PTGER3
11129_p1	pro	auto	11129_p1_chr1_70982778_G_C	paternal	germline	chr1	70982778	71104773	71570456	G	C	intergenic_variant		NO		intron_variant&non_coding_transcript_variant	ZRANB2-DT	NO	NO	NO	YES	NO		.	.	.	.																-1.21787					intron_variant&non_coding_transcript_variant	ZRANB2-AS2
14133_p1	pro	auto	14133_p1_chr1_71183450_A_G	paternal	germline	chr1	71183450	71305678	71771361	A	G	intergenic_variant		NO		intergenic_variant		NO	NO	NO	NO	NO		rs1042662541	6.57782e-06	152026	1																					intergenic_variant
11964_p1	pro	auto	11964_p1_chr1_71428823_T_A	paternal	postzygotic	chr1	71428823	71551082	72016765	T	A	intron_variant	NEGR1	NEGR1:SFARI2	NEGR1:0.99557	intron_variant	NEGR1	NEGR1:SFARI2	NO	NO	NO	NO		.	.	.	.																0.78754					intron_variant	NEGR1
14543_s1	sib	auto	14543_s1_chr1_71601831_T_C	paternal	germline	chr1	71601831	71723914	72189597	T	C	intron_variant	NEGR1	NEGR1:SFARI2	NEGR1:0.99557	intron_variant	NEGR1	NEGR1:SFARI2	NO	NO	NO	YES		.	6.57315e-06	152134	1													LTR-ERVL-MER21C			-1.17549					intron_variant	NEGR1
12651_s1	sib	auto	12651_s1_chr1_71945015_G_C	paternal	germline	chr1	71945015	72066085	72531768	G	C	intron_variant	NEGR1	NEGR1:SFARI2	NEGR1:0.99557	intron_variant	NEGR1	NEGR1:SFARI2	NO	NO	NO	NO		.	.	.	.																0.258327					intron_variant	NEGR1
11414_s1	sib	auto	11414_s1_chr1_71966365_T_A	maternal	postzygotic	chr1	71966365	72087441	72553124	T	A	intron_variant	NEGR1	NEGR1:SFARI2	NEGR1:0.99557	intron_variant	NEGR1	NEGR1:SFARI2	NO	NO	NO	YES		rs530330261	0.00755236	147636	1115															(A)n(AT)n						intron_variant	NEGR1
14317_p1	pro	auto	14317_p1_chr1_72308779_T_A	maternal	germline	chr1	72308779	72475359	72941042	T	A	intergenic_variant		NO		intron_variant&non_coding_transcript_variant	LOC105378797	NO	NO	NO	NO	NO		.	.	.	.																-1.56212					intergenic_variant
12651_p1	pro	auto	12651_p1_chr1_72910034_A_G	maternal	germline	chr1	72910034	73076554	73542237	A	G	intergenic_variant		NO		intergenic_variant		NO	NO	NO	NO	YES		.	.	.	.													LINE-L1-L1ME1			-2.03509					intergenic_variant
14694_s1	sib	auto	14694_s1_chr1_73083442_A_G	maternal	germline	chr1	73083442	73241629	73707312	A	G	intergenic_variant		NO		intergenic_variant		NO	NO	NO	NO	YES		.	.	.	.													LINE-L1-L1PA16			-3.02022					intergenic_variant
13799_s1	sib	auto	13799_s1_chr1_73309204_A_C	paternal	postzygotic	chr1	73309204	73467706	73933389	A	C	intergenic_variant		NO		intron_variant&non_coding_transcript_variant	LOC105378801	NO	YES	YES	NO	NO		.	.	.	.							NoActivatingHistoneMarks									0.467017					intergenic_variant
14317_s1	sib	auto	14317_s1_chr1_73367580_G_A	cannot_determine	germline	chr1	73367580	73526084	73991767	G	A	intergenic_variant		NO		intergenic_variant		NO	NO	NO	NO	YES		rs375249756	2.63877e-05	151586	4													LINE-L1-L1MA9			-0.0687546					intergenic_variant
14105_p1	pro	auto	14105_p1_chr1_73837142_G_A	paternal	germline	chr1	73837142	73995518	74461202	G	A	intergenic_variant		NO		intergenic_variant		NO	NO	NO	NO	NO		.	.	.	.																-2.66971					intergenic_variant
HYZ204_p1	pro	auto	HYZ-204_HYZ-204_chr1_74579761_A_C	cannot_determine	germline	chr1	74579761	74738120	75203804	A	C	intron_variant	TYW3	NO	TYW3:4.6297e-05	intron_variant	TYW3	NO	NO	NO	YES	YES		rs893187480	5.26641e-05	151906	8															(A)n	-0.889488					intron_variant	TYW3
14019_s1	sib	auto	14019_s1_chr1_76749956_A_G	paternal	germline	chr1	76749956	76912347	77378032	A	G	intron_variant	ST6GALNAC5	NO		intron_variant	ST6GALNAC5	NO	NO	NO	NO	YES		.	.	.	.													LINE-L1-L1PA3			-4.7996					intron_variant	ST6GALNAC5
11964_s1	sib	auto	11964_s1_chr1_77453840_C_G	maternal	germline	chr1	77453840	77615007	78080692	C	G	intron_variant	ZZZ3	NO	ZZZ3:1.0	intron_variant	ZZZ3	NO	NO	NO	YES	NO		.	.	.	.																-0.49436					intron_variant	ZZZ3
BK143_p1	pro	auto	BK143_p1_chr1_77928243_A_C	paternal	germline	chr1	77928243	78089459	78555143	A	C	intron_variant	GIPC2	NO	GIPC2:0.094971	intron_variant	GIPC2	NO	NO	NO	YES	NO		.	.	.	.																0.535093					intron_variant	GIPC2
11918_p1	pro	auto	11918_p1_chr1_78714517_G_T	paternal	germline	chr1	78714517	78875654	79341339	G	T	intergenic_variant		NO		intron_variant&non_coding_transcript_variant	LOC124904203	NO	NO	NO	NO	YES		.	1.31479e-05	152116	2													LTR-ERV1-HERVH-int			-3.4087					intergenic_variant
12826_s1	sib	auto	12826_s1_chr1_79138755_G_A	paternal	germline	chr1	79138755	79300097	79765782	G	A	intergenic_variant		NO		intron_variant&non_coding_transcript_variant	LOC105378810	NO	NO	NO	NO	YES		.	.	.	.													LINE-L1-L1MA9			-1.56819			TCONS_00001003;TCONS_00002076		intergenic_variant
14543_p1	pro	auto	14543_p1_chr1_79795393_C_T	paternal	germline	chr1	79795393	79957955	80423640	C	T	intergenic_variant		NO		intergenic_variant		NO	NO	NO	NO	NO		rs371575882	5.93057e-05	151756	9																-2.81542					intergenic_variant
14694_s1	sib	auto	14694_s1_chr1_80081158_G_C	paternal	germline	chr1	80081158	80243508	80709193	G	C	intergenic_variant		NO		intergenic_variant		NO	NO	NO	NO	YES		.	.	.	.													LINE-L2-L2c			-0.177095					intergenic_variant
11201_p1	pro	auto	11201_p1_chr1_80635070_T_C	paternal	germline	chr1	80635070	80797545	81263230	T	C	intergenic_variant		NO		intergenic_variant		NO	NO	NO	NO	YES		.	.	.	.													LTR-ERVL-MaLR-MLT1A1			-1.48835					intergenic_variant
14019_s1	sib	auto	14019_s1_chr1_81043610_T_C	cannot_determine	germline	chr1	81043610	81205692	81671377	T	C	intergenic_variant		NO		intergenic_variant		NO	YES	NO	YES	NO		.	6.57004e-06	152206	1					OREG1274629											-0.774417					intergenic_variant
13530_p1	pro	auto	13530_p1_chr1_81047827_G_A	maternal	germline	chr1	81047827	81209907	81675592	G	A	intergenic_variant		NO		intergenic_variant		NO	YES	NO	YES	NO		.	0	150698	0	pELS				OREG1243134											-0.941706					intergenic_variant
11266_s1	sib	auto	11266_s1_chr1_81138053_G_T	paternal	germline	chr1	81138053	81300510	81766195	G	T	intergenic_variant		NO		upstream_gene_variant	LOC107985018	NO	NO	NO	NO	YES		.	2.90315e-05	103336	3													SINE-Alu-AluY								intergenic_variant
14694_s1	sib	auto	14694_s1_chr1_81166566_C_T	paternal	germline	chr1	81166566	81329025	81794710	C	T	intergenic_variant		NO		intron_variant	ADGRL2	NO	NO	NO	NO	YES		.	1.31676e-05	151888	2													LTR-ERVL-MaLR-MLT1J			-0.731091					intron_variant	ADGRL2
13409_p1	pro	auto	13409_p1_chr1_81725041_T_A	maternal	germline	chr1	81725041	81887441	82353126	T	A	intron_variant	ADGRL2	NO	ADGRL2:1.0	intron_variant	ADGRL2	NO	NO	NO	NO	YES		.	.	.	.													DNA-hAT-Charlie-MER112			-2.43062					intron_variant	ADGRL2
14133_p1	pro	auto	14133_p1_chr1_82017235_T_G	paternal	germline	chr1	82017235	82179618	82645302	T	G	intergenic_variant		NO		intergenic_variant		NO	NO	NO	NO	YES		.	.	.	.															(AAAAT)n(GATCAG)n	-0.137812					intergenic_variant
13900_p1	pro	auto	13900_p1_chr1_82217205_C_G	paternal	germline	chr1	82217205	82376474	82842157	C	G	intergenic_variant		NO		intergenic_variant		NO	YES	NO	YES	YES		.	.	.	.	dELS,CTCF-bound												LINE-L1-L1ME2			-1.93951					intergenic_variant
13900_p1	pro	auto	13900_p1_chr1_82265865_T_C	paternal	germline	chr1	82265865	82425127	82890810	T	C	intergenic_variant		NO		intergenic_variant		NO	NO	NO	NO	NO		.	.	.	.																-1.75674					intergenic_variant
11129_p1	pro	auto	11129_p1_chr1_82577030_CTTTT_C	paternal	postzygotic	chr1	82577030	82736645	83202328	CTTTT	C	intergenic_variant		NO		intergenic_variant		NO	NO	NO	NO	YES		rs763814892	0.102731	37788	3882													Simple_repeat-Simple_repeat-(TTTC)n	trf	(TCTT)n(GTCT)n(TCTT)n						intergenic_variant
14019_s1	sib	auto	14019_s1_chr1_82597157_A_T	paternal	postzygotic	chr1	82597157	82756758	83222441	A	T	intergenic_variant		NO		intergenic_variant		NO	NO	NO	NO	YES		.	.	.	.													SINE-MIR-MIRc			-1.04762					intergenic_variant
11071_s1	sib	auto	11071_s1_chr1_82746502_A_T	maternal	postzygotic	chr1	82746502	82906136	83371819	A	T	intergenic_variant		NO		intron_variant&non_coding_transcript_variant	LINC01362	NO	NO	NO	NO	YES		.	.	.	.													Simple_repeat-Simple_repeat-(AAT)n			-2.63677			TCONS_00000242		intron_variant&non_coding_transcript_variant	LINC01362
14660_s1	sib	auto	14660_s1_chr1_84698309_G_A	maternal	germline	chr1	84698309	84857702	85323385	G	A	intron_variant	LPAR3	NO	LPAR3:0.7777	intron_variant	LPAR3	NO	NO	NO	NO	NO		rs888603739	7.22382e-05	152274	11																0.330025					intron_variant	LPAR3
14350_p1	pro	auto	14350_p1_chr1_84893563_A_G	paternal	germline	chr1	84893563	85052935	85518618	A	G	upstream_gene_variant	MCOLN3	NO	MCOLN3:3.928e-08	upstream_gene_variant	MCOLN3	NO	YES	YES	NO	YES		.	.	.	.									H3K27me3				DNA-TcMar-Tigger-Tigger3b			1.50842					upstream_gene_variant	MCOLN3
HZRNM015_p1	pro	auto	HZ-RNM-015_HZ-RNM-015_chr1_85051459_A_G	paternal	germline	chr1	85051459	85210344	85676027	A	G	intergenic_variant		NO		intergenic_variant		NO	NO	NO	NO	YES		rs986501978	0.000150974	152344	23													DNA-TcMar-Tigger-MER2B			0.547298					intergenic_variant
12651_p1	pro	auto	12651_p1_chr1_85113268_T_C	paternal	germline	chr1	85113268	85272149	85737832	T	C	intron_variant	BCL10	NO	BCL10:0.73351	intron_variant	BCL10	NO	YES	NO	YES	NO		rs905489489	0.000335103	152192	51						Enhancer										-1.34181					intron_variant	BCL10
13230_s2	sib	auto	13230_s2_chr1_85838777_T_A	maternal	postzygotic	chr1	85838777	85998255	86463938	T	A	intron_variant	COL24A1	NO	COL24A1:0.21407	intron_variant	COL24A1	NO	NO	NO	YES	YES		.	.	.	.													LINE-L2-L2c			-0.00883844					intron_variant	COL24A1
13385_p1	pro	auto	13385_p1_chr1_86595565_A_G	paternal	germline	chr1	86595565	86755543	87221226	A	G	intergenic_variant		NO		intergenic_variant		NO	NO	NO	YES	YES		rs188054230	0.00880782	152024	1339													SINE-Alu-AluY			-1.51866					intergenic_variant
11964_s1	sib	auto	11964_s1_chr1_87635663_G_A	paternal	germline	chr1	87635663	87792436	88258119	G	A	intergenic_variant		NO		intergenic_variant		NO	YES	NO	YES	NO		.	5.91001e-05	152284	9	CTCF-only,CTCF-bound															0.134263					intergenic_variant
11964_p1	pro	auto	11964_p1_chr1_87806137_T_A	maternal	germline	chr1	87806137	87962907	88428590	T	A	intergenic_variant		NO		intron_variant&non_coding_transcript_variant	LOC101927871	NO	NO	NO	NO	NO		.	.	.	.																-0.328111			TCONS_00001561		intergenic_variant
14317_s1	sib	auto	14317_s1_chr1_88339640_C_T	paternal	germline	chr1	88339640	88496139	88961822	C	T	intergenic_variant		NO		intergenic_variant		NO	NO	NO	NO	YES		.	.	.	.													SINE-Alu-AluSx1			-0.142986					intergenic_variant
11071_s1	sib	auto	11071_s1_chr1_88609083_TGTC_T	maternal	germline	chr1	88609083	88765668	89231351	TGTC	T	intron_variant	PKN2	NO	PKN2:0.99967	intron_variant	PKN2	NO	NO	NO	NO	YES		.	6.64231e-06	150550	1													Simple_repeat-Simple_repeat-(GTT)n		(GTT)n(GTC)n	1.16811					intron_variant	PKN2
14105_p1	pro	auto	14105_p1_chr1_89956056_A_C	paternal	germline	chr1	89956056	90112806	90578364	A	C	intergenic_variant		NO		upstream_gene_variant	LOC105378848	NO	NO	NO	NO	YES		.	.	.	.															(AAAT)n(AAAG)n(CAAG)n	1.21052					intergenic_variant
13414_p1	pro	auto	13414_p1_chr1_90572467_A_G	paternal	germline	chr1	90572467	90728088	91193645	A	G	intergenic_variant		NO		intergenic_variant		NO	YES	NO	YES	NO		.	.	.	.						Enhancer										0.92835					intergenic_variant
11964_p1	pro	auto	11964_p1_chr1_90777413_G_T	paternal	germline	chr1	90777413	90932855	91398412	G	T	intron_variant	ZNF644	ZNF644:NDD664;ZNF644:LC615	ZNF644:1.0	intron_variant	ZNF644	ZNF644:NDD664;ZNF644:LC615	NO	NO	NO	NO		.	.	.	.																-2.14718					intron_variant	ZNF644
14019_p1	pro	auto	14019_p1_chr1_91039052_T_C	paternal	germline	chr1	91039052	91194660	91660217	T	C	intergenic_variant		NO		intergenic_variant		NO	NO	NO	NO	NO		.	.	.	.																0.54912					intergenic_variant
12651_p1	pro	auto	12651_p1_chr1_91040297_G_T	paternal	germline	chr1	91040297	91195911	91661468	G	T	intergenic_variant		NO		intergenic_variant		NO	NO	NO	YES	NO		.	.	.	.																					intergenic_variant
11266_p1	pro	auto	11266_p1_chr1_91296116_T_C	paternal	postzygotic	chr1	91296116	91451476	91917033	T	C	intergenic_variant		NO		upstream_gene_variant	LOC107985417	NO	NO	NO	NO	YES		.	.	.	.													LTR-Gypsy-MamGypsy2-LTR								intergenic_variant
13799_p1	pro	auto	13799_p1_chr1_91414191_AGTGT_A	paternal	postzygotic	chr1	91414191	91569597	92035154	AGTGT	A	intergenic_variant		NO		upstream_gene_variant	LOC102723436	NO	YES	NO	YES	YES		.	.	.	.	dELS	H3K27Ac				Enhancer							Simple_repeat-Simple_repeat-(GT)n	trf	(GA)n(GT)n(GA)n	3.24057					intergenic_variant
11964_p1	pro	auto	11964_p1_chr1_91485549_C_T	paternal	postzygotic	chr1	91485549	91640962	92106519	C	T	intergenic_variant		NO		intergenic_variant		NO	NO	NO	YES	NO		rs190304805	0.00191183	152210	291																-0.431144					intergenic_variant
14133_s1	sib	auto	14133_s1_chr1_93009206_G_A	maternal	germline	chr1	93009206	93163625	93629182	G	A	intron_variant	TMED5	NO	TMED5:1.3093e-05	intron_variant	TMED5	NO	NO	NO	NO	YES		.	.	.	.													SINE-Alu-AluSz								intron_variant	TMED5
14350_s1	sib	auto	14350_s1_chr1_93066174_G_T	maternal	germline	chr1	93066174	93220583	93686140	G	T	intron_variant	CCDC18	NO	CCDC18:0.016519	non_coding_transcript_exon_variant	LOC107985521	NO	NO	NO	NO	YES		.	1.97265e-05	152080	3													LINE-L1-L1MEf			-1.41566					intron_variant	CCDC18
14317_s1	sib	auto	14317_s1_chr1_94297895_C_T	maternal	germline	chr1	94297895	94449762	94915318	C	T	intron_variant	ABCD3	NO	ABCD3:0.99232	intron_variant	ABCD3	NO	NO	NO	NO	YES		rs777590651	5.25852e-05	152134	8													LTR-ERVK-HERVK9-int			-0.353637					intron_variant	ABCD3
14232_s1	sib	auto	14232_s1_chr1_94807363_A_G	paternal	postzygotic	chr1	94807363	94959030	95424586	A	G	intergenic_variant		NO		intron_variant&non_coding_transcript_variant	CNN3-DT	NO	NO	NO	NO	NO		.	.	.	.																-0.669618			TCONS_00000006;TCONS_00000249;TCONS_00001039;TCONS_00001040;TCONS_00001041;TCONS_00001042;TCONS_00001043;TCONS_00001044		intron_variant&non_coding_transcript_variant	LOC729970
11964_s1	sib	auto	11964_s1_chr1_94837309_A_G	paternal	germline	chr1	94837309	94988967	95454523	A	G	intron_variant	ALG14	NO	ALG14:0.0001007	intron_variant	ALG14	NO	YES	NO	YES	YES		.	.	.	.						Enhancer							LINE-L1-L1ME4a		(CATATATG)n	1.61285					intron_variant	ALG14
13456_s1	sib	auto	13456_s1_chr1_95224292_C_A	paternal	germline	chr1	95224292	95376260	95841816	C	A	intergenic_variant		NO		non_coding_transcript_exon_variant	LOC107985420	NO	NO	NO	NO	NO		rs150364794	9.86401e-05	152068	15																0.0112683			TCONS_00000092		intergenic_variant
13530_p1	pro	auto	13530_p1_chr1_95620537_T_C	paternal	postzygotic	chr1	95620537	95772493	96238049	T	C	intergenic_variant		NO		intron_variant&non_coding_transcript_variant	LOC101928219	NO	NO	NO	NO	NO		.	.	.	.																-0.969434					intergenic_variant
11266_p1	pro	auto	11266_p1_chr1_96088027_A_G	paternal	germline	chr1	96088027	96240097	96705653	A	G	intergenic_variant		NO		intergenic_variant		NO	NO	NO	NO	YES		.	.	.	.													SINE-MIR-MIRb			-3.18522					intergenic_variant
14616_p1	pro	auto	14616_p1_chr1_96094242_G_A	paternal	germline	chr1	96094242	96246318	96711874	G	A	intergenic_variant		NO		intergenic_variant		NO	NO	NO	NO	YES		.	.	.	.													LINE-L1-L1PA3								intergenic_variant
HYZ204_p1	pro	auto	HYZ-204_HYZ-204_chr1_96417261_T_C	paternal	germline	chr1	96417261	96569164	97034720	T	C	intergenic_variant		NO		intergenic_variant		NO	NO	NO	NO	NO		.	6.58155e-06	151940	1																-0.823688					intergenic_variant
13561_s1	sib	auto	13561_s1_chr1_96497106_G_C	paternal	germline	chr1	96497106	96648997	97114553	G	C	intergenic_variant		NO		intergenic_variant		NO	NO	NO	NO	NO		rs150981191	0.00475877	152140	724																-1.96696					intergenic_variant
14694_p1	pro	auto	14694_p1_chr1_97165977_C_T	paternal	germline	chr1	97165977	97318081	97783637	C	T	intron_variant	DPYD	DPYD:SFARI2	DPYD:4.9784e-06	intron_variant	DPYD	DPYD:SFARI2	NO	NO	NO	YES		rs529898213	0.00095031	146268	139													LINE-L1-L1PA2								intron_variant	DPYD
11080_p1	pro	auto	11080_p1_chr1_97528515_T_C	paternal	germline	chr1	97528515	97680642	98146198	T	C	intron_variant	DPYD	DPYD:SFARI2	DPYD:4.9784e-06	intron_variant	DPYD	DPYD:SFARI2	YES	NO	YES	YES		.	.	.	.					OREG1888368								LTR-ERVL-ERV3-16A3_I-int			0.48872					intron_variant	DPYD
12456_p1	pro	auto	12456_p1_chr1_97567939_G_C	paternal	germline	chr1	97567939	97720065	98185621	G	C	intron_variant	DPYD	DPYD:SFARI2	DPYD:4.9784e-06	intron_variant	DPYD	DPYD:SFARI2	NO	NO	NO	NO		.	.	.	.																-1.18425					intron_variant	DPYD
13799_s1	sib	auto	13799_s1_chr1_97761693_G_A	paternal	postzygotic	chr1	97761693	97913849	98379405	G	A	intron_variant	DPYD	DPYD:SFARI2	DPYD:4.9784e-06	intron_variant	DPYD	DPYD:SFARI2	YES	NO	YES	NO		.	.	.	.						Enhancer										-0.906756					intron_variant	DPYD
14543_s1	sib	auto	14543_s1_chr1_98474390_G_T	paternal	postzygotic	chr1	98474390	98626252	99091808	G	T	intergenic_variant		NO		intergenic_variant		NO	NO	NO	NO	YES		.	.	.	.													LINE-L2-L2a			-3.4156					intergenic_variant
13048_p1	pro	auto	13048_p1_chr1_98748849_GATAA_G	cannot_determine	cannot_determine	chr1	98748849	98900757	99366313	GATAA	G	intron_variant	PLPPR5	NO	PLPPR5:0.84544	intron_variant	PLPPR5	NO	NO	NO	NO	NO		.	.	.	.																-0.321872					intron_variant	PLPPR5
14317_p1	pro	auto	14317_p1_chr1_99572632_A_T	paternal	germline	chr1	99572632	99724515	100190071	A	T	intron_variant	FRRS1	NO	FRRS1:0.0022655	intron_variant	FRRS1	NO	NO	NO	YES	NO		.	.	.	.																-0.428973					intron_variant	FRRS1
12832_p1	pro	auto	12832_p1_chr1_99791688_C_T	paternal	germline	chr1	99791688	99943570	100409126	C	T	intergenic_variant		NO		intron_variant&non_coding_transcript_variant	LOC124904230	NO	YES	NO	YES	YES		.	.	.	.	dELS					Enhancer							LTR-ERVK-LTR14B			-0.412395					intergenic_variant
14694_s1	sib	auto	14694_s1_chr1_100033958_T_G	paternal	germline	chr1	100033958	100185865	100651421	T	G	downstream_gene_variant	DBT	NO	DBT:5.5053e-06	downstream_gene_variant	DBT	NO	NO	NO	NO	YES		.	.	.	.													LINE-L1-L1M3								downstream_gene_variant	DBT
11201_p1	pro	auto	11201_p1_chr1_100070479_G_C	paternal	germline	chr1	100070479	100222431	100687987	G	C	intron_variant	DBT	NO	DBT:5.5053e-06	intron_variant	DBT	NO	NO	NO	NO	NO		.	.	.	.																1.85596					intron_variant	DBT
13385_p1	pro	auto	13385_p1_chr1_101246230_A_C	paternal	germline	chr1	101246230	101396797	101862353	A	C	intergenic_variant		NO		intergenic_variant		NO	NO	NO	NO	NO		.	.	.	.																-1.90275					intergenic_variant
14455_s1	sib	auto	14455_s1_chr1_101652345_G_T	paternal	germline	chr1	101652345	101803158	102268714	G	T	3_prime_UTR_variant	OLFM3	NO	OLFM3:0.47627	3_prime_UTR_variant	OLFM3	NO	NO	NO	NO	YES		.	.	.	.															(T)n(AATCTA)n(T)n	-2.82157					3_prime_UTR_variant	OLFM3
14616_s1	sib	auto	14616_s1_chr1_101716358_C_T	paternal	germline	chr1	101716358	101867167	102332723	C	T	intron_variant	OLFM3	NO	OLFM3:0.47627	intron_variant	OLFM3	NO	NO	NO	NO	NO		.	6.57713e-06	152042	1																-1.4129					upstream_gene_variant	DNAJA1P5
11918_s1	sib	auto	11918_s1_chr1_102075010_C_T	paternal	germline	chr1	102075010	102225368	102690924	C	T	intergenic_variant		NO		intergenic_variant		NO	NO	NO	NO	NO		.	.	.	.																-0.970062			TCONS_00000590		intergenic_variant
HYZ207_p1	pro	auto	HYZ-207_HYZ-207_chr1_102152812_C_T	paternal	germline	chr1	102152812	102303182	102768738	C	T	intergenic_variant		NO		intergenic_variant		NO	NO	NO	NO	YES		rs946098033	3.97804e-05	125690	5													LINE-L1-L1MCa						TCONS_00000590		intergenic_variant
13530_p1	pro	auto	13530_p1_chr1_102501648_A_G	paternal	germline	chr1	102501648	102652749	103118305	A	G	intergenic_variant		NO		intron_variant&non_coding_transcript_variant	LOC105378874	NO	NO	NO	NO	NO		.	6.57117e-06	152180	1																-1.57296					intergenic_variant
12826_s1	sib	auto	12826_s1_chr1_102983994_T_C	paternal	germline	chr1	102983994	103135104	103600660	T	C	intergenic_variant		NO		intergenic_variant		NO	NO	NO	NO	YES		.	.	.	.													LINE-L1-L1PB1			-3.43362					intergenic_variant
14543_s1	sib	auto	14543_s1_chr1_103071146_T_G	paternal	postzygotic	chr1	103071146	103222161	103687717	T	G	intergenic_variant		NO		intergenic_variant		NO	NO	NO	NO	YES		.	.	.	.													LINE-L1-L1M5			-4.00984					intergenic_variant
14350_s1	sib	auto	14350_s1_chr1_103996394_T_C	paternal	postzygotic	chr1	103996394	103953960	104496582	T	C	intergenic_variant		NO		intergenic_variant		NO	NO	NO	YES	YES		.	.	.	.													LINE-L1-L1MC1			-2.19987					intergenic_variant
11129_p1	pro	auto	11129_p1_chr1_104013479_A_G	cannot_determine	germline	chr1	104013479	103971049	104513671	A	G	intergenic_variant		NO		intergenic_variant		NO	NO	NO	NO	YES		.	.	.	.													LINE-L1-L1MB3		(TTTA)n	-2.49537					intergenic_variant
14232_s1	sib	auto	14232_s1_chr1_104618706_C_A	maternal	postzygotic	chr1	104618706	104576114	105118736	C	A	intergenic_variant		NO		intergenic_variant		NO	NO	NO	NO	NO		.	.	.	.																-4.43883					intergenic_variant
12456_s1	sib	auto	12456_s1_chr1_104828025_G_A	paternal	germline	chr1	104828025	104786109	105328731	G	A	intergenic_variant		NO		intergenic_variant		NO	NO	NO	YES	YES		.	.	.	.													DNA-TcMar-Mariner-HSMAR1								intergenic_variant
HYZ204_p1	pro	auto	HYZ-204_HYZ-204_chr1_105730889_T_A	maternal	germline	chr1	105730889	105694902	106237524	T	A	intergenic_variant		NO		intergenic_variant		NO	NO	NO	NO	YES		.	.	.	.													LINE-L1-L1MEc			-3.78503					intergenic_variant
13048_s1	sib	auto	13048_s1_chr1_105898021_A_G	paternal	germline	chr1	105898021	105861988	106404610	A	G	intergenic_variant		NO		downstream_gene_variant	LOC105378883	NO	NO	NO	NO	NO		.	.	.	.																-3.55201					intergenic_variant
HYZ204_p1	pro	auto	HYZ-204_HYZ-204_chr1_105919534_G_T	paternal	postzygotic	chr1	105919534	105883504	106426126	G	T	intergenic_variant		NO		intergenic_variant		NO	NO	NO	NO	YES		.	.	.	.													LINE-L1-L1PA7			-4.74195					intergenic_variant
14694_s1	sib	auto	14694_s1_chr1_106610795_T_A	maternal	germline	chr1	106610795	106573339	107115961	T	A	intergenic_variant		NO		intergenic_variant		NO	NO	NO	YES	NO		.	.	.	.																-2.00402					intergenic_variant
11414_s1	sib	auto	11414_s1_chr1_106679539_A_G	maternal	postzygotic	chr1	106679539	106642083	107184705	A	G	intergenic_variant		NO		intergenic_variant		NO	NO	NO	NO	NO		.	.	.	.																0.382167					intergenic_variant
14350_p1	pro	auto	14350_p1_chr1_106784065_T_C	paternal	germline	chr1	106784065	106746596	107289218	T	C	intergenic_variant		NO		upstream_gene_variant	LOC124904233	NO	NO	NO	YES	NO		.	.	.	.																0.805169					intergenic_variant
11414_s1	sib	auto	11414_s1_chr1_107717904_C_T	paternal	postzygotic	chr1	107717904	107680428	108223050	C	T	intron_variant	VAV3	NO	VAV3:0.55389	intron_variant	VAV3	NO	YES	NO	YES	NO		rs556957891	0.00023003	152154	35						Enhancer										1.9538					intron_variant	VAV3
13048_s1	sib	auto	13048_s1_chr1_107963344_AATAT_A	maternal	germline	chr1	107963344	107925883	108468505	AATAT	A	intron_variant	VAV3	NO	VAV3:0.55389	intron_variant	VAV3	NO	YES	NO	YES	YES		.	.	.	.						Enhancer							Simple_repeat-Simple_repeat-(TA)n		(AT)n	0.497768					intron_variant	VAV3
BK143_p1	pro	auto	BK143_p1_chr1_110573502_CT_C	paternal	germline	chr1	110573502	110558460	111101082	CT	C	intergenic_variant		NO		intergenic_variant		NO	NO	NO	NO	YES		.	.	.	.													LINE-L2-L2c		(CCTT)n(TGC)n	0.815708					intergenic_variant
13456_s1	sib	auto	13456_s1_chr1_110616496_CTCAG_C	paternal	germline	chr1	110616496	110601553	111144175	CTCAG	C	3_prime_UTR_variant	KCNA2	KCNA2:SFARI3;KCNA2:NDD373;KCNA2:MC237		3_prime_UTR_variant	KCNA2	KCNA2:SFARI3;KCNA2:NDD373;KCNA2:MC237	YES	NO	YES	NO		.	.	.	.						Enhancer										1.79524					3_prime_UTR_variant	KCNA2
11071_p1	pro	auto	11071_p1_chr1_110697216_T_C	maternal	germline	chr1	110697216	110682473	111225095	T	C	intergenic_variant		NO		upstream_gene_variant	LOC107985174	NO	NO	NO	NO	NO		.	.	.	.																1.57136					intergenic_variant
13561_s1	sib	auto	13561_s1_chr1_110790470_CA_C	paternal	germline	chr1	110790470	110775719	111318341	CA	C	intergenic_variant		NO		upstream_gene_variant	LOC105378901	NO	NO	NO	NO	NO		.	.	.	.																					intergenic_variant
13230_s2	sib	auto	13230_s2_chr1_111180148_C_T	paternal	germline	chr1	111180148	111165343	111707965	C	T	intron_variant	CEPT1	NO	CEPT1:0.99988	intron_variant	CEPT1	NO	NO	NO	NO	YES		.	2.64936e-05	150980	4													SINE-Alu-AluY								intron_variant	CEPT1
13230_p1	pro	auto	13230_p1_chr1_111804569_C_A	maternal	germline	chr1	111804569	111789670	112332292	C	A	intron_variant	KCND3	KCND3:SFARI2;KCND3:NDD373;KCND3:MC237	KCND3:1.0	non_coding_transcript_exon_variant	LOC124904312	NO	YES	YES	YES	YES		.	.	.	.							withinGene						LINE-CR1-CR1-3_Croc			0.988736					intron_variant	KCND3
11201_p1	pro	auto	11201_p1_chr1_112289988_G_T	paternal	germline	chr1	112289988	112275125	112817747	G	T	intergenic_variant		NO		intron_variant&non_coding_transcript_variant	LINC02884	NO	NO	NO	NO	YES		.	.	.	.													LTR-ERVL-ERVL-E-int			-3.19211					intergenic_variant
13385_s1	sib	auto	13385_s1_chr1_112587024_C_T	paternal	germline	chr1	112587024	112574455	113117077	C	T	intron_variant	ST7L	NO	ST7L:0.0025396	intron_variant	ST7L	NO	NO	NO	NO	YES		rs186753814	0.00111364	151754	169													SINE-Alu-AluY								intron_variant	ST7L
14694_s1	sib	auto	14694_s1_chr1_112796224_C_T	maternal	germline	chr1	112796224	112783664	113326286	C	T	intergenic_variant		NO		intergenic_variant		NO	NO	NO	NO	YES		rs180772310	1.31368e-05	152244	2													LTR-ERVL-MaLR-MSTA-int			-1.30868					intergenic_variant
11080_p1	pro	auto	11080_p1_chr1_112850678_A_G	paternal	germline	chr1	112850678	112838122	113380744	A	G	intergenic_variant		NO		intron_variant&non_coding_transcript_variant	LINC01356	NO	YES	NO	YES	YES		.	.	.	.						Enhancer							LTR-ERVL-MER21B						TCONS_00000095;TCONS_00000604;TCONS_00000605		intron_variant&non_coding_transcript_variant	LINC01356
12220_p1	pro	auto	12220_p1_chr1_113022896_C_G	paternal	germline	chr1	113022896	113008474	113551096	C	G	intergenic_variant		NO		downstream_gene_variant	LRIG2-DT	NO	NO	NO	YES	NO		.	.	.	.																					downstream_gene_variant	LOC100996251
11266_s1	sib	auto	11266_s1_chr1_113183096_G_A	paternal	germline	chr1	113183096	113171201	113713823	G	A	intergenic_variant		NO		intergenic_variant		NO	NO	NO	NO	YES		.	.	.	.													LINE-L1-L1MA4A			2.52784					intergenic_variant
13561_s1	sib	auto	13561_s1_chr1_113325672_T_C	paternal	germline	chr1	113325672	113314212	113856834	T	C	intergenic_variant		NO		intergenic_variant		NO	NO	NO	NO	YES		.	.	.	.													SINE-Alu-AluSq2		(TGCA)n(GGAGGT)n						intergenic_variant
11611_p1	pro	auto	11611_p1_chr1_113944947_G_A	maternal	germline	chr1	113944947	113933286	114475908	G	A	intron_variant	HIPK1	NO	HIPK1:1.0	intron_variant	HIPK1	NO	YES	NO	YES	YES		rs964368777	.	.	.					OREG1270955	Promoter/Enhancer							LINE-L2-L2c			-0.0116034					intron_variant	HIPK1
11201_s1	sib	auto	11201_s1_chr1_114227404_G_GT	paternal	germline	chr1	114227404	114215730	114758352	G	GT	intergenic_variant		NO		intron_variant&non_coding_transcript_variant	LOC107985443	NO	YES	YES	YES	NO		.	.	.	.	CTCF-only,CTCF-bound						distalIntergenic_>50kb									-1.13915			TCONS_00000279		intergenic_variant
HYZ204_p1	pro	auto	HYZ-204_HYZ-204_chr1_114571326_C_T	paternal	germline	chr1	114571326	114559865	115102486	C	T	intergenic_variant		NO		intergenic_variant		NO	NO	NO	NO	NO		.	.	.	.																0.137553					intergenic_variant
13385_s1	sib	auto	13385_s1_chr1_114804115_A_G	paternal	germline	chr1	114804115	114792681	115335302	A	G	intergenic_variant		NO		intergenic_variant		NO	NO	NO	NO	YES		rs1018117500	0.000118304	152150	18													LINE-L1-L1PA8			-0.498269					intergenic_variant
14019_p1	pro	auto	14019_p1_chr1_115030945_G_A	paternal	germline	chr1	115030945	115019519	115562140	G	A	intergenic_variant		NO		intergenic_variant		NO	NO	NO	NO	YES		rs865909483	5.91257e-05	152218	9													LINE-L1-L1PA4			-3.15902					intergenic_variant
11964_s1	sib	auto	11964_s1_chr1_115144343_G_A	paternal	germline	chr1	115144343	115132873	115675494	G	A	intergenic_variant		NO		intergenic_variant		NO	NO	NO	NO	NO		.	.	.	.																2.09302					intergenic_variant
11964_s1	sib	auto	11964_s1_chr1_115157269_G_C	paternal	germline	chr1	115157269	115145797	115688418	G	C	intergenic_variant		NO		intergenic_variant		NO	NO	NO	YES	NO		.	.	.	.																0.498092					intergenic_variant
12651_s1	sib	auto	12651_s1_chr1_115563952_G_A	paternal	germline	chr1	115563952	115552774	116095395	G	A	intergenic_variant		NO		intergenic_variant		NO	YES	NO	YES	YES		.	.	.	.						Enhancer									(TGAA)n	-1.77164					intergenic_variant
BK143_p1	pro	auto	BK143_p1_chr1_116673942_G_A	paternal	germline	chr1	116673942	116663496	117206118	G	A	intron_variant	IGSF3	NO	IGSF3:1.0	intron_variant	IGSF3	NO	NO	NO	NO	NO		.	6.60301e-06	151446	1																1.70275					intron_variant	IGSF3
13530_p1	pro	auto	13530_p1_chr1_117284173_G_A	maternal	germline	chr1	117284173	117273674	117816296	G	A	intergenic_variant		NO		intergenic_variant		NO	NO	NO	NO	YES		.	6.57505e-06	152090	1													LTR-ERVL-MaLR-MSTD								intergenic_variant
13530_p1	pro	auto	13530_p1_chr1_117284174_C_A	maternal	germline	chr1	117284174	117273675	117816297	C	A	intergenic_variant		NO		intergenic_variant		NO	NO	NO	NO	YES		.	.	.	.													LTR-ERVL-MaLR-MSTD								intergenic_variant
14019_p1	pro	auto	14019_p1_chr1_118444828_C_A	paternal	germline	chr1	118444828	118431568	118974191	C	A	intergenic_variant		NO		intergenic_variant		NO	NO	NO	NO	YES		.	.	.	.													SINE-Alu-AluSx			-1.81986					intergenic_variant
13561_s1	sib	auto	13561_s1_chr1_120122473_G_A	paternal	postzygotic	chr1	120122473	120109206	120651792	G	A	intergenic_variant		NO		intergenic_variant		NO	YES	NO	YES	YES		.	.	.	.						Enhancer						0.992844									intergenic_variant
13561_s1	sib	auto	13561_s1_chr1_120152040_C_T	paternal	postzygotic	chr1	120152040	120138773	120681342	C	T	intergenic_variant		NO		intergenic_variant		NO	NO	NO	NO	YES		rs186586163	5.95238e-05	151200	9												0.992844	SINE-Alu-AluSq2								intergenic_variant
HZRNM015_p1	pro	auto	HZ-RNM-015_HZ-RNM-015_chr1_120725985_C_T	paternal	germline	chr1	120725985	120712766	784340	C	T	intergenic_variant		NO		downstream_gene_variant	LOC105378944	NO	NO	NO	NO	YES		.	0	3528	0												0.99543	SINE-Alu-AluSz6								intron_variant&non_coding_transcript_variant	LINC01128
13610_p1	pro	auto	13610_p1_chr1_120934162_C_T	paternal	germline	chr1	120934162	120924771	996345	C	T	intergenic_variant		NO		intron_variant&non_coding_transcript_variant	LINC00623	NO	NO	NO	NO	YES		rs201994702	6.76544e-06	147810	1												0.991952	Simple_repeat-Simple_repeat-(TA)n								intron_variant&non_coding_transcript_variant	LOC100288175
14133_p1	pro	auto	14133_p1_chr1_120960906_C_A	paternal	germline	chr1	120960906	120951515	1023089	C	A	intergenic_variant		NO		intron_variant&non_coding_transcript_variant	LINC00623	NO	YES	YES	YES	YES		.	.	.	.							NoActivatingHistoneMarks					0.987058									intron_variant	C1orf159
14019_p1	pro	auto	14019_p1_chr1_121395820_C_T	paternal	germline	chr1	121395820	121386457	121128318	C	T	intron_variant	SRGAP2C	NO	SRGAP2C:0.027615	intron_variant&non_coding_transcript_variant	SRGAP2-AS1	NO	YES	NO	YES	YES		.	0	306	0		H3K27Ac	H3K4Me1									0.994875									intron_variant&non_coding_transcript_variant	SRGAP2-AS1
12832_p1	pro	auto	12832_p1_chr1_121574843_C_T	paternal	germline	chr1	121574843	121565462	121307260	C	T	intergenic_variant		NO		intron_variant&non_coding_transcript_variant	EMBP1	NO	NO	NO	NO	YES		.	.	.	.												0.959344				-2.37053					intron_variant&non_coding_transcript_variant	EMBP1
13048_s1	sib	auto	13048_s1_chr1_126738269_AT_A	paternal	germline	chr1	126738269	124978378		AT	A	intergenic_variant		NO		intergenic_variant		NO	NO	NO	NO	YES		.	.	.	.													Satellite-centr-ALR/Alpha	trf
13409_s1	sib	auto	13409_s1_chr1_127982144_G_A	maternal	germline	chr1	127982144	9177932	143515834	G	A	intergenic_variant		NO		intron_variant&non_coding_transcript_variant	MIR34AHG	NO	NO	NO	NO	YES		.	.	.	.													DNA-TcMar-Tigger-MER2			3.56215					intergenic_variant
13456_s1	sib	auto	13456_s1_chr1_128210067_C_T	paternal	germline	chr1	128210067	11322614	13478290	C	T	intergenic_variant		NO		intergenic_variant		NO	NO	NO	NO	YES		.	.	.	.													SINE-Alu-AluY			3.03386					intergenic_variant
11266_s1	sib	auto	11266_s1_chr1_128551366_G_A	maternal	postzygotic	chr1	128551366	186943	99326	G	A	intergenic_variant		NO		intron_variant&non_coding_transcript_variant	LOC100996442	NO	NO	NO	NO	YES		.	.	.	.												0.989999	DNA-hAT-Charlie-Charlie15a						TCONS_l2_00002368		intergenic_variant
14694_s1	sib	auto	14694_s1_chr1_128563126_G_A	maternal	postzygotic	chr1	128563126	160819	73202	G	A	intergenic_variant		NO		intron_variant&non_coding_transcript_variant	LOC124900384	NO	NO	NO	NO	YES		.	.	.	.												0.996836							TCONS_00000119;TCONS_l2_00000958;TCONS_l2_00002368		downstream_gene_variant	OR4F5
12456_p1	pro	auto	12456_p1_chr1_128722663_G_A	paternal	germline	chr1	128722663			G	A	intergenic_variant		NO				NO							NA	NA	NA
13409_p1	pro	auto	13409_p1_chr1_128942554_C_G	paternal	postzygotic	chr1	128942554	60996873	32817313	C	G	intergenic_variant		NO		intergenic_variant		NO	YES	YES	NO	YES		.	.	.	.							NoActivatingHistoneMarks						LINE-L1-L1MB7								intergenic_variant
13230_p1	pro	auto	13230_p1_chr1_128948801_A_T	paternal	germline	chr1	128948801			A	T	intergenic_variant		NO				NO							NA	NA	NA
12826_s1	sib	auto	12826_s1_chr1_128956221_A_G	paternal	postzygotic	chr1	128956221	8589162	9477995	A	G	intergenic_variant		NO		intron_variant	RERE	RERE:SFARI1	NO	NO	NO	YES		.	.	.	.													SINE-Alu-AluSx			0.91367					intergenic_variant
HYZ207_p1	pro	auto	HYZ-207_HYZ-207_chr1_142943928_C_G	paternal	germline	chr1	142943928	143871898	687311	C	G	intergenic_variant		NO		intron_variant&non_coding_transcript_variant	H2BP2	NO	NO	NO	NO	YES		.	.	.	.												0.991736									intron_variant&non_coding_transcript_variant	LOC100288069
14317_p1	pro	auto	14317_p1_chr1_143053835_T_C	paternal	germline	chr1	143053835	143981819	143922968	T	C	intergenic_variant		NO		intron_variant&non_coding_transcript_variant	SRGAP2D	NO	NO	NO	NO	YES		.	.	.	.												0.997258	LINE-L1-L1MA10								intergenic_variant
11080_p1	pro	auto	11080_p1_chr1_144288174_C_T	paternal	germline	chr1	144288174	145163465	1978878	C	T	intergenic_variant		NO		downstream_gene_variant	LINC01145	NO	NO	NO	NO	YES		.	0	23228	0												0.995871	LINE-L1-L1ME2								upstream_gene_variant	PRKCZ
13230_s2	sib	auto	13230_s2_chr1_145159115_G_A	paternal	germline	chr1	145159115	146042230	2857643	G	A	intergenic_variant		NO		intergenic_variant		NO	NO	NO	NO	YES		rs962619124	1.316e-05	151976	2													SINE-Alu-AluSx3			0.309903					intergenic_variant
13900_s1	sib	auto	13900_s1_chr1_146180285_G_A	paternal	postzygotic	chr1	146180285	148608253	145280859	G	A	intron_variant	NOTCH2NLB	NO	NOTCH2NLB:0.55961	intron_variant	NOTCH2NLB	NO	NO	NO	NO	YES		.	0	136800	0												0.997328	SINE-Alu-AluSx4								intron_variant	NOTCH2NL
11918_p1	pro	auto	11918_p1_chr1_146298081_G_A	maternal	germline	chr1	146298081	148509262	5324675	G	A	intergenic_variant		NO		intergenic_variant		NO	NO	NO	NO	YES		.	.	.	.												0.990118									intergenic_variant
14105_p1	pro	auto	14105_p1_chr1_146400212_G_A	paternal	germline	chr1	146400212	148407109	5222522	G	A	intergenic_variant		NO		intron_variant&non_coding_transcript_variant	PDE4DIPP6	NO	NO	NO	NO	YES		.	.	.	.												0.978487	LTR-ERV1-LTR2		(C)n						intergenic_variant
HZRNM001_p1	pro	auto	HZ-RNM-001_HZ-RNM-001_chr1_146404522_G_T	maternal	germline	chr1	146404522	148402799	5218212	G	T	intergenic_variant		NO		non_coding_transcript_exon_variant	RNVU1-3	NO	YES	YES	YES	YES		.	.	.	.	PLS,CTCF-bound					Promoter	Promoter	H3K27ac	H3K27me3	H3K4me3		0.978487	snRNA-snRNA-U1								intergenic_variant
11071_s1	sib	auto	11071_s1_chr1_147026371_C_A	paternal	germline	chr1	147026371	147781284	4596697	C	A	intergenic_variant		NO		intron_variant&non_coding_transcript_variant	LOC102723321	NO	YES	NO	YES	NO		.	.	.	.	dELS				OREG1673346;OREG1906383											-0.732447			TCONS_00000297;TCONS_00001139		intergenic_variant
14616_p1	pro	auto	14616_p1_chr1_147304806_A_G	paternal	germline	chr1	147304806	147503231	4318644	A	G	intergenic_variant		NO		intron_variant&non_coding_transcript_variant	LINC00624	NO	NO	NO	NO	NO		.	.	.	.																					intergenic_variant
13385_p1	pro	auto	13385_p1_chr1_148338327_G_A	paternal	germline	chr1	148338327	146470051	3285464	G	A	intergenic_variant		NO		intergenic_variant		NO	NO	NO	NO	YES		.	.	.	.												0.991839	SINE-Alu-AluY								intron_variant	PRDM16
13385_p1	pro	auto	13385_p1_chr1_148338395_A_G	paternal	germline	chr1	148338395	146469983	3285396	A	G	intergenic_variant		NO		intergenic_variant		NO	NO	NO	NO	YES		.	.	.	.												0.991839	SINE-Alu-AluY		(GTG)n						intron_variant	PRDM16
12826_s1	sib	auto	12826_s1_chr1_149784674_C_T	paternal	germline	chr1	149784674	150660598	150633074	C	T	intron_variant	GOLPH3L	NO	GOLPH3L:8.4762e-05	intron_variant	GOLPH3L	NO	NO	NO	NO	YES		.	.	.	.													LINE-L1-L1MB4			1.03635					intron_variant	GOLPH3L
12456_p1	pro	auto	12456_p1_chr1_150581989_G_A	paternal	germline	chr1	150581989	151458293	151430769	G	A	intron_variant	POGZ	POGZ:SFARI1;POGZ:NDD373;POGZ:ASD102;POGZ:HC138	POGZ:1.0	intron_variant	POGZ	POGZ:SFARI1;POGZ:NDD373;POGZ:ASD102;POGZ:HC138	YES	YES	YES	NO		.	.	.	.	pELS,CTCF-bound	H3K27Ac		H3K4Me3	OREG1171833;OREG1253584;OREG1492123;OREG1779760;OREG1792566;OREG1798492;OREG1814130;OREG1851798	Promoter/Enhancer	Promoter	H3K27ac		H3K4me3											intron_variant	POGZ
14694_p1	pro	auto	14694_p1_chr1_150935344_T_G	paternal	germline	chr1	150935344	151811856	151784332	T	G	intron_variant	RORC	NO	RORC:1.0	intron_variant	RORC	NO	YES	NO	YES	NO		.	.	.	.					OREG1486639											1.59685					intron_variant	RORC
13456_p1	pro	auto	13456_p1_chr1_150969946_C_T	paternal	germline	chr1	150969946	151846446	151818922	C	T	downstream_gene_variant	THEM5	NO	THEM5:0.00020552	intron_variant&non_coding_transcript_variant	C2CD4D-AS1	NO	YES	YES	YES	YES		rs944391172	2.62767e-05	152226	4	dELS,CTCF-bound				OREG1907010	Enhancer			H3K27me3				LINE-L2-L2c			2.75779					intron_variant&non_coding_transcript_variant	LOC100132111
13385_s1	sib	auto	13385_s1_chr1_151182193_G_C	paternal	germline	chr1	151182193	152058647	152031123	G	C	intergenic_variant		NO		intergenic_variant		NO	NO	NO	NO	NO		.	.	.	.																-0.0491535					intergenic_variant
14694_s1	sib	auto	14694_s1_chr1_151409184_T_C	paternal	germline	chr1	151409184	152273606	152246082	T	C	intergenic_variant		NO		intergenic_variant		NO	NO	NO	NO	YES		.	.	.	.													LINE-L1-L1PA4								intergenic_variant
13048_s1	sib	auto	13048_s1_chr1_151490435_G_A	paternal	postzygotic	chr1	151490435	152353885	152326361	G	A	missense_variant	FLG2	NO	FLG2:0.00051942	missense_variant	FLG2	NO	NO	NO	YES	YES	NP_001014364.1:p.Pro1301Ser	.	.	.	.														trf	(TGAC)n(CCTGAATGTGT)n(TGTCCAAAACCAGAGGATTGTCCTGAGACAGACCCATGC)n(CCTGAATGTGT)n(TGTCCAAAACCAGAGGATTGTCCTGAGACAGACCCATGC)n						missense_variant	FLG2
13385_p1	pro	auto	13385_p1_chr1_151849747_G_A	paternal	germline	chr1	151849747	152713205	152685681	G	A	downstream_gene_variant	LCE4A	NO	LCE4A:0.10893	downstream_gene_variant	LCE4A	NO	NO	NO	NO	NO		.	.	.	.																-1.27815					downstream_gene_variant	LCE4A
BK143_p1	pro	auto	BK143_p1_chr1_152045163_A_G	paternal	germline	chr1	152045163	152908515	152880991	A	G	upstream_gene_variant	IVL	NO	IVL:0.30654	upstream_gene_variant	IVL	NO	YES	YES	YES	NO		.	.	.	.	PLS					Promoter/Enhancer			H3K27me3							-2.85126					upstream_gene_variant	IVL
12832_p1	pro	auto	12832_p1_chr1_152379824_A_G	paternal	germline	chr1	152379824	153243269	153215745	A	G	intergenic_variant		NO		intergenic_variant		NO	NO	NO	NO	YES		rs978395004	2.76556e-05	144636	4														trf	(AGGTGTTGGTGGTGGTGGTGATGGTAGTAGAAGTGGTGGTGGTGAAGGTGGTGGATGATGGTGGTGGTGGTGATAATGGTGGTGGAGGTGGTAG)n(GTAGAAGTGGTGGTGGTGAAGGTGGTGGATGATGGTGGTGGTGGTGATAATTGTAGTGGAGGTGGTAGAGGTGTTGGTGGTGGTGGTGATGGTG)n(AGGTGTTGGTGGTGGTGGTGATGGTAGTAGAAGTGGTGGTGGTGAAGGTGGTGGATGATGGTGGTGGTGGTGATAATGGTGGTGGAGGTGGTAG)n(GGT)n						intergenic_variant
14019_p1	pro	auto	14019_p1_chr1_152438062_T_C	paternal	germline	chr1	152438062	153300849	153273325	T	C	intron_variant	PGLYRP3	NO	PGLYRP3:9.1277e-15	intron_variant	PGLYRP3	NO	NO	NO	NO	YES		.	.	.	.													LTR-ERV1-MER65A			-0.929233					intron_variant	PGLYRP3
11080_p1	pro	auto	11080_p1_chr1_153027045_T_C	maternal	germline	chr1	153027045	153889787	153862263	T	C	intron_variant	GATAD2B	GATAD2B:NDD373;GATAD2B:HC138	GATAD2B:1.0	intron_variant	GATAD2B	GATAD2B:NDD373;GATAD2B:HC138	YES	NO	YES	YES		.	.	.	.					OREG1260053								LINE-L1-L1MC5a								intron_variant	GATAD2B
11964_s1	sib	auto	11964_s1_chr1_153151915_G_A	paternal	germline	chr1	153151915	154014653	153987129	G	A	intron_variant	NUP210L	NO	NUP210L:1.0	intron_variant	NUP210L	NO	YES	NO	YES	YES		.	.	.	.	dELS,CTCF-bound												LINE-L2-L2c			2.04576					intron_variant	NUP210L
11611_p1	pro	auto	11611_p1_chr1_153594223_C_T	cannot_determine	germline	chr1	153594223	154457070	154429546	C	T	intron_variant	IL6R	NO	IL6R:0.030543	intron_variant	IL6R	NO	YES	NO	YES	YES		rs926008611	6.57834e-06	152014	1	dELS,CTCF-bound					Enhancer							SINE-Alu-AluSz								intron_variant	IL6R
14105_p1	pro	auto	14105_p1_chr1_153726687_G_C	paternal	germline	chr1	153726687	154589559	154562035	G	C	intron_variant	ADAR	NO	ADAR:1.0	intron_variant	ADAR	NO	YES	NO	YES	NO		.	.	.	.						Enhancer										1.66472					intron_variant	ADAR
14105_p1	pro	auto	14105_p1_chr1_153731219_G_A	paternal	germline	chr1	153731219	154594088	154566564	G	A	intron_variant	ADAR	NO	ADAR:1.0	intron_variant	ADAR	NO	YES	YES	NO	YES		.	.	.	.							NoActivatingHistoneMarks						SINE-Alu-AluSz			-0.224645					intron_variant	ADAR
11071_p1	pro	auto	11071_p1_chr1_154115466_G_T	paternal	germline	chr1	154115466	154976105	154948581	G	T	intron_variant	CKS1B	NO	CKS1B:0.57902	intron_variant	CKS1B	NO	YES	NO	YES	NO		.	.	.	.	pELS,CTCF-bound	H3K27Ac		H3K4Me3	OREG1253257;OREG1511021	Promoter/Enhancer										2.18945					intron_variant	CKS1B
13610_p1	pro	auto	13610_p1_chr1_154140205_G_C	paternal	germline	chr1	154140205	155000843	154973319	G	C	upstream_gene_variant	ZBTB7B	NO	ZBTB7B:0.98408	upstream_gene_variant	ZBTB7B	NO	YES	YES	YES	NO		.	.	.	.	pELS,CTCF-bound			H3K4Me3	OREG1179675;OREG1230697;OREG1261163;OREG1489063;OREG1536917;OREG1733545	Promoter/Enhancer	Promoter	H3K27ac	H3K27me3	H3K4me3	CTCF										upstream_gene_variant	ZBTB7B
13409_p1	pro	auto	13409_p1_chr1_154215591_TGTGTGTGTGTATGA_T	paternal	postzygotic	chr1	154215591	155076213	155048689	TGTGTGTGTGTATGA	T	upstream_gene_variant	EFNA3	NO		upstream_gene_variant	EFNA3	NO	NO	NO	NO	YES		rs900963947	0.000198483	146108	29													Simple_repeat-Simple_repeat-(TG)n	trf	(TG)n	3.45484					upstream_gene_variant	EFNA3
14543_p1	pro	auto	14543_p1_chr1_154401383_T_C	paternal	germline	chr1	154401383	155262823	155232614	T	C	downstream_gene_variant;upstream_gene_variant	CLK2;SCAMP3	NO	CLK2:1.0;SCAMP3:4.9781e-07	upstream_gene_variant	SCAMP3	NO	YES	YES	YES	NO		.	.	.	.					OREG1256170	Promoter/Enhancer	Promoter									-2.69042					upstream_gene_variant	SCAMP3
HYZ201_p1	pro	auto	HYZ-201_HYZ-201_chr1_154925869_C_T	cannot_determine	germline	chr1	154925869	155787022	155756813	C	T	intron_variant	GON4L	NO	GON4L:0.97529	intron_variant	GON4L	NO	NO	NO	NO	YES		.	6.58727e-06	151808	1													SINE-Alu-AluYc			-0.870511					intron_variant	GON4L
HYZ201_p1	pro	auto	HYZ-201_HYZ-201_chr1_154937664_A_C	cannot_determine	germline	chr1	154937664	155798868	155768659	A	C	intron_variant	GON4L	NO	GON4L:0.97529	intron_variant	GON4L	NO	NO	NO	NO	NO		.	.	.	.																					intron_variant	GON4L
13048_p1	pro	auto	13048_p1_chr1_155452668_C_G	paternal	germline	chr1	155452668	156314199	156283990	C	G	intron_variant	CCT3	NO	CCT3:1.0	intron_variant	CCT3	NO	NO	NO	NO	YES		.	.	.	.													DNA-TcMar-Tigger-Tigger2								intron_variant	CCT3
14694_s1	sib	auto	14694_s1_chr1_156022966_G_A	paternal	germline	chr1	156022966	156886149	156855941	G	A	downstream_gene_variant	NTRK1	NTRK1:SFARI2	NTRK1:0.00014522	downstream_gene_variant	NTRK1	NTRK1:SFARI2	YES	NO	YES	NO		rs1003641230	3.28519e-05	152198	5	dELS															2.62951					downstream_gene_variant	NTRK1
14455_p1	pro	auto	14455_p1_chr1_156849551_C_T	paternal	germline	chr1	156849551	157712505	157682295	C	T	intergenic_variant		NO		intergenic_variant		NO	NO	NO	NO	YES		rs867090877	7.22408e-05	138426	10													SINE-Alu-AluSg								intergenic_variant
13799_p1	pro	auto	13799_p1_chr1_157413016_C_A	paternal	germline	chr1	157413016	158275919	158245709	C	A	intergenic_variant		NO		intergenic_variant		NO	NO	NO	YES	YES		.	.	.	.													SINE-Alu-AluSx3			0.436965					intergenic_variant
11071_s1	sib	auto	11071_s1_chr1_157442316_A_G	maternal	germline	chr1	157442316	158305219	158275009	A	G	intergenic_variant		NO		intron_variant	CD1B	NO	NO	NO	NO	YES		.	0	152212	0													LINE-L1-L1PA4								intergenic_variant
HYZ207_p1	pro	auto	HYZ-207_HYZ-207_chr1_157608914_G_C	maternal	postzygotic	chr1	157608914	158471836	158441626	G	C	downstream_gene_variant;upstream_gene_variant	OR10K1;OR10R2	NO	OR10K1:0.13158;OR10R2:0.37224	upstream_gene_variant	OR10R2	NO	NO	NO	NO	NO		.	.	.	.																-3.71454					downstream_gene_variant	OR10K1
14350_p1	pro	auto	14350_p1_chr1_157640720_T_C	paternal	germline	chr1	157640720	158503642	158473432	T	C	intergenic_variant		NO		intergenic_variant		NO	NO	NO	NO	YES		.	.	.	.													LTR-ERVL-MaLR-MLT1A0			-0.745103					intergenic_variant
12832_p1	pro	auto	12832_p1_chr1_157955812_C_T	maternal	postzygotic	chr1	157955812	158818719	158788509	C	T	intergenic_variant		NO		intron_variant	OR6N1	NO	YES	NO	YES	NO		.	1.97171e-05	152152	3	dELS				OREG1227356;OREG1257212	Enhancer										-2.04897					intergenic_variant
11964_s1	sib	auto	11964_s1_chr1_158030594_C_G	paternal	germline	chr1	158030594	158893524	158863314	C	G	intergenic_variant		NO		intergenic_variant		NO	NO	NO	NO	NO		.	.	.	.																-0.472412					intergenic_variant
13900_s1	sib	auto	13900_s1_chr1_158199046_T_A	paternal	germline	chr1	158199046	159062005	159031795	T	A	downstream_gene_variant	AIM2	NO	AIM2:0.23011	downstream_gene_variant	AIM2	NO	NO	NO	NO	YES		.	.	.	.													LINE-L1-L1MD			0.409803					downstream_gene_variant	AIM2
11266_s1	sib	auto	11266_s1_chr1_158467593_T_G	cannot_determine	germline	chr1	158467593	159330552	159300342	T	G	intergenic_variant		NO		intergenic_variant		NO	NO	NO	NO	YES		.	.	.	.													LINE-L1-L1PA11								intergenic_variant
HZRNM015_p1	pro	auto	HZ-RNM-015_HZ-RNM-015_chr1_160449628_A_T	paternal	germline	chr1	160449628	161312191	161281981	A	T	upstream_gene_variant;upstream_gene_variant	MPZ;SDHC	NO	MPZ:0.42327;SDHC:0.048191	upstream_gene_variant	MPZ	NO	YES	NO	YES	NO		.	.	.	.	dELS															0.53954					upstream_gene_variant	MPZ
14660_p1	pro	auto	14660_p1_chr1_160735580_A_G	cannot_determine	postzygotic	chr1	160735580	161472959	161442749	A	G	intergenic_variant		NO		intergenic_variant		NO	YES	YES	YES	YES		.	.	.	.	DNase-H3K4me3									H3K4me3			LTR-ERV1-LTR12D								upstream_gene_variant	TRNAD5
11080_p1	pro	auto	11080_p1_chr1_161012834_C_T	maternal	postzygotic	chr1	161012834	161668479	161638269	C	T	intron_variant	FCGR2B	NO	FCGR2B:0.069334	intron_variant	FCGR2B	NO	NO	NO	NO	YES		.	.	.	.												0.9845									intron_variant	FCGR2B
14616_s1	sib	auto	14616_s1_chr1_161612608_C_T	paternal	germline	chr1	161612608	162268593	162238383	C	T	intron_variant	NOS1AP	NO	NOS1AP:0.99817	intron_variant	NOS1AP	NO	NO	NO	NO	YES		rs760927127	9.21331e-05	151954	14													LINE-L1-HAL1			-0.42222					intron_variant	NOS1AP
HYZ207_p1	pro	auto	HYZ-207_HYZ-207_chr1_162420756_G_A	paternal	germline	chr1	162420756	163076201	163045991	G	A	3_prime_UTR_variant	RGS4	NO	RGS4:0.0011661	3_prime_UTR_variant	RGS4	NO	YES	NO	YES	NO		rs778952588	0.000118367	152070	18	dELS															-0.0398519					3_prime_UTR_variant	RGS4
14455_p1	pro	auto	14455_p1_chr1_162469928_G_A	paternal	germline	chr1	162469928	163125048	163094838	G	A	intergenic_variant		NO		intergenic_variant		NO	NO	NO	YES	YES		.	.	.	.													LINE-CR1-L3			-1.06557					intergenic_variant
13230_s2	sib	auto	13230_s2_chr1_163908684_G_A	paternal	postzygotic	chr1	163908684	164562421	164531658	G	A	intron_variant	PBX1	PBX1:SFARI2;PBX1:NDD373;PBX1:HC138	PBX1:1.0	intron_variant	PBX1	PBX1:SFARI2;PBX1:NDD373;PBX1:HC138	YES	YES	YES	NO		.	0	141806	0	dELS				OREG1245343;OREG1277090	Promoter/Enhancer		H3K27ac		H3K4me3						0.488822					intron_variant	PBX1
13799_p1	pro	auto	13799_p1_chr1_163929001_A_G	paternal	germline	chr1	163929001	164582735	164551972	A	G	intron_variant	PBX1	PBX1:SFARI2;PBX1:NDD373;PBX1:HC138	PBX1:1.0	intron_variant	PBX1	PBX1:SFARI2;PBX1:NDD373;PBX1:HC138	YES	NO	YES	YES		.	.	.	.						Enhancer							LINE-RTE-X-L4_A_Mam			1.12045					intron_variant	PBX1
13900_s1	sib	auto	13900_s1_chr1_163966226_A_G	paternal	germline	chr1	163966226	164619975	164589212	A	G	intron_variant	PBX1	PBX1:SFARI2;PBX1:NDD373;PBX1:HC138	PBX1:1.0	intron_variant	PBX1	PBX1:SFARI2;PBX1:NDD373;PBX1:HC138	NO	NO	YES	YES		.	.	.	.													SINE-Alu-AluJb		(AGCCTAAGAATTTGAGACC)n	0.781772					intron_variant	PBX1
11611_p1	pro	auto	11611_p1_chr1_163997073_A_T	maternal	germline	chr1	163997073	164650826	164620063	A	T	intron_variant	PBX1	PBX1:SFARI2;PBX1:NDD373;PBX1:HC138	PBX1:1.0	intron_variant	PBX1	PBX1:SFARI2;PBX1:NDD373;PBX1:HC138	YES	YES	YES	YES		.	.	.	.	dELS				OREG0070334	Enhancer		H3K27ac							(TCA)n(A)n						intron_variant	PBX1
13385_p1	pro	auto	13385_p1_chr1_164295901_G_A	paternal	germline	chr1	164295901	164949506	164918743	G	A	intergenic_variant		NO		intergenic_variant		NO	NO	NO	NO	YES		.	.	.	.													LINE-L1-L1MB1			-1.11822					intergenic_variant
14019_p1	pro	auto	14019_p1_chr1_164521490_T_C	paternal	germline	chr1	164521490	165175114	165144351	T	C	intergenic_variant		NO		intergenic_variant		NO	NO	NO	NO	NO		.	.	.	.																-2.46507					intergenic_variant
11129_p1	pro	auto	11129_p1_chr1_164613274_C_T	paternal	postzygotic	chr1	164613274	165266915	165236152	C	T	intron_variant	LMX1A	NO	LMX1A:0.99395	intron_variant	LMX1A	NO	NO	NO	NO	YES		.	.	.	.													Simple_repeat-Simple_repeat-(GCTT)n	trf	(GCTT)n(TC)n(TTCC)n(TTTA)n						intron_variant	LMX1A
14105_p1	pro	auto	14105_p1_chr1_165177741_A_G	paternal	germline	chr1	165177741	165831571	165800808	A	G	intron_variant	UCK2	NO	UCK2:0.99964	intron_variant	UCK2	NO	YES	NO	YES	NO		.	.	.	.						Enhancer										-1.54087					intron_variant	UCK2
13409_s1	sib	auto	13409_s1_chr1_165408236_AAAACTTT_A	paternal	germline	chr1	165408236	166062141	166031378	AAAACTTT	A	intergenic_variant		NO		intron_variant&non_coding_transcript_variant	FAM78B-AS1	NO	NO	NO	YES	NO		.	.	.	.																					intron_variant&non_coding_transcript_variant	FAM78B
HYZ201_p1	pro	auto	HYZ-201_HYZ-201_chr1_165423659_T_C	maternal	germline	chr1	165423659	166077560	166046797	T	C	intron_variant	FAM78B	NO	FAM78B:0.03483	intron_variant&non_coding_transcript_variant	FAM78B-AS1	NO	NO	NO	NO	YES		.	.	.	.															(TC)n(AT)n	3.16026					intron_variant	FAM78B
HYZ207_p1	pro	auto	HYZ-207_HYZ-207_chr1_166441268_G_A	maternal	germline	chr1	166441268	167094097	167063334	G	A	5_prime_UTR_variant;upstream_gene_variant	STYXL2;GPA33	NO	STYXL2:1.6311e-10;GPA33:0.00028284	5_prime_UTR_variant	STYXL2	NO	YES	NO	YES	NO		.	.	.	.	PLS	H3K27Ac		H3K4Me3		Promoter/Enhancer										1.44117					5_prime_UTR_variant	DUSP27
14317_s1	sib	auto	14317_s1_chr1_166645152_G_A	paternal	germline	chr1	166645152	167293757	167262994	G	A	intron_variant	POU2F1	NO	POU2F1:1.0	non_coding_transcript_exon_variant	LOC124900412	NO	NO	NO	NO	YES		.	2.62968e-05	152110	4													LINE-L1-L1PB3			0.323528					intron_variant	POU2F1
13414_p1	pro	auto	13414_p1_chr1_166796111_C_A	paternal	postzygotic	chr1	166796111	167444686	167413923	C	A	intron_variant	CD247	NO	CD247:0.65538	intron_variant	CD247	NO	NO	NO	YES	NO		.	.	.	.																1.20661					intron_variant	CD247
14694_s1	sib	auto	14694_s1_chr1_167324174_GT_G	paternal	germline	chr1	167324174	167972710	167941948	GT	G	intron_variant	DCAF6	NO	DCAF6:0.91719	intron_variant	DCAF6	NO	NO	NO	YES	YES		.	.	.	.													LINE-L2-L2			-0.446592					intron_variant	DCAF6
13610_p1	pro	auto	13610_p1_chr1_167577447_G_A	maternal	germline	chr1	167577447	168225947	168195185	G	A	upstream_gene_variant	SFT2D2	NO	SFT2D2:1.083e-05	upstream_gene_variant	SFT2D2	NO	YES	YES	YES	NO		.	.	.	.	PLS,CTCF-bound	H3K27Ac		H3K4Me3	OREG1229159;OREG1483510;OREG1547327;OREG1769693;OREG1854948	Promoter/Enhancer	Promoter	H3K27ac		H3K4me3											upstream_gene_variant	SFT2D2
14660_p1	pro	auto	14660_p1_chr1_167635298_T_G	paternal	germline	chr1	167635298	168283810	168253048	T	G	intron_variant	TBX19	NO	TBX19:3.8919e-05	intron_variant	TBX19	NO	NO	NO	NO	NO		rs531632647	1.96959e-05	152316	3																0.264678					intron_variant	TBX19
13414_p1	pro	auto	13414_p1_chr1_168300027_A_G	maternal	germline	chr1	168300027	168944845	168914083	A	G	intergenic_variant		NO		intron_variant&non_coding_transcript_variant	LINC00970	NO	NO	NO	YES	YES		.	.	.	.													DNA-TcMar-Tc2-Kanga1			-0.912988					intron_variant&non_coding_transcript_variant	LINC00970
13456_s1	sib	auto	13456_s1_chr1_168583880_C_T	paternal	germline	chr1	168583880	169228399	169197637	C	T	intron_variant	NME7	NO	NME7:0.0057961	intron_variant	NME7	NO	NO	NO	NO	YES		rs964402888	2.63193e-05	151980	4													SINE-Alu-AluYb8								intron_variant	NME7
14616_p1	pro	auto	14616_p1_chr1_168966658_AAAAC_A	maternal	germline	chr1	168966658	169610779	169580017	AAAAC	A	intron_variant	SELP	NO	SELP:1.3134e-16	intron_variant	SELP	NO	NO	NO	YES	YES		rs374393783;rs752457870	0.0682877	151052	10315													Simple_repeat-Simple_repeat-(AAAC)n	trf	(AAAC)n(TTCTCTC)n	2.7137					intron_variant	SELP
14133_p1	pro	auto	14133_p1_chr1_169048755_T_A	paternal	germline	chr1	169048755	169692967	169662108	T	A	intron_variant	SELL	NO	SELL:0.19885	intron_variant	SELL	NO	YES	NO	YES	NO		.	.	.	.	dELS				OREG1239787;OREG1552577;OREG1860312	Enhancer										2.64018					intron_variant	SELL
11414_s1	sib	auto	11414_s1_chr1_169656997_C_T	paternal	postzygotic	chr1	169656997	170301080	170270221	C	T	intergenic_variant		NO		intergenic_variant		NO	NO	NO	NO	YES		.	.	.	.													SINE-MIR-MIRb								intergenic_variant
11080_p1	pro	auto	11080_p1_chr1_170333312_A_G	paternal	germline	chr1	170333312	170976964	170946105	A	G	intron_variant	MROH9	NO	MROH9:2.4578e-07	intron_variant	MROH9	NO	NO	NO	NO	YES		.	.	.	.													LINE-L1-L1PREC2			-1.06824					intron_variant	MROH9
13456_p1	pro	auto	13456_p1_chr1_171224378_C_T	paternal	germline	chr1	171224378	171867785	171836925	C	T	intron_variant	DNM3	NO	DNM3:0.18771	intron_variant	DNM3	NO	YES	NO	YES	NO		rs972928317	1.31494e-05	152098	2					OREG1238520											0.284893					intron_variant	DNM3
11414_s1	sib	auto	11414_s1_chr1_171461155_A_G	paternal	germline	chr1	171461155	172104440	172073580	A	G	intron_variant	DNM3	NO	DNM3:0.18771	intron_variant	DNM3	NO	NO	NO	NO	YES		.	.	.	.													LINE-L1-L1M4			-0.496214					intron_variant	DNM3
13230_p1	pro	auto	13230_p1_chr1_171575196_TATG_T	paternal	germline	chr1	171575196	172218512	172187652	TATG	T	intron_variant	DNM3	NO	DNM3:0.18771	intron_variant	DNM3	NO	NO	NO	NO	YES		.	6.57186e-06	152164	1													DNA-TcMar-Tigger-MER46C			-0.292329					intron_variant	DNM3
12826_s1	sib	auto	12826_s1_chr1_171990664_G_A	paternal	germline	chr1	171990664	172633564	172602704	G	A	intergenic_variant		NO		intergenic_variant		NO	NO	NO	NO	YES		.	.	.	.													SINE-Alu-AluSx1								intergenic_variant
14660_p1	pro	auto	14660_p1_chr1_173490792_A_G	paternal	germline	chr1	173490792	174132863	174102001	A	G	intergenic_variant		NO		intron_variant&non_coding_transcript_variant	RABGAP1L-DT	NO	NO	NO	NO	YES		.	.	.	.													LINE-L1-L1ME1			0.940338					intron_variant&non_coding_transcript_variant	LOC102724601
14660_s1	sib	auto	14660_s1_chr1_174012638_G_T	maternal	germline	chr1	174012638	174654669	174623807	G	T	intron_variant	RABGAP1L	NO	RABGAP1L:0.97408	intron_variant	RABGAP1L	NO	YES	NO	YES	NO		rs958371729	0.000309174	152018	47	CTCF-only,CTCF-bound															-0.275416					intron_variant	RABGAP1L
14317_s1	sib	auto	14317_s1_chr1_174769552_G_A	paternal	germline	chr1	174769552	175415497	175384633	G	A	intron_variant	TNR	NO	TNR:1.0	intron_variant	TNR	NO	YES	YES	YES	NO		rs968392066	6.56883e-05	152234	10							withinGene														intron_variant	TNR
14317_p1	pro	auto	14317_p1_chr1_174880996_T_C	maternal	germline	chr1	174880996	175526992	175496128	T	C	intron_variant	TNR	NO	TNR:1.0	intron_variant	TNR	NO	NO	NO	YES	NO		.	.	.	.																-0.346809					intron_variant	TNR
HZRNM015_p1	pro	auto	HZ-RNM-015_HZ-RNM-015_chr1_175407410_C_G	maternal	germline	chr1	175407410	176052085	176021221	C	G	intron_variant	COP1	NO	COP1:0.97762	intron_variant	COP1	NO	NO	NO	YES	YES		.	.	.	.													DNA-TcMar-Tigger-Tigger3b		(TACAGTAATA)n(CATT)n(CACT)n	0.533813					intron_variant	RFWD2
14350_s1	sib	auto	14350_s1_chr1_175523749_G_A	paternal	germline	chr1	175523749	176168476	176137612	G	A	intron_variant	COP1	NO	COP1:0.97762	intron_variant	COP1	NO	NO	NO	NO	YES		.	.	.	.													Low_complexity-Low_complexity-GA-rich	trf	(TGGG)n(GAAG)n(AGGG)n(GCAA)n						intron_variant	RFWD2
11071_s1	sib	auto	11071_s1_chr1_176701409_T_A	paternal	germline	chr1	176701409	177346700	177315836	T	A	intergenic_variant		NO		upstream_gene_variant	LINC01645	NO	YES	NO	YES	YES		.	.	.	.						Enhancer							LINE-L2-L2c			0.273669					upstream_gene_variant	LINC01645
14133_s1	sib	auto	14133_s1_chr1_176991206_T_C	maternal	germline	chr1	176991206	177636459	177605594	T	C	intergenic_variant		NO		intergenic_variant		NO	NO	NO	NO	YES		.	0.000157704	152184	24													LINE-L1-L1PA2								intergenic_variant
13561_p1	pro	auto	13561_p1_chr1_178340422_G_A	paternal	germline	chr1	178340422	178985341	178954476	G	A	intergenic_variant		NO		intergenic_variant		NO	YES	NO	YES	YES		.	0	152048	0					OREG1640499								SINE-Alu-AluJb								intergenic_variant
14455_p1	pro	auto	14455_p1_chr1_178938300_A_G	maternal	germline	chr1	178938300	179583298	179552433	A	G	intergenic_variant		NO		intergenic_variant		NO	NO	NO	NO	YES		.	.	.	.													LINE-L2-L2b			0.604155					intergenic_variant
13048_p1	pro	auto	13048_p1_chr1_179998633_A_G	paternal	germline	chr1	179998633	180643620	180612756	A	G	intron_variant	XPR1	NO	XPR1:0.99989	intron_variant	XPR1	NO	YES	NO	YES	YES		.	.	.	.	dELS												SINE-MIR-MIRb			0.538026					intron_variant	XPR1
13530_p1	pro	auto	13530_p1_chr1_180126270_G_C	cannot_determine	germline	chr1	180126270	180771150	180740286	G	C	intron_variant	XPR1	NO	XPR1:0.99989	intron_variant	XPR1	NO	NO	NO	NO	YES		.	.	.	.													LINE-L2-L2c			0.980099					intron_variant	XPR1
13900_s1	sib	auto	13900_s1_chr1_181239019_G_A	paternal	germline	chr1	181239019	181883583	181852718	G	A	intergenic_variant		NO		intergenic_variant		NO	NO	NO	NO	YES		rs571579825	7.87939e-05	152296	12													LINE-L1-L1P2			-1.42057					intergenic_variant
11414_s1	sib	auto	11414_s1_chr1_181309727_C_T	paternal	germline	chr1	181309727	181954304	181923439	C	T	intergenic_variant		NO		intergenic_variant		NO	NO	NO	NO	YES		rs149884398	0.00308532	151686	468													LINE-L1-L1PA4								intergenic_variant
13409_p1	pro	auto	13409_p1_chr1_181498601_C_T	paternal	germline	chr1	181498601	182141943	182111078	C	T	intergenic_variant		NO		intergenic_variant		NO	NO	NO	NO	YES		.	.	.	.													SINE-Alu-AluSz						TCONS_l2_00002728		intergenic_variant
14232_s1	sib	auto	14232_s1_chr1_181614336_G_T	paternal	germline	chr1	181614336	182257684	182226819	G	T	intergenic_variant		NO		intron_variant&non_coding_transcript_variant	LINC01344	NO	YES	NO	YES	NO		.	.	.	.	dELS,CTCF-bound	H3K27Ac			OREG1270534	Enhancer										-0.271264			TCONS_l2_00002730		intron_variant&non_coding_transcript_variant	LINC01344
HYZ201_p1	pro	auto	HYZ-201_HYZ-201_chr1_181938811_A_T	paternal	germline	chr1	181938811	182579335	182548470	A	T	intron_variant	RNASEL	NO		intron_variant	RNASEL	NO	NO	NO	NO	NO		.	.	.	.																0.65548					intron_variant	RNASEL
12220_p1	pro	auto	12220_p1_chr1_183022920_C_A	maternal	germline	chr1	183022920	183663636	183632771	C	A	intergenic_variant		NO		intron_variant	RGL1	NO	NO	NO	NO	YES		.	4.60817e-05	151904	7													LINE-L1-L1PA3								intron_variant	RGL1
13048_s1	sib	auto	13048_s1_chr1_183124595_A_G	paternal	germline	chr1	183124595	183765295	183734430	A	G	intergenic_variant		NO		intron_variant	RGL1	NO	YES	NO	YES	YES		.	.	.	.	dELS												LTR-ERV1-LOR1-int			2.34686					intron_variant	RGL1
14543_s1	sib	auto	14543_s1_chr1_183231437_C_G	paternal	germline	chr1	183231437	183872186	183841320	C	G	intron_variant	RGL1	NO	RGL1:1.0	intron_variant	RGL1	NO	YES	NO	YES	NO		.	.	.	.		H3K27Ac	H3K4Me1			Enhancer										-0.714702					intron_variant	RGL1
12651_p1	pro	auto	12651_p1_chr1_183375538_G_A	paternal	germline	chr1	183375538	184012372	183981506	G	A	intron_variant	COLGALT2	NO	COLGALT2:0.0028063	intron_variant	COLGALT2	NO	YES	NO	YES	NO		.	.	.	.						Enhancer										2.01753					intron_variant	COLGALT2
HZRNM015_p1	pro	auto	HZ-RNM-015_HZ-RNM-015_chr1_183496529_C_T	paternal	germline	chr1	183496529	184133355	184102489	C	T	intergenic_variant		NO		intergenic_variant		NO	NO	NO	NO	YES		.	2.62926e-05	152134	4													LINE-L1-L1PA4			-2.57283					intergenic_variant
12651_s1	sib	auto	12651_s1_chr1_184360344_G_A	maternal	germline	chr1	184360344	185003459	184972591	G	A	intergenic_variant		NO		intron_variant&non_coding_transcript_variant	LINC01633	NO	NO	NO	NO	YES		.	0.000259222	150450	39													LINE-L1-L1PA3								intron_variant&non_coding_transcript_variant	LINC01633
13385_s1	sib	auto	13385_s1_chr1_184773927_T_C	paternal	germline	chr1	184773927	185416973	185386105	T	C	intergenic_variant		NO		intergenic_variant		NO	NO	NO	NO	YES		.	.	.	.													SINE-MIR-MIRb			2.02351					intergenic_variant
12237_p1	pro	auto	12237_p1_chr1_185137014_G_A	maternal	postzygotic	chr1	185137014	185782329	185751461	G	A	intron_variant	HMCN1	NO	HMCN1:0.84745	intron_variant	HMCN1	NO	NO	NO	NO	YES		.	.	.	.													LINE-L1-L1PA5			-3.73702					intron_variant	HMCN1
11964_p1	pro	auto	11964_p1_chr1_187118320_A_C	paternal	postzygotic	chr1	187118320	187771744	187740875	A	C	intergenic_variant		NO		intergenic_variant		NO	YES	NO	YES	NO		.	.	.	.	dELS																				intergenic_variant
13230_p1	pro	auto	13230_p1_chr1_187187798_C_T	paternal	germline	chr1	187187798	187841189	187810320	C	T	intergenic_variant		NO		intergenic_variant		NO	NO	NO	NO	YES		rs766355859	0.000197228	152108	30													LINE-L1-L1PA16			-0.413792					intergenic_variant
14455_s1	sib	auto	14455_s1_chr1_188380026_T_C	paternal	germline	chr1	188380026	189034348	189003479	T	C	intergenic_variant		NO		intron_variant&non_coding_transcript_variant	LINC01035	NO	NO	NO	NO	NO		.	.	.	.																-4.84203					intergenic_variant
12456_p1	pro	auto	12456_p1_chr1_189328865_G_T	maternal	postzygotic	chr1	189328865	189982605	189951735	G	T	intergenic_variant		NO		intergenic_variant		NO	NO	NO	NO	YES		.	.	.	.													LINE-L1-L1MA3			-3.53916					intergenic_variant
14543_p1	pro	auto	14543_p1_chr1_190442848_A_ATTAT	paternal	germline	chr1	190442848	191096559	191065689	A	ATTAT	intergenic_variant		NO		intergenic_variant		NO	NO	NO	NO	YES		rs551895685	0.00391137	146496	573													Simple_repeat-Simple_repeat-(TTAT)n	trf	(TATT)n(AAT)n(TATT)n(AAT)n(TATT)n	-1.81548					intergenic_variant
11071_s1	sib	auto	11071_s1_chr1_190889489_A_T	maternal	postzygotic	chr1	190889489	191543011	191512141	A	T	intergenic_variant		NO		intergenic_variant		NO	NO	NO	NO	NO		.	.	.	.																-0.365674					intergenic_variant
13409_s1	sib	auto	13409_s1_chr1_191044914_C_T	paternal	germline	chr1	191044914	191698437	191667567	C	T	intergenic_variant		NO		intergenic_variant		NO	NO	NO	NO	NO		.	0	152020	0																-0.545342					intergenic_variant
14543_p1	pro	auto	14543_p1_chr1_191084458_A_G	maternal	germline	chr1	191084458	191737981	191707111	A	G	intergenic_variant		NO		intergenic_variant		NO	YES	NO	YES	YES		.	.	.	.					OREG1572941;OREG1631633								Simple_repeat-Simple_repeat-(TA)n		(TA)n	0.841742					intergenic_variant
11201_p1	pro	auto	11201_p1_chr1_191601168_T_A	paternal	germline	chr1	191601168	192254187	192223317	T	A	intergenic_variant		NO		intergenic_variant		NO	NO	NO	NO	YES		.	.	.	.													SINE-Alu-AluJb			-2.33589					intergenic_variant
11414_s1	sib	auto	11414_s1_chr1_191976171_C_T	paternal	germline	chr1	191976171	192629034	192598164	C	T	intergenic_variant		NO		intron_variant&non_coding_transcript_variant	LOC107985241	NO	YES	NO	YES	NO		.	.	.	.					OREG1276944											0.383643					intergenic_variant
13409_s1	sib	auto	13409_s1_chr1_192118955_T_C	paternal	germline	chr1	192118955	192771877	192741007	T	C	intergenic_variant		NO		intron_variant&non_coding_transcript_variant	LOC105371665	NO	NO	NO	NO	YES		.	.	.	.													DNA-hAT-Charlie-Charlie1b			1.00285					intergenic_variant
14694_s1	sib	auto	14694_s1_chr1_193286517_G_C	paternal	germline	chr1	193286517	193937616	193906746	G	C	intergenic_variant		NO		intron_variant&non_coding_transcript_variant	LOC124904475	NO	NO	NO	NO	YES		.	1.31673e-05	151892	2													LTR-ERV1-LTR49			-1.20856					intergenic_variant
12456_s1	sib	auto	12456_s1_chr1_194178233_T_C	paternal	germline	chr1	194178233	194832017	194801147	T	C	intergenic_variant		NO		intergenic_variant		NO	NO	NO	YES	YES		.	6.57091e-06	152186	1													LINE-L1-L1PA13			-1.20682					intergenic_variant
12456_p1	pro	auto	12456_p1_chr1_194696540_A_G	paternal	germline	chr1	194696540	195350389	195319519	A	G	intergenic_variant		NO		intergenic_variant		NO	NO	NO	NO	NO		.	.	.	.																-2.68121					intergenic_variant
14317_s1	sib	auto	14317_s1_chr1_196017402_T_A	paternal	germline	chr1	196017402	196671060	196640190	T	A	intron_variant	CFH	NO	CFH:0.99998	intron_variant	CFH	NO	NO	NO	NO	YES		.	.	.	.													LINE-L1-L1MEg			-0.176782					intron_variant	CFH
HYZ204_p1	pro	auto	HYZ-204_HYZ-204_chr1_196282398_C_T	paternal	germline	chr1	196282398	197020575	196989705	C	T	intergenic_variant		NO		intergenic_variant		NO	NO	NO	NO	YES		.	.	.	.															(TAATTAC)n	-0.503275					intergenic_variant
11129_p1	pro	auto	11129_p1_chr1_196857063_T_G	paternal	postzygotic	chr1	196857063	197597935	197567065	T	G	intron_variant	DENND1B	NO	DENND1B:0.39106	intron_variant	DENND1B	NO	NO	NO	NO	YES		.	.	.	.													DNA-hAT-Charlie-MER33			0.0271986					intron_variant	DENND1B
HYZ207_p1	pro	auto	HYZ-207_HYZ-207_chr1_196940040_T_C	paternal	germline	chr1	196940040	197680885	197650015	T	C	intron_variant	DENND1B	NO	DENND1B:0.39106	intron_variant	DENND1B	NO	NO	NO	NO	YES		.	.	.	.													SINE-MIR-MIRb		(ATTT)n(AAAAT)n	0.982733					intron_variant	DENND1B
13230_s2	sib	auto	13230_s2_chr1_197817722_C_A	paternal	postzygotic	chr1	197817722	198557832	198526962	C	A	intergenic_variant		NO		intergenic_variant		NO	YES	NO	YES	YES		.	.	.	.						Enhancer							LINE-L2-L2a			0.360562					intergenic_variant
14660_p1	pro	auto	14660_p1_chr1_198507305_T_C	paternal	germline	chr1	198507305	199248573	199217701	T	C	intergenic_variant		NO		intron_variant&non_coding_transcript_variant	LINC02789	NO	YES	NO	YES	YES		.	.	.	.					OREG1228274;OREG1258604								LINE-CR1-L3			-0.150102					intron_variant&non_coding_transcript_variant	LINC02789
14616_p1	pro	auto	14616_p1_chr1_199219017_C_T	paternal	germline	chr1	199219017	199961981	199931109	C	T	intergenic_variant		NO		upstream_gene_variant	LOC105371682	NO	NO	NO	NO	YES		rs543085866	0.000757326	151850	115													SINE-Alu-AluSx1			2.62775					intergenic_variant
12826_p1	pro	auto	12826_p1_chr1_199310107_G_A	paternal	postzygotic	chr1	199310107	200053092	200022220	G	A	intron_variant	NR5A2	NO	NR5A2:0.93511	intron_variant	NR5A2	NO	YES	NO	YES	NO		.	.	.	.						Enhancer										0.633097					intron_variant	NR5A2
13385_p1	pro	auto	13385_p1_chr1_199863876_C_T	paternal	germline	chr1	199863876	200606950	200576078	C	T	intron_variant	KIF14	KIF14:SFARI2	KIF14:0.026794	intron_variant	KIF14	KIF14:SFARI2	YES	NO	YES	NO		.	.	.	.					OREG1262612											2.65037					intron_variant	KIF14
11414_s1	sib	auto	11414_s1_chr1_200027334_A_C	paternal	germline	chr1	200027334	200770317	200739445	A	C	intron_variant	CAMSAP2	NO	CAMSAP2:1.0	intron_variant	CAMSAP2	NO	NO	NO	NO	YES		.	.	.	.													SINE-MIR-MIRb			1.90815					intron_variant	CAMSAP2
11964_s1	sib	auto	11964_s1_chr1_200052438_C_T	paternal	germline	chr1	200052438	200795435	200764563	C	T	intron_variant	CAMSAP2	NO	CAMSAP2:1.0	intron_variant	CAMSAP2	NO	YES	NO	YES	NO		.	1.31451e-05	152148	2	dELS															1.60668					intron_variant	CAMSAP2
11266_p1	pro	auto	11266_p1_chr1_200715003_C_T	paternal	germline	chr1	200715003	201457223	201426351	C	T	intergenic_variant		NO		intergenic_variant		NO	YES	NO	YES	NO		rs957301759	1.31442e-05	152158	2	dELS	H3K27Ac			OREG1284858;OREG1779649;OREG1798382;OREG1814027	Enhancer										1.43054			TCONS_00001771		intergenic_variant
HZRNM015_p1	pro	auto	HZ-RNM-015_HZ-RNM-015_chr1_200834615_A_C	paternal	germline	chr1	200834615	201576839	201545967	A	C	intron_variant	NAV1	NO		intron_variant	NAV1	NO	YES	NO	YES	YES		.	.	.	.					OREG1256944								LINE-L1-L1MD1			1.89189			TCONS_00001243;TCONS_00002215;TCONS_00002216		intergenic_variant
14660_s1	sib	auto	14660_s1_chr1_200954255_G_A	paternal	germline	chr1	200954255	201696466	201665594	G	A	intron_variant	NAV1	NO		intron_variant	NAV1	NO	YES	YES	YES	NO		rs139893064	0.00311868	152308	475	dELS,CTCF-bound	H3K27Ac			OREG1842090	Enhancer	Promoter	H3K27ac	H3K27me3							1.94351					intron_variant	NAV1
HYZ204_p1	pro	auto	HYZ-204_HYZ-204_chr1_201359081_G_A	paternal	germline	chr1	201359081	202101516	202070644	G	A	intergenic_variant		NO		intron_variant&non_coding_transcript_variant	LOC105371684	NO	YES	NO	YES	NO		.	.	.	.	dELS,CTCF-bound															2.54906					intergenic_variant
13409_s1	sib	auto	13409_s1_chr1_201546026_C_A	paternal	germline	chr1	201546026	202283911	202253039	C	A	intron_variant	LGR6	NO	LGR6:0.0026643	intron_variant	LGR6	NO	YES	NO	YES	YES		.	.	.	.		H3K27Ac	H3K4Me1			Enhancer							SINE-MIR-MIR			2.24341					intron_variant	LGR6
HYZ204_p1	pro	auto	HYZ-204_HYZ-204_chr1_201700027_C_A	paternal	germline	chr1	201700027	202437955	202407083	C	A	missense_variant	PPP1R12B	NO	PPP1R12B:0.26499	missense_variant	PPP1R12B	NO	NO	NO	NO	NO	NP_002472.2:p.Asp463Glu	.	.	.	.																-0.0742597					missense_variant	PPP1R12B
11201_s1	sib	auto	11201_s1_chr1_201710457_A_G	paternal	germline	chr1	201710457	202448371	202417499	A	G	intron_variant	PPP1R12B	NO	PPP1R12B:0.26499	intron_variant	PPP1R12B	NO	YES	NO	YES	YES		rs539853090	1.97047e-05	152248	3	dELS,CTCF-bound											0.971146				2.94394					intron_variant	PPP1R12B
13239_s1	sib	auto	13239_s1_chr1_201787206_A_T	paternal	germline	chr1	201787206	202525409	202494537	A	T	intron_variant	PPP1R12B	NO	PPP1R12B:0.26499	intron_variant	PPP1R12B	NO	NO	NO	NO	YES		.	.	.	.												0.971146	LINE-L2-L2a								intron_variant	PPP1R12B
13230_p1	pro	auto	13230_p1_chr1_202575529_C_T	paternal	germline	chr1	202575529	203312689	203281817	C	T	downstream_gene_variant	BTG2	NO	BTG2:0.0050644	downstream_gene_variant	BTG2	NO	YES	YES	YES	YES		.	0	149272	0					OREG1274495		NoActivatingHistoneMarks						SINE-Alu-AluSx3	trf	(GTGC)n(A)n(TTCTT)n(TATT)n						downstream_gene_variant	BTG2
14232_p1	pro	auto	14232_p1_chr1_203416739_C_T	paternal	germline	chr1	203416739	204152591	204121719	C	T	downstream_gene_variant;upstream_gene_variant	REN;ETNK2	NO	REN:4.9521e-11;ETNK2:0.042984	upstream_gene_variant	ETNK2	NO	YES	YES	YES	NO		.	.	.	.					OREG1171735;OREG1492008;OREG1814091		Promoter	H3K27ac	H3K27me3	H3K4me3	CTCF					4.15215					upstream_gene_variant	ETNK2
14133_s1	sib	auto	14133_s1_chr1_203481551_C_T	maternal	germline	chr1	203481551	204216967	204186095	C	T	downstream_gene_variant;upstream_gene_variant	PLEKHA6;GOLT1A	NO	PLEKHA6:0.33675;GOLT1A:0.033019	upstream_gene_variant	GOLT1A	NO	NO	NO	NO	NO		rs144707667	3.2823e-05	152332	5																2.56798					upstream_gene_variant	GOLT1A
14543_s1	sib	auto	14543_s1_chr1_203575618_G_C	paternal	germline	chr1	203575618	204311044	204280172	G	C	intron_variant	PLEKHA6	NO	PLEKHA6:0.33675	intron_variant	PLEKHA6	NO	YES	NO	YES	YES		.	.	.	.	dELS												LINE-CR1-L3			1.62807					intron_variant	PLEKHA6
13230_s2	sib	auto	13230_s2_chr1_204671844_C_A	maternal	postzygotic	chr1	204671844	205407475	205376603	C	A	intron_variant	LEMD1	NO	LEMD1:0.056165	intron_variant	LEMD1	NO	NO	NO	NO	YES		.	.	.	.													LTR-ERVL-MER21C								intron_variant	LEMD1
HYZ207_p1	pro	auto	HYZ-207_HYZ-207_chr1_204929708_T_A	maternal	germline	chr1	204929708	205665073	205634201	T	A	intron_variant	SLC45A3	NO	SLC45A3:0.016935	intron_variant	SLC45A3	NO	YES	NO	YES	YES		.	.	.	.	dELS,CTCF-bound		H3K4Me1			Enhancer							DNA-TcMar-Tigger-Tigger19a			3.76791					intron_variant	SLC45A3
13048_p1	pro	auto	13048_p1_chr1_205865817_T_C	paternal	germline	chr1	205865817	206601642	206774996	T	C	intron_variant	EIF2D	NO	EIF2D:0.00091297	intron_variant	EIF2D	NO	NO	NO	NO	NO		.	.	.	.																3.52047					intron_variant	EIF2D
12826_s1	sib	auto	12826_s1_chr1_205877673_G_T	paternal	germline	chr1	205877673	206613498	206786843	G	T	upstream_gene_variant	EIF2D	NO	EIF2D:0.00091297	upstream_gene_variant	EIF2D	NO	YES	NO	YES	YES		.	.	.	.	pELS,CTCF-bound												SINE-Alu-AluJb								upstream_gene_variant	EIF2D
11611_p1	pro	auto	11611_p1_chr1_206649857_T_C	paternal	germline	chr1	206649857	207384545	207557890	T	C	intergenic_variant		NO		intergenic_variant		NO	NO	NO	YES	YES		.	.	.	.													LINE-L2-L2a			-0.303814					intergenic_variant
13456_s1	sib	auto	13456_s1_chr1_207093238_C_T	paternal	germline	chr1	207093238	207846489	208019834	C	T	intergenic_variant		NO		intergenic_variant		NO	NO	NO	NO	YES		.	.	.	.													LINE-L1-L1PB			1.63822					intergenic_variant
13230_p1	pro	auto	13230_p1_chr1_207259371_C_G	paternal	germline	chr1	207259371	208012610	208185955	C	G	intergenic_variant		NO		intergenic_variant		NO	YES	YES	NO	YES		.	.	.	.							distalIntergenic_geneWithin50kb				CTCF		SINE-Alu-AluJb			-0.593761					intergenic_variant
13561_s1	sib	auto	13561_s1_chr1_207379104_C_T	maternal	germline	chr1	207379104	208132353	208305698	C	T	intron_variant	PLXNA2	PLXNA2:NDD664		non_coding_transcript_exon_variant	LOC124904500	NO	YES	YES	YES	NO		.	2.62881e-05	152160	4	dELS,CTCF-bound				OREG0014204;OREG1340305;OREG1365474;OREG1876863	Enhancer	withinGene									0.593062					intron_variant	PLXNA2
13530_p1	pro	auto	13530_p1_chr1_207739459_C_T	paternal	germline	chr1	207739459	208492649	208665994	C	T	intergenic_variant		NO		intergenic_variant		NO	NO	NO	NO	YES		.	6.60284e-06	151450	1													LINE-L1-L1PA16								intergenic_variant
HZRNM015_p1	pro	auto	HZ-RNM-015_HZ-RNM-015_chr1_207949711_C_T	paternal	germline	chr1	207949711	208702860	208876205	C	T	intergenic_variant		NO		intron_variant&non_coding_transcript_variant	LOC105372892	NO	NO	NO	NO	YES		rs371638125	3.28528e-05	152194	5													LINE-L1-L1PA3						TCONS_l2_00001738		intergenic_variant
13456_p1	pro	auto	13456_p1_chr1_208272360_T_C	maternal	germline	chr1	208272360	209025570	209198915	T	C	intergenic_variant		NO		intron_variant&non_coding_transcript_variant	LOC107985255	NO	NO	NO	NO	YES		.	6.57108e-06	152182	1													LTR-ERVL-MaLR-MLT1L			-0.0280449					intergenic_variant
11129_p1	pro	auto	11129_p1_chr1_208393184_C_G	paternal	postzygotic	chr1	208393184	209146366	209319711	C	G	intergenic_variant		NO		intergenic_variant		NO	NO	NO	NO	NO		.	.	.	.																					intergenic_variant
BK486_p1	pro	auto	BK486_p1_chr1_208805764_T_C	paternal	germline	chr1	208805764	209558978	209732323	T	C	intergenic_variant		NO		intergenic_variant		NO	NO	NO	NO	YES		.	.	.	.													DNA-hAT-Charlie-Charlie2a			-0.694045			TCONS_00000720		intergenic_variant
14543_s1	sib	auto	14543_s1_chr1_208892714_G_A	paternal	postzygotic	chr1	208892714	209645951	209819296	G	A	intron_variant	LAMB3	NO	LAMB3:0.23561	intron_variant	LAMB3	NO	YES	YES	YES	NO		.	3.94218e-05	152200	6	dELS	H3K27Ac			OREG1000200;OREG1275070	Promoter/Enhancer	withinGene	H3K27ac								-1.03624					intron_variant	LAMB3
12651_s1	sib	auto	12651_s1_chr1_209128206_T_G	paternal	germline	chr1	209128206	209881436	210054781	T	G	intergenic_variant		NO		intergenic_variant		NO	NO	NO	YES	NO		.	.	.	.																1.32755					intergenic_variant
13239_s1	sib	auto	13239_s1_chr1_209449577_C_T	maternal	germline	chr1	209449577	210210911	210384256	C	T	intergenic_variant		NO		intergenic_variant		NO	NO	NO	NO	YES		.	.	.	.													LTR-ERV1-MER39B			-0.358271					intergenic_variant
HYZ201_p1	pro	auto	HYZ-201_HYZ-201_chr1_210317402_ATGT_A	paternal	germline	chr1	210317402	211071585	211244927	ATGT	A	intron_variant	KCNH1	KCNH1:SFARI3;KCNH1:NDD373;KCNH1:MC237	KCNH1:0.99278	intron_variant	KCNH1	KCNH1:SFARI3;KCNH1:NDD373;KCNH1:MC237	NO	NO	NO	YES		rs547223258	5.90784e-05	152340	9													DNA-TcMar-Tigger-Tigger2b_Pri			0.676823					intron_variant	KCNH1
12826_p1	pro	auto	12826_p1_chr1_210480992_T_C	paternal	germline	chr1	210480992	211235422	211408764	T	C	intergenic_variant		NO		intergenic_variant		NO	NO	NO	NO	NO		.	.	.	.																0.0968632					intergenic_variant
13456_s1	sib	auto	13456_s1_chr1_210565913_G_A	paternal	germline	chr1	210565913	211320303	211493645	G	A	downstream_gene_variant	RCOR3	NO	RCOR3:0.99999	downstream_gene_variant	RCOR3	NO	NO	NO	YES	YES		.	.	.	.													LINE-L1-L1ME1								downstream_gene_variant	RCOR3
12220_s1	sib	auto	12220_s1_chr1_211297409_A_G	maternal	germline	chr1	211297409	212051317	212224659	A	G	intron_variant	DTL	NO	DTL:0.57557	intron_variant	DTL	NO	NO	NO	YES	YES		.	6.5767e-06	152052	1													LINE-L1-L1MEf								intron_variant	DTL
13530_p1	pro	auto	13530_p1_chr1_212168746_C_T	maternal	postzygotic	chr1	212168746	212925647	213098989	C	T	intergenic_variant		NO		intergenic_variant		NO	YES	NO	YES	YES		.	.	.	.						Enhancer							SINE-Alu-AluSx1								intergenic_variant
11071_s1	sib	auto	11071_s1_chr1_212366070_G_T	paternal	germline	chr1	212366070	213122996	213296339	G	T	intron_variant	RPS6KC1	NO	RPS6KC1:0.99736	intron_variant	RPS6KC1	NO	NO	NO	YES	NO		.	.	.	.																0.172969					intron_variant	RPS6KC1
12826_s1	sib	auto	12826_s1_chr1_212503780_C_T	paternal	germline	chr1	212503780	213260700	213434043	C	T	intron_variant	RPS6KC1	NO	RPS6KC1:0.99736	intron_variant	RPS6KC1	NO	YES	NO	YES	NO		.	2.94087e-05	136014	4					OREG1625180																intron_variant	RPS6KC1
11611_p1	pro	auto	11611_p1_chr1_213226586_G_T	paternal	germline	chr1	213226586	213987009	214160352	G	T	upstream_gene_variant	PROX1	NO	PROX1:1.0	upstream_gene_variant	PROX1-AS1	NO	YES	NO	YES	NO		.	.	.	.						Promoter/Enhancer															upstream_gene_variant	PROX1-AS1
12220_s1	sib	auto	12220_s1_chr1_213249025_C_T	paternal	germline	chr1	213249025	214009484	214182827	C	T	intron_variant	PROX1	NO	PROX1:1.0	intron_variant	PROX1	NO	NO	NO	NO	NO		.	1.97208e-05	152124	3																1.72666					intron_variant	PROX1
12826_p1	pro	auto	12826_p1_chr1_213309406_G_A	paternal	germline	chr1	213309406	214069870	214243213	G	A	intergenic_variant		NO		intron_variant&non_coding_transcript_variant	LINC02775	NO	NO	NO	NO	NO		.	.	.	.																-0.636037					intergenic_variant
12456_s1	sib	auto	12456_s1_chr1_213457494_G_A	paternal	germline	chr1	213457494	214217942	214391285	G	A	intergenic_variant		NO		intergenic_variant		NO	YES	NO	YES	NO		.	.	.	.						Enhancer										0.222598					intergenic_variant
14660_s1	sib	auto	14660_s1_chr1_213957293_TAAG_T	maternal	germline	chr1	213957293	214718103	214891446	TAAG	T	intergenic_variant		NO		intergenic_variant		NO	YES	NO	YES	NO		.	.	.	.	dELS															1.64025					intergenic_variant
13239_s1	sib	auto	13239_s1_chr1_214333311_ATATATATAAAATATACATATAT_A	maternal	germline	chr1	214333311	215093344	215266687	ATATATATAAAATATACATATAT	A	intron_variant	KCNK2	NO	KCNK2:0.2099	intron_variant	KCNK2	NO	NO	NO	YES	YES		.	7.75587e-05	141828	11													Simple_repeat-Simple_repeat-(AT)n	trf	(AT)n						intron_variant	KCNK2
13799_p1	pro	auto	13799_p1_chr1_214419847_A_G	paternal	germline	chr1	214419847	215179979	215353322	A	G	intron_variant	KCNK2	NO	KCNK2:0.2099	intron_variant	KCNK2	NO	NO	NO	NO	YES		.	.	.	.													LINE-L1-L1PA11			0.398222					intron_variant	KCNK2
14232_s1	sib	auto	14232_s1_chr1_215094353_C_A	paternal	germline	chr1	215094353	215854007	216027349	C	A	intron_variant	USH2A	USH2A:SFARI2	USH2A:5.2102000000000004e-33	intron_variant	USH2A	USH2A:SFARI2	NO	NO	NO	YES		.	.	.	.													LTR-ERVL-MaLR-THE1B-int			-0.340369					intron_variant	USH2A
12651_p1	pro	auto	12651_p1_chr1_215299570_A_T	paternal	germline	chr1	215299570	216059230	216232572	A	T	intron_variant	USH2A	USH2A:SFARI2	USH2A:5.2102000000000004e-33	intron_variant	USH2A	USH2A:SFARI2	NO	NO	NO	NO		.	.	.	.																-0.304878					intron_variant	USH2A
14616_p1	pro	auto	14616_p1_chr1_215420262_AC_A	paternal	germline	chr1	215420262	216179913	216353255	AC	A	intron_variant	USH2A	USH2A:SFARI2	USH2A:5.2102000000000004e-33	intron_variant	USH2A	USH2A:SFARI2	NO	NO	NO	YES		.	.	.	.													SINE-MIR-MIR1_Amn			-0.391867					intron_variant	USH2A
11129_p1	pro	auto	11129_p1_chr1_215698052_C_T	paternal	germline	chr1	215698052	216457723	216631065	C	T	intergenic_variant		NO		intergenic_variant		NO	NO	NO	YES	YES		.	.	.	.													SINE-MIR-MIRb								intergenic_variant
13385_p1	pro	auto	13385_p1_chr1_216138024_A_G	paternal	germline	chr1	216138024	216896887	217070229	A	G	intergenic_variant		NO		intron_variant	ESRRG	ESRRG:NDD664	YES	NO	YES	NO		.	.	.	.						Enhancer										-0.33039					intron_variant	ESRRG
12832_p1	pro	auto	12832_p1_chr1_216472004_TTTTG_T	maternal	germline	chr1	216472004	217230947	217404289	TTTTG	T	intergenic_variant		NO		intergenic_variant		NO	NO	NO	YES	YES		.	.	.	.													Simple_repeat-Simple_repeat-(TTGT)n	trf	(T)n	-1.18807					intergenic_variant
12237_p1	pro	auto	12237_p1_chr1_217251147_C_A	maternal	germline	chr1	217251147	218016429	218189771	C	A	intergenic_variant		NO		intron_variant&non_coding_transcript_variant	LOC105372922	NO	NO	NO	NO	YES		.	.	.	.													LTR-ERV1-MER4-int								intergenic_variant
14133_s1	sib	auto	14133_s1_chr1_218231446_A_G	paternal	germline	chr1	218231446	218995740	219169082	A	G	intergenic_variant		NO		intergenic_variant		NO	YES	NO	YES	NO		.	.	.	.						Enhancer										-0.857469					intergenic_variant
14543_p1	pro	auto	14543_p1_chr1_218925942_C_A	maternal	germline	chr1	218925942	219689699	219863041	C	A	intergenic_variant		NO		intron_variant&non_coding_transcript_variant	LOC105372926	NO	NO	NO	NO	NO		.	.	.	.																0.802238					intergenic_variant
14350_s1	sib	auto	14350_s1_chr1_219375119_T_C	paternal	germline	chr1	219375119	220135845	220309187	T	C	intron_variant	IARS2	NO	IARS2:5.2795e-06	intron_variant	IARS2	NO	YES	NO	YES	YES		.	.	.	.	dELS												LINE-L1-L1ME1								intron_variant	IARS2
14660_s1	sib	auto	14660_s1_chr1_219485928_T_C	paternal	germline	chr1	219485928	220246648	220419990	T	C	intron_variant	RAB3GAP2	NO	RAB3GAP2:0.0067952	intron_variant	RAB3GAP2	NO	NO	NO	NO	YES		.	8.21801e-06	121684	1													LINE-L1-L1PA2								intron_variant	RAB3GAP2
12220_s1	sib	auto	12220_s1_chr1_219550999_G_A	paternal	germline	chr1	219550999	220311703	220485045	G	A	intergenic_variant		NO		intergenic_variant		NO	NO	NO	NO	YES		rs553710887	3.29337e-05	151820	5													SINE-MIR-MIRb								intergenic_variant
HYZ207_p1	pro	auto	HYZ-207_HYZ-207_chr1_220294103_A_G	paternal	germline	chr1	220294103	221054277	221227619	A	G	intergenic_variant		NO		intron_variant&non_coding_transcript_variant	LOC101929750	NO	NO	NO	YES	NO		.	.	.	.																0.968554					intergenic_variant
13048_s1	sib	auto	13048_s1_chr1_220514437_C_T	paternal	germline	chr1	220514437	221274578	221447920	C	T	intergenic_variant		NO		intergenic_variant		NO	YES	NO	YES	NO		.	.	.	.	dELS															2.09882					intergenic_variant
12826_s1	sib	auto	12826_s1_chr1_220766737_AGAAAGAAAGAAC_A	maternal	postzygotic	chr1	220766737	221526913	221700255	AGAAAGAAAGAAC	A	intergenic_variant		NO		intergenic_variant		NO	NO	NO	NO	YES		.	0.0223291	82314	1838													Simple_repeat-Simple_repeat-(AAAG)n	trf	(A)n(AAGA)n(AAAG)n						intergenic_variant
12651_p1	pro	auto	12651_p1_chr1_221125867_G_A	paternal	postzygotic	chr1	221125867	221885670	222059012	G	A	intergenic_variant		NO		intron_variant&non_coding_transcript_variant	LOC124904517	NO	YES	NO	YES	YES		rs960404396	6.57454e-06	152102	1						Enhancer							SINE-MIR-MIR3			2.60282			TCONS_00000738		intergenic_variant
14543_p1	pro	auto	14543_p1_chr1_221958332_C_A	paternal	germline	chr1	221958332	222724576	222897918	C	A	intron_variant	BROX	NO	BROX:0.035835	intron_variant	BROX	NO	NO	NO	NO	NO		.	.	.	.																0.45427					intron_variant	BROX
12456_s1	sib	auto	12456_s1_chr1_222814257_C_CTAAA	paternal	germline	chr1	222814257	223624713	223812415	C	CTAAA	intron_variant	CAPN8	NO	CAPN8:0.011709	intron_variant	CAPN8	NO	NO	NO	NO	YES		rs112773775	0.0690591	141806	9793													SINE-Alu-AluJo	trf	(TAAA)n	-0.0561176					intron_variant	CAPN8
12456_p1	pro	auto	12456_p1_chr1_222891772_AAGGAAGGG_A	paternal	postzygotic	chr1	222891772	223702059	223889761	AAGGAAGGG	A	intergenic_variant		NO		intron_variant&non_coding_transcript_variant	LOC105373281	NO	YES	NO	YES	YES		.	0.000850099	28232	24						Promoter/Enhancer							Low_complexity-Low_complexity-GA-rich	trf	(A)n(AGGG)n(GGAA)n(AGGG)n(GGAA)n						intron_variant	CAPN2
HYZ204_p1	pro	auto	HYZ-204_HYZ-204_chr1_223697413_C_A	paternal	germline	chr1	223697413	224508585	224696287	C	A	intergenic_variant		NO		intron_variant&non_coding_transcript_variant	CNIH3	NO	NO	NO	YES	NO		.	.	.	.																2.19579					intron_variant	CNIH3
12826_p1	pro	auto	12826_p1_chr1_223845474_G_A	paternal	germline	chr1	223845474	224656674	224844376	G	A	intron_variant	CNIH3	NO	CNIH3:0.031183	intron_variant	CNIH3	NO	NO	NO	NO	YES		.	1.31441e-05	152160	2													LTR-ERV1-LOR1-int			2.15587					intron_variant	CNIH3
14133_s1	sib	auto	14133_s1_chr1_224717432_C_A	paternal	germline	chr1	224717432	225529162	225716864	C	A	intron_variant	ENAH	NO		intron_variant	ENAH	NO	YES	NO	YES	YES		.	.	.	.	dELS												LINE-L2-L2b			2.50478					intron_variant	ENAH
14543_p1	pro	auto	14543_p1_chr1_224735698_C_G	paternal	germline	chr1	224735698	225547432	225735134	C	G	intron_variant	ENAH	NO		intron_variant	ENAH	NO	NO	NO	NO	NO		.	6.57307e-06	152136	1																2.47032					intron_variant	ENAH
11080_p1	pro	auto	11080_p1_chr1_226900210_C_T	paternal	germline	chr1	226900210	227711275	227898976	C	T	intergenic_variant		NO		intergenic_variant		NO	NO	NO	NO	YES		.	.	.	.													Retroposon-SVA-SVA_D	trf	(GGCAG)n(CCTC)n(GGCAG)n(CCTC)n(AGGC)n						intergenic_variant
14543_s1	sib	auto	14543_s1_chr1_227498941_G_A	maternal	postzygotic	chr1	227498941	228310139	228497840	G	A	intron_variant	OBSCN	OBSCN:NDD664	OBSCN:0.013296	intron_variant	OBSCN	OBSCN:NDD664	NO	NO	YES	NO		.	.	.	.																1.72376					intron_variant	OBSCN
12832_p1	pro	auto	12832_p1_chr1_227572792_T_TATCA	paternal	germline	chr1	227572792	228383956	228571657	T	TATCA	intergenic_variant		NO		intergenic_variant		NO	NO	NO	YES	YES		rs775728746	0.00177891	134352	239													Simple_repeat-Simple_repeat-(ATCT)n	trf	(ATCT)n	4.57797					intergenic_variant
13409_s1	sib	auto	13409_s1_chr1_228910734_C_T	paternal	germline	chr1	228910734	229531975	229667722	C	T	intron_variant	ABCB10	NO	ABCB10:3.1539e-10	intron_variant	ABCB10	NO	NO	NO	NO	YES		.	8.99216e-06	111208	1													SINE-Alu-AluSx								intron_variant	ABCB10
12826_p1	pro	auto	12826_p1_chr1_228969783_A_G	paternal	germline	chr1	228969783	229590842	229726589	A	G	downstream_gene_variant	TAF5L	NO	TAF5L:1.0	downstream_gene_variant	TAF5L	NO	NO	NO	NO	YES		rs965687523	6.60118e-06	151488	1													SINE-Alu-AluJb			-0.127158					downstream_gene_variant	TAF5L
14616_s1	sib	auto	14616_s1_chr1_229218651_A_G	cannot_determine	germline	chr1	229218651	229839682	229975429	A	G	intergenic_variant		NO		intron_variant&non_coding_transcript_variant	LOC105373162	NO	NO	NO	YES	NO		.	.	.	.																-0.340053					intergenic_variant
13385_s1	sib	auto	13385_s1_chr1_229519645_G_A	maternal	postzygotic	chr1	229519645	230140064	230275811	G	A	intron_variant	GALNT2	GALNT2:SFARI	GALNT2:0.95863	intron_variant	GALNT2	GALNT2:SFARI	YES	NO	YES	NO		rs911053176	1.9707e-05	152230	3	dELS				OREG1253031;OREG1947152	Enhancer										-0.621004					intron_variant	GALNT2
12237_p1	pro	auto	12237_p1_chr1_229736243_C_A	maternal	germline	chr1	229736243	230355833	230491579	C	A	intron_variant	PGBD5	NO	PGBD5:0.99841	intron_variant	PGBD5	NO	YES	YES	YES	YES		.	.	.	.						Enhancer	withinGene	H3K27ac					LINE-L2-L2b			2.44131					intron_variant	PGBD5
12220_s1	sib	auto	12220_s1_chr1_231476949_TTC_T	paternal	germline	chr1	231476949	232091416	232227162	TTC	T	intergenic_variant		NO		intron_variant&non_coding_transcript_variant	LOC105373171	NO	NO	NO	NO	YES		rs747545243	7.88447e-05	152198	12															(TTTTA)n(CCTC)n	2.34336					intergenic_variant
HZRNM015_p1	pro	auto	HZ-RNM-015_HZ-RNM-015_chr1_231617567_G_A	paternal	postzygotic	chr1	231617567	232231657	232367403	G	A	intergenic_variant		NO		intergenic_variant		NO	NO	NO	NO	YES		.	0	115756	0													LTR-ERV1-HERVH-int								intergenic_variant
13456_p1	pro	auto	13456_p1_chr1_231728238_G_A	paternal	germline	chr1	231728238	232342619	232478365	G	A	intergenic_variant		NO		intergenic_variant		NO	NO	NO	NO	YES		.	0	152200	0													LINE-L1-L1PA5			-0.727585					intergenic_variant
11071_s1	sib	auto	11071_s1_chr1_232250259_A_G	maternal	postzygotic	chr1	232250259	232863879	232999625	A	G	intergenic_variant		NO		intron_variant&non_coding_transcript_variant	LOC101927711	NO	YES	YES	NO	NO		.	.	.	.							withinGene									2.37154			TCONS_00001329;TCONS_00002259		intergenic_variant
13900_p1	pro	auto	13900_p1_chr1_232410030_G_A	paternal	germline	chr1	232410030	233023663	233159409	G	A	intron_variant	PCNX2	NO	PCNX2:0.037265	intron_variant	PCNX2	NO	NO	NO	YES	NO		.	.	.	.																2.29142					intron_variant	PCNX2
11964_s1	sib	auto	11964_s1_chr1_232453352_G_T	paternal	germline	chr1	232453352	233066985	233202731	G	T	intron_variant	PCNX2	NO	PCNX2:0.037265	intron_variant	PCNX2	NO	NO	NO	NO	YES		.	.	.	.													LINE-L1-L1MD1			1.96655					intron_variant	PCNX2
14133_s1	sib	auto	14133_s1_chr1_232730687_C_T	maternal	postzygotic	chr1	232730687	233344316	233480062	C	T	intron_variant	MAP3K21	NO	MAP3K21:0.00010962	intron_variant	MAP3K21	NO	NO	NO	NO	YES		.	.	.	.													LINE-L1-L1PA6			0.998854					intron_variant	MAP3K21
14350_s1	sib	auto	14350_s1_chr1_233351946_C_T	paternal	germline	chr1	233351946	233965504	234101250	C	T	intron_variant	SLC35F3	NO	SLC35F3:0.87221	non_coding_transcript_exon_variant	LOC107985363	NO	NO	NO	NO	YES		.	.	.	.													LTR-ERVL-MaLR-MLT1E1A			-0.235986					intron_variant	SLC35F3
11080_p1	pro	auto	11080_p1_chr1_233564949_A_G	paternal	germline	chr1	233564949	234178357	234314103	A	G	intron_variant	SLC35F3	NO	SLC35F3:0.87221	intron_variant	SLC35F3	NO	NO	NO	NO	NO		.	.	.	.																					intron_variant	SLC35F3
12832_p1	pro	auto	12832_p1_chr1_234007857_G_T	paternal	germline	chr1	234007857	234617448	234753194	G	T	intergenic_variant		NO		intergenic_variant		NO	YES	YES	YES	NO		.	.	.	.	dELS,CTCF-bound					Promoter/Enhancer	distalIntergenic_geneWithin50kb									3.48964					intergenic_variant
14616_s1	sib	auto	14616_s1_chr1_234367530_G_T	paternal	germline	chr1	234367530	234976822	235112569	G	T	intergenic_variant		NO		intergenic_variant		NO	YES	NO	YES	NO		.	.	.	.	dELS		H3K4Me1		OREG1251592	Promoter/Enhancer										1.36817			TCONS_00001887		intergenic_variant
14694_s1	sib	auto	14694_s1_chr1_234445124_C_T	paternal	germline	chr1	234445124	235054076	235189823	C	T	intergenic_variant		NO		intergenic_variant		NO	NO	NO	YES	YES		.	.	.	.													SINE-Alu-AluJr			3.86488					intergenic_variant
BK486_p1	pro	auto	BK486_p1_chr1_235698643_T_C	paternal	postzygotic	chr1	235698643	236296361	236459661	T	C	intergenic_variant		NO		intergenic_variant		NO	NO	NO	NO	YES		.	.	.	.													SINE-Alu-AluSp								intergenic_variant
13900_s1	sib	auto	13900_s1_chr1_235828049_A_T	paternal	germline	chr1	235828049	236427967	236591267	A	T	intron_variant	EDARADD	NO	EDARADD:0.52286	intron_variant	EDARADD	NO	NO	NO	NO	YES		.	.	.	.													Simple_repeat-Simple_repeat-(TTTTA)n	trf	(TATT)n						intron_variant	EDARADD
HYZ201_p1	pro	auto	HYZ-201_HYZ-201_chr1_235938679_A_C	paternal	germline	chr1	235938679	236537749	236701049	A	C	intron_variant	LGALS8	NO	LGALS8:0.12575	intron_variant	LGALS8	NO	NO	NO	YES	NO		.	.	.	.																					intron_variant	LGALS8
13799_s1	sib	auto	13799_s1_chr1_236547999_G_A	paternal	germline	chr1	236547999	237136988	237300288	G	A	intron_variant	RYR2	RYR2:NDD373;RYR2:LC615	RYR2:1.0	intron_variant	RYR2	RYR2:NDD373;RYR2:LC615	NO	NO	NO	YES		.	.	.	.													SINE-Alu-AluSx1								intron_variant	RYR2
13409_p1	pro	auto	13409_p1_chr1_236944911_C_T	paternal	postzygotic	chr1	236944911	237533301	237696601	C	T	intron_variant	RYR2	RYR2:NDD373;RYR2:LC615	RYR2:1.0	intron_variant	RYR2	RYR2:NDD373;RYR2:LC615	NO	NO	NO	YES		.	3.94571e-05	152064	6													LINE-L1-L1ME3F			1.48144					intron_variant	RYR2
13230_p1	pro	auto	13230_p1_chr1_237002663_T_C	paternal	germline	chr1	237002663	237591071	237754371	T	C	intron_variant	RYR2	RYR2:NDD373;RYR2:LC615	RYR2:1.0	intron_variant	RYR2	RYR2:NDD373;RYR2:LC615	NO	NO	YES	NO		.	.	.	.																					intron_variant	RYR2
14543_s1	sib	auto	14543_s1_chr1_237023475_C_T	maternal	postzygotic	chr1	237023475	237612165	237775465	C	T	intron_variant	RYR2	RYR2:NDD373;RYR2:LC615	RYR2:1.0	intron_variant	RYR2	RYR2:NDD373;RYR2:LC615	NO	NO	NO	YES		rs1057397811	0.00051276	152118	78													LINE-L1-L1MB8			-0.339431					intron_variant	RYR2
HYZ204_p1	pro	auto	HYZ-204_HYZ-204_chr1_237242075_A_G	paternal	germline	chr1	237242075	237830771	237994071	A	G	intron_variant	RYR2	RYR2:NDD373;RYR2:LC615	RYR2:1.0	intron_variant	RYR2	RYR2:NDD373;RYR2:LC615	NO	NO	NO	NO		.	.	.	.																3.55261					intron_variant	RYR2
12832_s1	sib	auto	12832_s1_chr1_238172691_C_CA	paternal	germline	chr1	238172691	238760262	238923562	C	CA	intergenic_variant		NO		intergenic_variant		NO	NO	NO	NO	YES		.	6.57212e-06	152158	1															(ACATAAA)n(AAAAATACA)n	0.481954					intergenic_variant
12832_s1	sib	auto	12832_s1_chr1_238871117_G_C	maternal	postzygotic	chr1	238871117	239457546	239620846	G	C	intron_variant	CHRM3	CHRM3:SFARI2	CHRM3:0.99943	intron_variant	CHRM3	CHRM3:SFARI2	NO	NO	NO	NO		.	.	.	.																-0.143202					intron_variant	CHRM3
13409_p1	pro	auto	13409_p1_chr1_239002847_T_C	paternal	germline	chr1	239002847	239589282	239752582	T	C	intron_variant	CHRM3	CHRM3:SFARI2	CHRM3:0.99943	intron_variant	CHRM3	CHRM3:SFARI2	NO	NO	NO	NO		.	.	.	.																					intron_variant	CHRM3
14455_s1	sib	auto	14455_s1_chr1_239227839_G_A	maternal	germline	chr1	239227839	239814704	239978004	G	A	intron_variant	CHRM3	CHRM3:SFARI2	CHRM3:0.99943	intron_variant	CHRM3	CHRM3:SFARI2	YES	NO	YES	NO		.	.	.	.	dELS,CTCF-bound				OREG1886617	Enhancer										1.02537					intron_variant	CHRM3
11129_p1	pro	auto	11129_p1_chr1_239385980_G_A	maternal	postzygotic	chr1	239385980	239972628	240135928	G	A	intergenic_variant		NO		intergenic_variant		NO	NO	NO	NO	YES		.	5.25486e-05	152240	8															(GGGCGTGCA)n						intergenic_variant
11071_p1	pro	auto	11071_p1_chr1_239515620_G_A	maternal	postzygotic	chr1	239515620	240102294	240265594	G	A	intron_variant	FMN2	NO	FMN2:0.99708	intron_variant	FMN2	NO	NO	NO	NO	NO		.	.	.	.																2.36864					intron_variant	FMN2
13048_p1	pro	auto	13048_p1_chr1_240085890_C_T	paternal	germline	chr1	240085890	240674480	240837780	C	T	intergenic_variant		NO		intergenic_variant		NO	NO	NO	NO	NO		rs932769081	6.57583e-06	152072	1																-0.311969					intergenic_variant
11080_p1	pro	auto	11080_p1_chr1_240441296_G_A	paternal	germline	chr1	240441296	241030249	241193549	G	A	intron_variant	RGS7	RGS7:SFARI2	RGS7:0.99504	intron_variant	RGS7	RGS7:SFARI2	YES	NO	YES	NO		.	.	.	.					OREG1603790;OREG1662058																intron_variant	RGS7
14027_s1	sib	auto	14027_s1_chr1_240481607_C_T	paternal	germline	chr1	240481607	241070505	241233805	C	T	intron_variant	RGS7	RGS7:SFARI2	RGS7:0.99504	intron_variant	RGS7	RGS7:SFARI2	NO	NO	YES	NO		.	.	.	.																					intron_variant	RGS7
13530_p1	pro	auto	13530_p1_chr1_241330166_A_AG	paternal	germline	chr1	241330166	241918135	242081437	A	AG	intergenic_variant		NO		intergenic_variant		NO	NO	NO	NO	YES		.	.	.	.													SINE-Alu-AluSx3								intergenic_variant
14616_s1	sib	auto	14616_s1_chr1_242592089_G_A	maternal	germline	chr1	242592089	243181061	243344363	G	A	intron_variant	CEP170	NO	CEP170:1.0	intron_variant	CEP170	NO	NO	NO	NO	YES		.	.	.	.												0.984755				2.16664					intron_variant	CEP170
11080_p1	pro	auto	11080_p1_chr1_243110693_T_C	paternal	germline	chr1	243110693	243699555	243862857	T	C	intron_variant	AKT3	AKT3:NDD664;AKT3:LC615	AKT3:0.99589	intron_variant	AKT3	AKT3:NDD664;AKT3:LC615	NO	NO	NO	NO		rs558985827	6.87276e-06	145502	1																					intron_variant	AKT3
13561_s1	sib	auto	13561_s1_chr1_243322662_TTTTCTTTCTTTCTTTCTTTCTTTC_T	paternal	postzygotic	chr1	243322662	243907161	244070463	TTTTCTTTCTTTCTTTCTTTCTTTC	T	intergenic_variant		NO		intergenic_variant		NO	NO	NO	YES	YES		.	0.000266408	105102	28													Simple_repeat-Simple_repeat-(TTTC)n	trf	(TTTCT)n(TTTC)n(TTTCT)n(TTTC)n(GGTGTGA)n						intergenic_variant
11129_p1	pro	auto	11129_p1_chr1_243331029_C_G	paternal	germline	chr1	243331029	243915495	244078797	C	G	intergenic_variant		NO		upstream_gene_variant	LINC02774	NO	NO	NO	NO	YES		.	.	.	.													LINE-RTE-X-L4_C_Mam			1.71963					upstream_gene_variant	LOC339529
13456_s1	sib	auto	13456_s1_chr1_244005947_T_C	maternal	germline	chr1	244005947	244589674	244752976	T	C	intron_variant	CATSPERE	NO	CATSPERE:0.017454	intron_variant	CATSPERE	NO	NO	NO	NO	YES		.	.	.	.													DNA-hAT-Charlie-MER5A1			1.88659					intron_variant	C1orf101
13900_p1	pro	auto	13900_p1_chr1_244558124_C_T	paternal	germline	chr1	244558124	245140659	245303961	C	T	intergenic_variant		NO		intergenic_variant		NO	NO	NO	YES	YES		rs550355056	0.000118273	152190	18													LINE-L1-L1PA17			2.50303					intergenic_variant
13239_s1	sib	auto	13239_s1_chr1_244611087_C_T	maternal	germline	chr1	244611087	245193611	245356913	C	T	intron_variant	KIF26B	NO	KIF26B:0.0010078	intron_variant	KIF26B	NO	NO	NO	NO	YES		.	.	.	.													SINE-MIR-MIR			0.624911					intron_variant	KIF26B
12456_p1	pro	auto	12456_p1_chr1_245677498_A_AAGATAGATAGATAGATAGAT	paternal	germline	chr1	245677498	246255927	246419229	A	AGAT	intron_variant	SMYD3	NO	SMYD3:0.098861	intron_variant	SMYD3	NO	NO	NO	YES	YES		.	8.24797e-06	121242	1													Simple_repeat-Simple_repeat-(AGAT)n	trf	(AGAT)n(AC)n(AGAT)n	0.484728					intron_variant	SMYD3
13409_s1	sib	auto	13409_s1_chr1_245830854_T_C	maternal	germline	chr1	245830854	246408261	246571563	T	C	intron_variant	SMYD3	NO	SMYD3:0.098861	intron_variant	SMYD3	NO	NO	NO	NO	YES		.	.	.	.													DNA-hAT-Charlie-MER20B								intron_variant	SMYD3
14105_p1	pro	auto	14105_p1_chr1_246381214_T_C	paternal	germline	chr1	246381214	246949547	247112849	T	C	intergenic_variant		NO		intron_variant&non_coding_transcript_variant	ZNF670-ZNF695	NO	NO	NO	NO	YES		rs987856613	0.000718993	150210	108													SINE-Alu-AluSx			0.876311					intron_variant&non_coding_transcript_variant	ZNF670-ZNF695
14543_p1	pro	auto	14543_p1_chr1_246635469_C_T	paternal	germline	chr1	246635469	247202338	247365640	C	T	intergenic_variant		NO		upstream_gene_variant	MIR3916	NO	NO	NO	NO	NO		.	.	.	.																1.74512			TCONS_l2_00001907;TCONS_l2_00001908;TCONS_l2_00001909;TCONS_l2_00001910;TCONS_l2_00001912		upstream_gene_variant	MIR3916
11080_p1	pro	auto	11080_p1_chr1_247493718_G_A	maternal	germline	chr1	247493718	248067667	248230969	G	A	downstream_gene_variant	OR2L3	NO	OR2L3:0.31824	intron_variant&non_coding_transcript_variant	LOC105373275	NO	NO	NO	NO	YES		rs1036999248	0.000249449	152336	38													LINE-L1-L1PA3								intron_variant	OR2L13
11918_p1	pro	auto	11918_p1_chr1_247964400_C_T	maternal	postzygotic	chr1	247964400	248528400	248691701	C	T	downstream_gene_variant	OR2G6	NO	OR2G6:0.36716	intron_variant&non_coding_transcript_variant	LOC105373277	NO	NO	NO	NO	YES		.	6.58709e-06	151812	1													LINE-L1-L1PA3								downstream_gene_variant	OR2G6
12456_s1	sib	auto	12456_s1_chr10_162789_A_G	paternal	germline	chr10	162789	169901	215841	A	G	intron_variant	ZMYND11	ZMYND11:SFARI2;ZMYND11:NDD373;ZMYND11:HC138	ZMYND11:1.0	intron_variant	ZMYND11	ZMYND11:SFARI2;ZMYND11:NDD373;ZMYND11:HC138	NO	NO	YES	YES		.	6.57609e-06	152066	1													LINE-L1-L1MC1			0.0165442					intron_variant	ZMYND11
11201_s1	sib	auto	11201_s1_chr10_174651_G_A	paternal	germline	chr10	174651	181715	227655	G	A	intron_variant	ZMYND11	ZMYND11:SFARI2;ZMYND11:NDD373;ZMYND11:HC138	ZMYND11:1.0	intron_variant	ZMYND11	ZMYND11:SFARI2;ZMYND11:NDD373;ZMYND11:HC138	NO	NO	NO	NO		rs1037302980	1.31422e-05	152182	2																-0.414293					intron_variant	ZMYND11
11071_p1	pro	auto	11071_p1_chr10_252818_C_G	maternal	germline	chr10	252818	259848	305788	C	G	intergenic_variant		NO		downstream_gene_variant	LOC107984191	NO	NO	NO	NO	YES		.	.	.	.													LTR-ERV1-LTR49-int			1.19759					intergenic_variant
BK143_p1	pro	auto	BK143_p1_chr10_657826_T_C	paternal	germline	chr10	657826	660656	706596	T	C	intron_variant	DIP2C	DIP2C:SFARI2;DIP2C:NDD664	DIP2C:1.0	non_coding_transcript_exon_variant	DIP2C-AS1	NO	YES	YES	YES	NO		.	.	.	.						Enhancer	Promoter	H3K27ac								1.16406					intron_variant	DIP2C
11071_p1	pro	auto	11071_p1_chr10_773904_G_A	paternal	germline	chr10	773904	775670	821610	G	A	intergenic_variant		NO		intergenic_variant		NO	NO	NO	YES	NO		rs561010098	4.59517e-05	152334	7																					intergenic_variant
13048_p1	pro	auto	13048_p1_chr10_1164471_T_C	paternal	germline	chr10	1164471	1167741	1213681	T	C	intergenic_variant		NO		downstream_gene_variant	LINC00200	NO	NO	NO	NO	NO		.	.	.	.																1.12052					downstream_gene_variant	LINC00200
13409_s1	sib	auto	13409_s1_chr10_1920660_T_C	paternal	germline	chr10	1920660	1923198	1965392	T	C	intergenic_variant		NO		intergenic_variant		NO	NO	NO	NO	NO		.	.	.	.																0.362845					intergenic_variant
13561_s1	sib	auto	13561_s1_chr10_2112476_G_A	maternal	postzygotic	chr10	2112476	2114536	2156730	G	A	intergenic_variant		NO		intergenic_variant		NO	NO	NO	NO	NO		.	.	.	.																0.357076					intergenic_variant
HYZ201_p1	pro	auto	HYZ-201_HYZ-201_chr10_2377903_C_T	maternal	postzygotic	chr10	2377903	2379370	2421564	C	T	intergenic_variant		NO		intergenic_variant		NO	NO	NO	NO	NO		.	.	.	.																-1.5351					intergenic_variant
HZRNM001_p1	pro	auto	HZ-RNM-001_HZ-RNM-001_chr10_2685948_A_G	paternal	germline	chr10	2685948	2686421	2728613	A	G	intergenic_variant		NO		intergenic_variant		NO	YES	NO	YES	NO		.	.	.	.	dELS															-0.553582					intergenic_variant
14543_p1	pro	auto	14543_p1_chr10_2788194_G_A	maternal	germline	chr10	2788194	2788645	2830837	G	A	intergenic_variant		NO		intergenic_variant		NO	NO	NO	NO	NO		.	.	.	.																-0.405956					intergenic_variant
HYZ207_p1	pro	auto	HYZ-207_HYZ-207_chr10_2934725_C_T	maternal	germline	chr10	2934725	2934892	2977084	C	T	intergenic_variant		NO		intergenic_variant		NO	YES	NO	YES	NO		.	6.57756e-06	152032	1						Enhancer															intergenic_variant
12832_s1	sib	auto	12832_s1_chr10_3180486_T_C	paternal	germline	chr10	3180486	3179275	3221467	T	C	intergenic_variant		NO		intergenic_variant		NO	NO	NO	NO	NO		.	.	.	.																1.14501					intergenic_variant
HYZ201_p1	pro	auto	HYZ-201_HYZ-201_chr10_3222453_G_A	paternal	germline	chr10	3222453	3221304	3263496	G	A	intergenic_variant		NO		intergenic_variant		NO	NO	NO	NO	NO		.	.	.	.																					intergenic_variant
14019_p1	pro	auto	14019_p1_chr10_5047769_G_A	paternal	germline	chr10	5047769	5047256	5089448	G	A	intergenic_variant		NO		intron_variant&non_coding_transcript_variant	LOC107984198	NO	NO	NO	NO	YES		.	.	.	.													LTR-ERVK-LTR13A			0.703737					upstream_gene_variant	AKR1C3
14660_p1	pro	auto	14660_p1_chr10_5267210_C_T	paternal	germline	chr10	5267210	5265466	5307429	C	T	intergenic_variant		NO		downstream_gene_variant	LINC02561	NO	NO	NO	YES	YES		.	.	.	.													LTR-ERV1-MER4-int								downstream_gene_variant	LINC02561
14105_p1	pro	auto	14105_p1_chr10_6154456_G_T	paternal	germline	chr10	6154456	6154271	6196234	G	T	intergenic_variant		NO		upstream_gene_variant	MIR3155B	NO	NO	NO	YES	YES		.	.	.	.													SINE-Alu-AluSz			4.63608					upstream_gene_variant	MIR3155B
14543_s1	sib	auto	14543_s1_chr10_6883302_GGTT_G	paternal	germline	chr10	6883302	6883512	6925474	GGTT	G	intergenic_variant		NO		intron_variant&non_coding_transcript_variant	LOC105376387	NO	NO	NO	NO	NO		.	.	.	.																					intergenic_variant
14350_p1	pro	auto	14350_p1_chr10_7139120_A_C	maternal	germline	chr10	7139120	7139337	7181299	A	C	intergenic_variant		NO		intergenic_variant		NO	NO	NO	NO	YES		rs367771542	0.000610031	150812	92													LINE-L1-L1PA2						TCONS_00018117		intergenic_variant
12456_s1	sib	auto	12456_s1_chr10_7248862_C_G	maternal	germline	chr10	7248862	7249136	7291098	C	G	intron_variant	SFMBT2	NO	SFMBT2:0.99988	intron_variant	SFMBT2	NO	NO	NO	YES	NO		.	.	.	.																1.84606					intron_variant	SFMBT2
13414_p1	pro	auto	13414_p1_chr10_7432404_C_T	maternal	germline	chr10	7432404	7432452	7474414	C	T	intergenic_variant		NO		intergenic_variant		NO	NO	NO	YES	NO		.	.	.	.																-0.198534					intergenic_variant
14455_s1	sib	auto	14455_s1_chr10_9005280_T_TGTGTGTGTGTGG	paternal	postzygotic	chr10	9005280	9002488	9044451	T	TGTGTGTGTGTGG	intergenic_variant		NO		intergenic_variant		NO	NO	NO	NO	YES		.	.	.	.													Simple_repeat-Simple_repeat-(GT)n	trf	(GT)n(GTTTT)n(CTTAC)n						intergenic_variant
14694_p1	pro	auto	14694_p1_chr10_9401230_C_T	paternal	germline	chr10	9401230	9396432	9438395	C	T	intergenic_variant		NO		intergenic_variant		NO	NO	NO	NO	YES		.	.	.	.														trf	(CAAAGTTCTCCTGAGTCTGGTAGGTTCTGGGAGTCAGAAGAGATGAGGAAGTTACA)n	-1.04917					intergenic_variant
12237_p1	pro	auto	12237_p1_chr10_9422208_C_T	paternal	germline	chr10	9422208	9417517	9459480	C	T	intergenic_variant		NO		intergenic_variant		NO	NO	NO	NO	NO		.	.	.	.																-0.16428					intergenic_variant
13414_p1	pro	auto	13414_p1_chr10_9612449_TAGA_T	paternal	germline	chr10	9612449	9601592	9643555	TAGA	T	intergenic_variant		NO		intron_variant&non_coding_transcript_variant	LINC02663	NO	NO	NO	NO	YES		.	.	.	.													LINE-L1-L1ME1								intergenic_variant
12456_p1	pro	auto	12456_p1_chr10_9902866_T_C	paternal	germline	chr10	9902866	9891798	9933761	T	C	intergenic_variant		NO		intergenic_variant		NO	NO	NO	NO	NO		.	.	.	.																-1.08775					intergenic_variant
HYZ201_p1	pro	auto	HYZ-201_HYZ-201_chr10_11158060_G_A	paternal	postzygotic	chr10	11158060	11147331	11189294	G	A	intron_variant	CELF2	CELF2:SFARI2;CELF2:NDD373;CELF2:LC615	CELF2:1.0	intron_variant	CELF2	CELF2:SFARI2;CELF2:NDD373;CELF2:LC615	YES	NO	YES	NO		.	.	.	.					OREG1248729	Enhancer										3.23219					intron_variant	CELF2
11071_s1	sib	auto	11071_s1_chr10_11320315_A_G	paternal	germline	chr10	11320315	11308236	11350199	A	G	intron_variant	CELF2	CELF2:SFARI2;CELF2:NDD373;CELF2:LC615	CELF2:1.0	intron_variant	CELF2	CELF2:SFARI2;CELF2:NDD373;CELF2:LC615	YES	NO	YES	YES		.	.	.	.						Enhancer							LINE-L1-L1M4b			3.31802					intron_variant	CELF2
14616_s1	sib	auto	14616_s1_chr10_11701752_T_A	paternal	germline	chr10	11701752	11690265	11732264	T	A	intergenic_variant		NO		intron_variant&non_coding_transcript_variant	LOC105376413	NO	YES	NO	YES	NO		.	.	.	.	dELS					Enhancer										2.79966					intergenic_variant
14660_p1	pro	auto	14660_p1_chr10_12198412_C_T	maternal	germline	chr10	12198412	12187142	12229141	C	T	intron_variant	NUDT5	NO	NUDT5:0.13144	intron_variant	NUDT5	NO	NO	NO	NO	YES		.	1.31434e-05	152168	2													SINE-Alu-AluJb			5.36148					intron_variant	NUDT5
HZRNM015_p1	pro	auto	HZ-RNM-015_HZ-RNM-015_chr10_12371710_C_T	paternal	germline	chr10	12371710	12360432	12402431	C	T	intron_variant	CAMK1D	NO	CAMK1D:0.99998	intron_variant	CAMK1D	NO	NO	NO	NO	NO		rs147425538	3.94037e-05	152270	6																-0.322581					intron_variant	CAMK1D
BK486_p1	pro	auto	BK486_p1_chr10_12811833_A_G	paternal	germline	chr10	12811833	12797573	12839572	A	G	intron_variant	CAMK1D	NO	CAMK1D:0.99998	intron_variant	CAMK1D	NO	NO	NO	YES	NO		rs891642027	.	.	.																1.41911					intron_variant	CAMK1D
11266_p1	pro	auto	11266_p1_chr10_12846566_G_A	paternal	germline	chr10	12846566	12832208	12874208	G	A	3_prime_UTR_variant	CAMK1D	NO	CAMK1D:0.99998	3_prime_UTR_variant	CAMK1D	NO	YES	YES	NO	NO		rs137911153	0.0060946	152266	928							NoActivatingHistoneMarks														3_prime_UTR_variant	CAMK1D
11080_p1	pro	auto	11080_p1_chr10_13172733_T_C	paternal	germline	chr10	13172733	13158108	13200108	T	C	upstream_gene_variant	MCM10	NO	MCM10:0.02353	upstream_gene_variant	MCM10	NO	NO	NO	YES	NO		.	.	.	.																0.21244					upstream_gene_variant	MCM10
11071_p1	pro	auto	11071_p1_chr10_13411692_T_G	maternal	postzygotic	chr10	13411692	13398652	13440652	T	G	intergenic_variant		NO		intron_variant&non_coding_transcript_variant	LOC105376419	NO	NO	NO	NO	YES		.	.	.	.													SINE-Alu-AluSx1						TCONS_00018124		intergenic_variant
13230_p1	pro	auto	13230_p1_chr10_13535825_C_T	paternal	germline	chr10	13535825	13522763	13564763	C	T	intron_variant	BEND7	NO	BEND7:0.28615	intron_variant	BEND7	NO	NO	NO	NO	NO		.	6.57194e-06	152162	1																1.796			TCONS_00018885;TCONS_00018886;TCONS_00018887;TCONS_00018888		intron_variant	BEND7
12237_p1	pro	auto	12237_p1_chr10_13645091_C_T	maternal	germline	chr10	13645091	13632069	13674069	C	T	downstream_gene_variant	PRPF18	PRPF18:LC615	PRPF18:0.00011763	downstream_gene_variant	PRPF18	PRPF18:LC615	YES	NO	YES	YES		rs1009368818	1.97202e-05	152128	3						Enhancer							SINE-Alu-AluY			0.0817365					downstream_gene_variant	PRPF18
11414_s1	sib	auto	11414_s1_chr10_13852958_G_T	paternal	germline	chr10	13852958	13839840	13881840	G	T	intron_variant	FRMD4A	NO	FRMD4A:0.99825	intron_variant	FRMD4A	NO	YES	YES	YES	NO		.	.	.	.	dELS,CTCF-bound				OREG1808491	Enhancer	withinGene														intron_variant	FRMD4A
13048_p1	pro	auto	13048_p1_chr10_14117580_C_G	maternal	postzygotic	chr10	14117580	14104494	14146493	C	G	intron_variant	FRMD4A	NO	FRMD4A:0.99825	intron_variant	FRMD4A	NO	NO	NO	NO	NO		.	.	.	.																					intron_variant	FRMD4A
12220_p1	pro	auto	12220_p1_chr10_14476609_T_A	paternal	germline	chr10	14476609	14463564	14505563	T	A	intergenic_variant		NO		intergenic_variant		NO	NO	NO	NO	YES		rs999370339	.	.	.													SINE-Alu-AluSp								intergenic_variant
12237_s1	sib	auto	12237_s1_chr10_14494183_A_T	maternal	postzygotic	chr10	14494183	14481144	14523143	A	T	intergenic_variant		NO		intergenic_variant		NO	NO	NO	YES	NO		.	.	.	.																-0.164599					intergenic_variant
14133_p1	pro	auto	14133_p1_chr10_15253455_C_T	paternal	germline	chr10	15253455	15235293	15277292	C	T	intron_variant	FAM171A1	NO	FAM171A1:0.99984	intron_variant	FAM171A1	NO	NO	NO	YES	YES		.	1.88143e-05	106302	2													SINE-Alu-AluSx1								intron_variant	FAM171A1
14455_s1	sib	auto	14455_s1_chr10_15281042_C_T	paternal	germline	chr10	15281042	15262879	15304878	C	T	intron_variant	FAM171A1	NO	FAM171A1:0.99984	intron_variant	FAM171A1	NO	YES	NO	YES	NO		.	.	.	.	dELS															0.631111					intron_variant	FAM171A1
11964_p1	pro	auto	11964_p1_chr10_15569407_G_C	paternal	germline	chr10	15569407	15551398	15593397	G	C	intron_variant	ITGA8	ITGA8:SFARI3	ITGA8:2.6291e-06	intron_variant	ITGA8	ITGA8:SFARI3	NO	NO	NO	NO		.	.	.	.																-0.506988					intron_variant	ITGA8
14660_p1	pro	auto	14660_p1_chr10_15771726_A_G	paternal	germline	chr10	15771726	15753723	15795722	A	G	intergenic_variant		NO		intron_variant&non_coding_transcript_variant	LOC124902383	NO	NO	NO	NO	YES		.	.	.	.													SINE-Alu-AluSx1			-3.64956					intergenic_variant
14232_s1	sib	auto	14232_s1_chr10_16357411_G_C	paternal	germline	chr10	16357411	16339121	16381120	G	C	intergenic_variant		NO		intergenic_variant		NO	YES	YES	NO	YES		.	.	.	.							NoActivatingHistoneMarks						SINE-Alu-AluSx								intergenic_variant
13239_p1	pro	auto	13239_p1_chr10_16486737_T_A	paternal	germline	chr10	16486737	16468285	16510284	T	A	intron_variant	PTER	NO	PTER:2.4515e-09	intron_variant	PTER	NO	NO	NO	NO	YES		.	.	.	.													SINE-Alu-AluSx1			-0.253354					intron_variant	PTER
14455_p1	pro	auto	14455_p1_chr10_17210622_T_G	paternal	germline	chr10	17210622	17192084	17234083	T	G	intron_variant	TRDMT1	NO	TRDMT1:0.27499	intron_variant	TRDMT1	NO	YES	NO	YES	NO		.	.	.	.					OREG1947815											0.0472401					intron_variant	TRDMT1
14027_p1	pro	auto	14027_p1_chr10_17596644_C_A	paternal	germline	chr10	17596644	17578143	17620142	C	A	intergenic_variant		NO		intergenic_variant		NO	NO	NO	NO	YES		.	.	.	.												0.902844				-1.99049					intergenic_variant
BK486_p1	pro	auto	BK486_p1_chr10_18003390_C_T	maternal	postzygotic	chr10	18003390	17983963	18272892	C	T	intron_variant	SLC39A12	SLC39A12:LC615	SLC39A12:6.1636e-15	intron_variant	SLC39A12	SLC39A12:LC615	YES	NO	YES	NO		.	6.57142e-06	152174	1					OREG1900525																intron_variant	SLC39A12
HZRNM001_p1	pro	auto	HZ-RNM-001_HZ-RNM-001_chr10_18205093_G_A	paternal	germline	chr10	18205093	18185735	18474664	G	A	intron_variant	CACNB2	CACNB2:SFARI2	CACNB2:0.14135	intron_variant	CACNB2	CACNB2:SFARI2	YES	NO	YES	NO		rs772939774	4.60187e-05	152112	7	dELS					Enhancer										-1.93453					intron_variant	CACNB2
12237_s1	sib	auto	12237_s1_chr10_18336123_G_A	maternal	germline	chr10	18336123	18316758	18605687	G	A	intron_variant	CACNB2	CACNB2:SFARI2	CACNB2:0.14135	intron_variant	CACNB2	CACNB2:SFARI2	NO	NO	YES	YES		.	.	.	.													SINE-Alu-AluJo								intron_variant	CACNB2
11080_p1	pro	auto	11080_p1_chr10_18905206_C_A	maternal	germline	chr10	18905206	18886148	19175077	C	A	intergenic_variant		NO		intergenic_variant		NO	NO	NO	YES	NO		.	.	.	.																-0.839556					intergenic_variant
11129_p1	pro	auto	11129_p1_chr10_18918784_T_C	maternal	germline	chr10	18918784	18899726	19188655	T	C	intergenic_variant		NO		intergenic_variant		NO	NO	NO	NO	YES		.	.	.	.													LINE-L1-L1ME3			-2.21057					intergenic_variant
13230_s2	sib	auto	13230_s2_chr10_19967146_G_A	paternal	germline	chr10	19967146	19948605	20237534	G	A	intron_variant	PLXDC2	NO	PLXDC2:1.6019e-05	intron_variant	PLXDC2	NO	NO	NO	NO	NO		rs1041656343	3.29177e-05	151894	5																					intron_variant	PLXDC2
13048_p1	pro	auto	13048_p1_chr10_21499684_C_G	paternal	postzygotic	chr10	21499684	21480552	21769481	C	G	intergenic_variant		NO		intergenic_variant		NO	NO	NO	NO	YES		rs369620668	4.10105e-05	146304	6													SINE-Alu-AluSg7								intergenic_variant
13561_s1	sib	auto	13561_s1_chr10_21927398_C_T	paternal	germline	chr10	21927398	21908363	22197292	C	T	intron_variant	DNAJC1	NO		intron_variant	DNAJC1	NO	NO	NO	NO	NO		rs539394072	0.000126261	142562	18																					intron_variant	DNAJC1
14232_s1	sib	auto	14232_s1_chr10_22136959_G_A	maternal	germline	chr10	22136959	22117923	22406852	G	A	intergenic_variant		NO		intergenic_variant		NO	YES	NO	YES	YES		.	.	.	.					OREG1639758								LINE-L2-L2a			-1.68308					intergenic_variant
14232_s1	sib	auto	14232_s1_chr10_22140239_G_C	maternal	germline	chr10	22140239	22121203	22410132	G	C	intergenic_variant		NO		intergenic_variant		NO	NO	NO	YES	YES		.	.	.	.													LINE-L1-L1PA7			-4.33002					intergenic_variant
11201_p1	pro	auto	11201_p1_chr10_22329345_G_A	maternal	germline	chr10	22329345	22310311	22599240	G	A	intergenic_variant		NO		intergenic_variant		NO	NO	NO	YES	YES		.	1.97117e-05	152194	3													SINE-Alu-AluSc5			0.269633					intergenic_variant
11964_s1	sib	auto	11964_s1_chr10_22986888_G_C	paternal	germline	chr10	22986888	22967880	23256809	G	C	intron_variant	ARMC3	NO	ARMC3:0.01326	intron_variant	ARMC3	NO	YES	NO	YES	NO		.	.	.	.					OREG1417543											2.6788					intron_variant	ARMC3
11129_p1	pro	auto	11129_p1_chr10_23289039_A_C	paternal	germline	chr10	23289039	23270033	23558962	A	C	intron_variant	C10orf67	NO	C10orf67:0.14838	intron_variant	C10orf67	NO	NO	NO	NO	YES		.	.	.	.													LINE-L1-L1MEf			-1.79732					intron_variant	C10orf67
14694_s1	sib	auto	14694_s1_chr10_23357253_T_TATGA	paternal	germline	chr10	23357253	23337126	23626055	T	TATGA	intron_variant	C10orf67	NO	C10orf67:0.14838	intron_variant	C10orf67	NO	NO	NO	YES	YES		rs562404120;rs780467032	0.00624885	152188	951													Simple_repeat-Simple_repeat-(ATGA)n	trf	(ATGA)n	0.897899					intron_variant	C10orf67
14133_s1	sib	auto	14133_s1_chr10_23920777_C_A	paternal	postzygotic	chr10	23920777	23900612	24189541	C	A	intergenic_variant		NO		intron_variant	KIAA1217	NO	NO	NO	NO	YES		.	.	.	.													LINE-L2-L2c			-1.40542					intron_variant	KIAA1217
14027_s1	sib	auto	14027_s1_chr10_24130186_T_G	paternal	germline	chr10	24130186	24111637	24400566	T	G	intergenic_variant		NO		intron_variant	KIAA1217	NO	NO	NO	NO	NO		.	.	.	.																0.422046					intron_variant	KIAA1217
13561_s1	sib	auto	13561_s1_chr10_24424705_T_C	paternal	germline	chr10	24424705	24406180	24695109	T	C	intron_variant	KIAA1217	NO	KIAA1217:0.98145	intron_variant	KIAA1217	NO	NO	NO	NO	NO		.	6.5703e-06	152200	1																0.736143					intron_variant	KIAA1217
14660_p1	pro	auto	14660_p1_chr10_24449418_T_C	maternal	germline	chr10	24449418	24430893	24719822	T	C	intron_variant	KIAA1217	NO	KIAA1217:0.98145	intron_variant	KIAA1217	NO	YES	NO	YES	YES		.	.	.	.						Enhancer							DNA-hAT-Charlie-MER1A		(ACTGGT)n	0.416279					intron_variant	KIAA1217
14660_p1	pro	auto	14660_p1_chr10_25225250_A_C	paternal	germline	chr10	25225250	25207016	25495945	A	C	intron_variant	GPR158	NO	GPR158:0.014488	intron_variant	GPR158	NO	NO	NO	YES	YES		.	6.58077e-06	151958	1													LTR-ERVL-LTR40c			0.972173					intron_variant	GPR158
HZRNM015_p1	pro	auto	HZ-RNM-015_HZ-RNM-015_chr10_25442557_C_T	maternal	postzygotic	chr10	25442557			C	T	intron_variant	GPR158	NO	GPR158:0.014488			NO							NA	NA	NA
13799_p1	pro	auto	13799_p1_chr10_25572054_C_A	paternal	germline	chr10	25572054	25547490	25836419	C	A	intron_variant	GPR158	NO	GPR158:0.014488	intron_variant	GPR158	NO	NO	NO	YES	NO		.	.	.	.																-0.822711					intron_variant	GPR158
12826_s1	sib	auto	12826_s1_chr10_25629893_T_C	paternal	germline	chr10	25629893	25605326	25894255	T	C	downstream_gene_variant	GPR158	NO	GPR158:0.014488	downstream_gene_variant	GPR158	NO	YES	NO	YES	NO		.	.	.	.	dELS															1.13703					downstream_gene_variant	GPR158
14660_s1	sib	auto	14660_s1_chr10_26445309_T_G	paternal	germline	chr10	26445309	26420701	26709630	T	G	intergenic_variant		NO		intergenic_variant		NO	NO	NO	NO	NO		.	.	.	.																					intergenic_variant
14317_p1	pro	auto	14317_p1_chr10_27263310_G_A	cannot_determine	germline	chr10	27263310	27233288	27522217	G	A	intron_variant	ACBD5	NO	ACBD5:0.030119	intron_variant	ACBD5	NO	NO	NO	NO	YES		rs773176013	7.2317e-05	152108	11													SINE-Alu-AluSz								intron_variant	ACBD5
13048_s1	sib	auto	13048_s1_chr10_27311210_C_T	paternal	postzygotic	chr10	27311210	27281137	27570066	C	T	intergenic_variant		NO		intron_variant&non_coding_transcript_variant	ODAD2P1	NO	NO	NO	NO	YES		rs544053623	0.000278766	150664	42												0.940058									intron_variant&non_coding_transcript_variant	ARMC4P1
13239_p1	pro	auto	13239_p1_chr10_29135352_A_G	maternal	germline	chr10	29135352	29103499	29392428	A	G	intergenic_variant		NO		intron_variant&non_coding_transcript_variant	LOC107984171	NO	NO	NO	NO	NO		.	.	.	.																					intergenic_variant
12826_s1	sib	auto	12826_s1_chr10_29305267_T_C	paternal	germline	chr10	29305267	29273603	29562532	T	C	intergenic_variant		NO		intergenic_variant		NO	YES	NO	YES	YES		.	1.31409e-05	152196	2						Enhancer							LTR-ERVL-MaLR-MLT1F2								intergenic_variant
12651_s1	sib	auto	12651_s1_chr10_29331333_C_A	paternal	germline	chr10	29331333	29299652	29588581	C	A	intron_variant	LYZL1	NO	LYZL1:7.4439e-07	intron_variant	LYZL1	NO	NO	NO	NO	YES		.	6.57488e-06	152094	1													LINE-L1-L1MEc			-0.0514565					intron_variant	LYZL1
11080_p1	pro	auto	11080_p1_chr10_29471394_A_G	maternal	germline	chr10	29471394	29440301	29729230	A	G	intergenic_variant		NO		intron_variant&non_coding_transcript_variant	SVIL-AS1	NO	NO	NO	NO	YES		.	1.59418e-05	62728	1													LTR-ERVL-MLT2C1								intron_variant&non_coding_transcript_variant	SVIL-AS1
12220_s1	sib	auto	12220_s1_chr10_30379339_T_C	paternal	germline	chr10	30379339	30348338	30637267	T	C	intron_variant	MTPAP	NO	MTPAP:0.22513	intron_variant	MTPAP	NO	YES	NO	YES	NO		.	.	.	.				H3K4Me3	OREG1270778	Promoter/Enhancer										-1.37755					intron_variant	MTPAP
14027_s1	sib	auto	14027_s1_chr10_30805921_A_G	maternal	germline	chr10	30805921	30774669	31063598	A	G	intergenic_variant		NO		intergenic_variant		NO	YES	NO	YES	NO		.	.	.	.						Enhancer															intergenic_variant
14455_p1	pro	auto	14455_p1_chr10_31616505_G_A	paternal	germline	chr10	31616505	31586754	31875682	G	A	intergenic_variant		NO		intergenic_variant		NO	YES	NO	YES	NO		.	.	.	.					OREG1236886	Enhancer										-5.47033					intergenic_variant
HYZ204_p1	pro	auto	HYZ-204_HYZ-204_chr10_31670075_G_A	paternal	germline	chr10	31670075	31640400	31929328	G	A	intergenic_variant		NO		intergenic_variant		NO	NO	NO	NO	YES		.	.	.	.													LINE-L1-L1PA5			-2.23005					intergenic_variant
13048_s1	sib	auto	13048_s1_chr10_32516658_A_C	maternal	germline	chr10	32516658	32488007	32776935	A	C	intron_variant	CCDC7	NO	CCDC7:0.00046798	intron_variant	CCDC7	NO	NO	NO	NO	YES		.	.	.	.													LINE-L1-L1PA4								intron_variant	CCDC7
13048_s1	sib	auto	13048_s1_chr10_32516661_G_T	maternal	germline	chr10	32516661	32488010	32776938	G	T	intron_variant	CCDC7	NO	CCDC7:0.00046798	intron_variant	CCDC7	NO	NO	NO	NO	YES		.	.	.	.													LINE-L1-L1PA4								intron_variant	CCDC7
13530_p1	pro	auto	13530_p1_chr10_33057043_CTCTCTCTCTCTT_C	paternal	postzygotic	chr10	33057043	33028320	33317248	CTCTCTCTCTCTT	C	intergenic_variant		NO		intron_variant&non_coding_transcript_variant	ITGB1-DT	NO	NO	NO	NO	YES		.	0.00388582	110144	428													Simple_repeat-Simple_repeat-(TTTC)n	trf	(TTTC)n(TC)n(TTTC)n				TCONS_l2_00002962;TCONS_l2_00002963;TCONS_l2_00003931;TCONS_l2_00003932		intergenic_variant
14350_s1	sib	auto	14350_s1_chr10_33303017_T_G	paternal	germline	chr10	33303017	33274215	33563143	T	G	intron_variant	NRP1	NO	NRP1:1.0	intron_variant	NRP1	NO	YES	NO	YES	NO		.	.	.	.	dELS,CTCF-bound	H3K27Ac	H3K4Me1			Enhancer										0.548287					intron_variant	NRP1
14019_p1	pro	auto	14019_p1_chr10_33347533_A_C	maternal	postzygotic	chr10	33347533	33318714	33607642	A	C	intron_variant	NRP1	NO	NRP1:1.0	intron_variant	NRP1	NO	YES	NO	YES	NO		.	.	.	.						Enhancer															intron_variant	NRP1
HYZ201_p1	pro	auto	HYZ-201_HYZ-201_chr10_33540699_G_T	paternal	germline	chr10	33540699	33511875	33800803	G	T	intergenic_variant		NO		intergenic_variant		NO	NO	NO	NO	YES		rs377721295	.	.	.													LINE-L1-L1HS								intergenic_variant
13414_p1	pro	auto	13414_p1_chr10_34007053_T_C	paternal	germline	chr10	34007053	33978593	34267521	T	C	intergenic_variant		NO		intergenic_variant		NO	NO	NO	NO	NO		.	.	.	.																0.297323					intergenic_variant
14019_s1	sib	auto	14019_s1_chr10_34710782_C_T	maternal	germline	chr10	34710782	34682279	34971207	C	T	intron_variant	PARD3	NO	PARD3:0.10052	intron_variant	PARD3	NO	YES	NO	YES	YES		.	0	146808	0					OREG1593990;OREG1652352								SINE-Alu-AluSx			-0.518097					intron_variant	PARD3
11611_p1	pro	auto	11611_p1_chr10_34812238_A_C	paternal	germline	chr10	34812238	34783696	35072624	A	C	intron_variant	PARD3	NO	PARD3:0.10052	intron_variant	PARD3	NO	NO	NO	NO	NO		.	.	.	.																					intron_variant	PARD3
13799_s1	sib	auto	13799_s1_chr10_35531238_G_C	paternal	germline	chr10	35531238	35502633	35791561	G	C	intron_variant	CCNY	NO	CCNY:0.27152	intron_variant	CCNY	NO	NO	NO	YES	YES		.	.	.	.													DNA-hAT-Charlie-Charlie4z			0.0245779					intron_variant	CCNY
14027_p1	pro	auto	14027_p1_chr10_37197375_T_G	paternal	germline	chr10	37197375	37165283	37454211	T	G	intron_variant	ANKRD30A	NO	ANKRD30A:2.8504e-23	intron_variant	ANKRD30A	NO	NO	NO	NO	YES		.	.	.	.												0.962447				-8.0761					intron_variant	ANKRD30A
12220_p1	pro	auto	12220_p1_chr10_37601727_G_T	maternal	germline	chr10	37601727	37557738	37846666	G	T	intergenic_variant		NO		intergenic_variant		NO	NO	NO	NO	YES		.	.	.	.													LINE-L2-L2			-2.83107					intergenic_variant
12220_s1	sib	auto	12220_s1_chr10_38493763_C_A	paternal	germline	chr10	38493763	38449753	38738681	C	A	intergenic_variant		NO		non_coding_transcript_exon_variant	LINC00999	NO	NO	NO	YES	YES		.	.	.	.												0.977771		trf	(GAGCCCCTTGCCTCACACCGGCCCCTCCCACGCTGACAGAGGTCAGCCT)n(GAGG)n				TCONS_00017672;TCONS_00018171;TCONS_00018486		non_coding_transcript_exon_variant	LINC00999
11964_p1	pro	auto	11964_p1_chr10_38646760_GA_G	paternal	germline	chr10	38646760	38588009	38881140	GA	G	intergenic_variant		NO		intergenic_variant		NO	YES	NO	YES	YES		.	.	.	.				H3K4Me3	OREG1276372;OREG1517343								Simple_repeat-Simple_repeat-(AATGG)n	trf							intergenic_variant
14019_s1	sib	auto	14019_s1_chr10_38841112_G_A	paternal	germline	chr10	38841112	38780625	39073756	G	A	intergenic_variant		NO		intergenic_variant		NO	NO	NO	NO	YES		.	1.31551e-05	152032	2												0.972997	LINE-L1-L1MA5A								intergenic_variant
13456_s1	sib	auto	13456_s1_chr10_39086336_C_T	paternal	germline	chr10	39086336	39017667		C	T	intergenic_variant		NO		intergenic_variant		NO	NO	NO	NO	YES		.	.	.	.													Satellite-centr-ALR/Alpha	trf	(AAATG)n(TCTT)n(AAATG)n(CACAT)n(AAATTT)n
11080_p1	pro	auto	11080_p1_chr10_39578059_A_C	paternal	postzygotic	chr10	39578059			A	C	intergenic_variant		NO				NO							NA	NA	NA
13561_s1	sib	auto	13561_s1_chr10_41686637_TG_T	cannot_determine	cannot_determine	chr10	41686637			TG	T	intergenic_variant		NO				NO							NA	NA	NA
14133_p1	pro	auto	14133_p1_chr10_41884449_A_T	paternal	germline	chr10	41884449			A	T	intergenic_variant		NO				NO							NA	NA	NA
14543_p1	pro	auto	14543_p1_chr10_41925682_G_C	paternal	germline	chr10	41925682			G	C	intergenic_variant		NO				NO							NA	NA	NA
14350_s1	sib	auto	14350_s1_chr10_42243458_CAATGG_C	paternal	germline	chr10	42243458			CAATGG	C	intergenic_variant		NO				NO							NA	NA	NA
13409_p1	pro	auto	13409_p1_chr10_42272871_T_A	paternal	germline	chr10	42272871			T	A	intergenic_variant		NO				NO							NA	NA	NA
14543_s1	sib	auto	14543_s1_chr10_42275548_AGGAAT_A	maternal	germline	chr10	42275548			AGGAAT	A	intergenic_variant		NO				NO							NA	NA	NA
14660_p1	pro	auto	14660_p1_chr10_42348076_GTGGAA_G	paternal	germline	chr10	42348076			GTGGAA	G	intergenic_variant		NO				NO							NA	NA	NA
13456_p1	pro	auto	13456_p1_chr10_42465130_T_TATTCC	paternal	germline	chr10	42465130			T	TATTCC	intergenic_variant		NO				NO							NA	NA	NA
13799_p1	pro	auto	13799_p1_chr10_42500990_C_A	maternal	germline	chr10	42500990			C	A	intergenic_variant		NO				NO							NA	NA	NA
BK486_p1	pro	auto	BK486_p1_chr10_42540001_C_T	paternal	postzygotic	chr10	42540001	5548	5548	C	T	intergenic_variant		NO		intergenic_variant		NO	NO	NO	NO	NO		.	.	.	.																					intergenic_variant
14350_p1	pro	auto	14350_p1_chr10_42821101_A_G	paternal	postzygotic	chr10	42821101			A	G	intergenic_variant		NO				NO							NA	NA	NA
14694_p1	pro	auto	14694_p1_chr10_42964713_A_T	paternal	germline	chr10	42964713	42087884		A	T	intergenic_variant		NO		intergenic_variant		NO	NO	NO	NO	YES		.	.	.	.												0.941765		trf
13230_s2	sib	auto	13230_s2_chr10_42992802_T_C	paternal	germline	chr10	42992802	42116576	42612024	T	C	intergenic_variant		NO		intergenic_variant		NO	NO	NO	NO	YES		rs201277553	6.08157e-05	147988	9												0.959791									intergenic_variant
14543_p1	pro	auto	14543_p1_chr10_43015902_T_G	paternal	postzygotic	chr10	43015902	42139676	42635124	T	G	intergenic_variant		NO		intergenic_variant		NO	NO	NO	NO	YES		.	.	.	.												0.968717	LINE-L1-L1MEg		(CTCTTT)n						intergenic_variant
11964_s1	sib	auto	11964_s1_chr10_43373337_C_T	maternal	germline	chr10	43373337	42495791	42991239	C	T	intergenic_variant		NO		downstream_gene_variant	LINC00839	NO	NO	NO	NO	YES		rs965874983	0.000105249	152020	16												0.93539	LTR-ERVK-HERVK9-int			-4.67216			TCONS_l2_00003493;TCONS_l2_00003494		downstream_gene_variant	LINC00839
14027_p1	pro	auto	14027_p1_chr10_43564251_G_C	paternal	germline	chr10	43564251	42686768	43182216	G	C	intergenic_variant		NO		intron_variant&non_coding_transcript_variant	LINC01518	NO	NO	NO	NO	NO		.	.	.	.																-3.06475					intron_variant&non_coding_transcript_variant	LINC01518
13799_s1	sib	auto	13799_s1_chr10_43572004_T_TCATAGCCA	paternal	postzygotic	chr10	43572004	42694524	43189972	T	TCATAGCCA	intergenic_variant		NO		upstream_gene_variant	LINC01518	NO	NO	NO	NO	YES		.	.	.	.												0.954712				-0.508325					upstream_gene_variant	LINC01518
14133_p1	pro	auto	14133_p1_chr10_43799917_T_C	paternal	germline	chr10	43799917	42922439	43417887	T	C	intergenic_variant		NO		intergenic_variant		NO	NO	NO	NO	YES		rs148735075	0.00048596	152276	74												0.920585	LINE-L1-L1MC5a			0.395836					intergenic_variant
14019_s1	sib	auto	14019_s1_chr10_44127169_C_A	maternal	postzygotic	chr10	44127169	43248262	43743710	C	A	intron_variant	RASGEF1A	NO	RASGEF1A:0.9978	intron_variant	RASGEF1A	NO	NO	NO	NO	YES		.	.	.	.													SINE-Alu-AluSz								intron_variant	RASGEF1A
12220_p1	pro	auto	12220_p1_chr10_44367032_A_G	paternal	germline	chr10	44367032	43486095	43981543	A	G	downstream_gene_variant	ZNF487	NO		downstream_gene_variant	ZNF487	NO	NO	NO	NO	YES		.	.	.	.													LINE-L1-L1MEj						TCONS_l2_00003011;TCONS_l2_00003012		downstream_gene_variant	ZNF487
13230_s2	sib	auto	13230_s2_chr10_44559715_ACCATGTTCTCTGCTCGCAGCCATCTTCCTCCGTCTG_A	paternal	postzygotic	chr10	44559715	43678820	44174268	ACCATGTTCTCTGCTCGCAGCCATCTTCCTCCGTCTG	A	intergenic_variant		NO		downstream_gene_variant	ZNF32-AS3	NO	YES	NO	YES	YES		.	0.00030333	151650	46					OREG0250261									trf	(CCATGTTCTCTGCTCGCAGCCATCTTCCTCCGTCTG)n(GGCCCT)n	1.94815					downstream_gene_variant	ZNF32-AS3
14616_s1	sib	auto	14616_s1_chr10_44853661_C_T	paternal	germline	chr10	44853661	43972851	44468299	C	T	intergenic_variant		NO		intron_variant&non_coding_transcript_variant	LINC00841	NO	NO	NO	NO	YES		.	0	127956	0													SINE-Alu-AluSx3						TCONS_00018183;TCONS_00018188;TCONS_00018189;TCONS_00018723;TCONS_00018724		intron_variant&non_coding_transcript_variant	LINC00841
12456_s1	sib	auto	12456_s1_chr10_45544423_G_A	paternal	germline	chr10	45544423	44663930	45159378	G	A	intergenic_variant		NO		intergenic_variant		NO	NO	NO	NO	YES		.	.	.	.													LINE-L2-L2b								intergenic_variant
14616_p1	pro	auto	14616_p1_chr10_45850074_T_G	paternal	germline	chr10	45850074	44969109	45464557	T	G	intron_variant	RASSF4	NO	RASSF4:0.012037	non_coding_transcript_exon_variant	LOC105378281	NO	YES	NO	YES	YES		rs78123458	.	.	.	dELS					Promoter/Enhancer							Simple_repeat-Simple_repeat-(GT)n	trf	(TG)n	2.42432					intron_variant	RASSF4
14317_p1	pro	auto	14317_p1_chr10_45850995_A_G	paternal	germline	chr10	45850995	44970029	45465477	A	G	intron_variant	RASSF4	NO	RASSF4:0.012037	intron_variant&non_coding_transcript_variant	LOC105378281	NO	YES	NO	YES	NO		.	.	.	.						Enhancer															intron_variant	RASSF4
11266_s1	sib	auto	11266_s1_chr10_46133822_A_G	paternal	germline	chr10	46133822	45252780	45748228	A	G	intergenic_variant		NO		intergenic_variant		NO	NO	NO	NO	YES		.	.	.	.													LINE-L1-L1MD								intergenic_variant
14232_p1	pro	auto	14232_p1_chr10_46590909_A_C	paternal	germline	chr10	46590909	45709920	46205368	A	C	intergenic_variant		NO		intergenic_variant		NO	NO	NO	NO	YES		rs974882710	0.000190764	152020	29												0.985915	SINE-Alu-AluSq2						TCONS_l2_00003533;TCONS_l2_00003534		intergenic_variant
14232_p1	pro	auto	14232_p1_chr10_46590969_G_A	paternal	germline	chr10	46590969	45709980	46205428	G	A	intergenic_variant		NO		intergenic_variant		NO	NO	NO	NO	YES		.	7.89484e-05	151998	12												0.985915	SINE-Alu-AluSq2						TCONS_l2_00003533;TCONS_l2_00003534		intergenic_variant
11080_p1	pro	auto	11080_p1_chr10_46783654_A_G	maternal	germline	chr10	46783654	45902728	46398176	A	G	intergenic_variant		NO		intron_variant&non_coding_transcript_variant	PARGP1-AGAP4	NO	YES	NO	YES	YES		.	.	.	.					OREG1575399							0.988489									intron_variant&non_coding_transcript_variant	PARGP1-AGAP4
11071_p1	pro	auto	11071_p1_chr10_46857493_A_C	paternal	germline	chr10	46857493	45976606	247721	A	C	intron_variant	TIMM23	NO	TIMM23:0.014778	intron_variant	TIMM23	NO	NO	NO	NO	YES		.	6.56927e-06	152224	1												0.988489	SINE-Alu-AluSz6								intron_variant	ZMYND11
14019_p1	pro	auto	14019_p1_chr10_46898678_CAT_C	paternal	germline	chr10	46898678	46017804	288919	CAT	C	intron_variant	NCOA4	NO	NCOA4:0.046352	intron_variant	NCOA4	NO	YES	NO	YES	NO		.	3.94353e-05	152148	6		H3K27Ac			OREG1271025	Promoter/Enhancer										0.503897					intron_variant	ZMYND11
12832_s1	sib	auto	12832_s1_chr10_47184443_A_G	paternal	postzygotic	chr10	47184443	46298409	47669645	A	G	intron_variant	ANTXRL	NO	ANTXRL:0.0068145	intron_variant	ANTXRL	NO	YES	NO	YES	YES		.	.	.	.					OREG1491517	Enhancer						0.912369	Simple_repeat-Simple_repeat-(GT)n			3.21386			TCONS_00017675		intron_variant	ANTXRL
13414_p1	pro	auto	13414_p1_chr10_47473207_AAAAAAG_A	maternal	germline	chr10	47473207	46586850	857965	AA	A	intron_variant	SYT15	NO	SYT15:0.87436	intron_variant&non_coding_transcript_variant	SYT15-AS1	NO	YES	NO	YES	YES		.	.	.	.					OREG1281082;OREG1388897	Enhancer						0.993058	SINE-Alu-AluSc	trf	(A)n(GGTG)n(GAGGC)n(GGTG)n(A)n						3_prime_UTR_variant	LARP4B
14133_p1	pro	auto	14133_p1_chr10_48116957_C_T	paternal	germline	chr10	48116957	47225832	1496947	C	T	intergenic_variant		NO		non_coding_transcript_exon_variant	LOC105378291	NO	YES	YES	YES	NO		rs79755614	0.0245823	152264	3743					OREG1491065				H3K27me3							-0.708895			TCONS_00018500;TCONS_00018501;TCONS_00018502		intron_variant	ADARB2
14019_p1	pro	auto	14019_p1_chr10_48596111_T_A	maternal	postzygotic	chr10	48596111	47704780	1975895	T	A	intergenic_variant		NO		intron_variant&non_coding_transcript_variant	SHLD2P3	NO	NO	NO	YES	YES		.	.	.	.												0.993058	LINE-L1-L1M5								intergenic_variant
HYZ204_p1	pro	auto	HYZ-204_HYZ-204_chr10_49268456_G_T	paternal	germline	chr10	49268456	48419383	49627426	G	T	intron_variant	MAPK8	NO	MAPK8:0.99764	intron_variant	MAPK8	NO	NO	NO	NO	NO		.	.	.	.																0.0878451					intron_variant	MAPK8
11414_s1	sib	auto	11414_s1_chr10_51266254_C_T	maternal	germline	chr10	51266254	50418063	52177823	C	T	intron_variant	SGMS1	NO	SGMS1:0.99874	intron_variant	SGMS1	NO	YES	YES	YES	NO		.	.	.	.	dELS,CTCF-bound	H3K27Ac		H3K4Me3	OREG1174504;OREG1225847;OREG1256128;OREG1884896	Promoter/Enhancer	Promoter	H3K27ac		H3K4me3						2.18442					intron_variant	SGMS1
11964_s1	sib	auto	11964_s1_chr10_53688648_G_A	paternal	germline	chr10	53688648	52839695	54599455	G	A	intergenic_variant		NO		intergenic_variant		NO	NO	NO	NO	YES		.	0	152006	0													LINE-L1-L1PA8A			-1.01271					intergenic_variant
13799_p1	pro	auto	13799_p1_chr10_53751769_C_T	paternal	germline	chr10	53751769	52902800	54662560	C	T	intergenic_variant		NO		intergenic_variant		NO	NO	NO	NO	YES		.	2.65196e-05	150832	4													SINE-Alu-AluSz								intergenic_variant
11201_s1	sib	auto	11201_s1_chr10_54041419_G_A	paternal	germline	chr10	54041419	53192395	54952155	G	A	intergenic_variant		NO		intergenic_variant		NO	YES	NO	YES	NO		.	.	.	.					OREG1585361;OREG1643836											-3.11599					intergenic_variant
HYZ201_p1	pro	auto	HYZ-201_HYZ-201_chr10_54114453_A_T	paternal	germline	chr10	54114453	53265449	55025209	A	T	intergenic_variant		NO		intergenic_variant		NO	NO	NO	NO	NO		.	.	.	.																0.502165					intergenic_variant
12832_s1	sib	auto	12832_s1_chr10_54307533_C_T	maternal	postzygotic	chr10	54307533	53458791	55218551	C	T	intergenic_variant		NO		intergenic_variant		NO	NO	NO	NO	YES		rs545855036	0.000181842	120984	22													SINE-Alu-AluY			-3.43072					intergenic_variant
11071_s1	sib	auto	11071_s1_chr10_54511303_T_G	paternal	postzygotic	chr10	54511303	53662558	55422318	T	G	intergenic_variant		NO		intergenic_variant		NO	NO	NO	NO	NO		.	.	.	.																-1.75985					intergenic_variant
BK486_p1	pro	auto	BK486_p1_chr10_54679311_C_A	paternal	germline	chr10	54679311	53830449	55590209	C	A	intron_variant	PCDH15	PCDH15:SFARI2	PCDH15:0.10794	intron_variant	PCDH15	PCDH15:SFARI2	NO	NO	NO	NO		.	.	.	.																-0.199117					intron_variant	PCDH15
12832_p1	pro	auto	12832_p1_chr10_54779523_C_T	paternal	germline	chr10	54779523	53930696	55690456	C	T	intron_variant	PCDH15	PCDH15:SFARI2	PCDH15:0.10794	intron_variant	PCDH15	PCDH15:SFARI2	NO	NO	NO	YES		.	.	.	.													LTR-ERV1-LOR1b								intron_variant	PCDH15
14317_p1	pro	auto	14317_p1_chr10_56107119_C_T	paternal	germline	chr10	56107119	55256732	57016492	C	T	intergenic_variant		NO		intron_variant	PCDH15	PCDH15:SFARI2	NO	NO	NO	YES		rs866136461	2.62888e-05	152156	4													LINE-L1-L1P1			-1.09092					intron_variant	PCDH15
14232_p1	pro	auto	14232_p1_chr10_56552440_G_A	maternal	germline	chr10	56552440	55702089	57461849	G	A	intergenic_variant		NO		intergenic_variant		NO	NO	NO	NO	YES		rs778149750	.	.	.													LINE-L1-L1PA7			-1.09118					intergenic_variant
13239_p1	pro	auto	13239_p1_chr10_56749455_G_C	paternal	germline	chr10	56749455	55899136	57658896	G	C	intergenic_variant		NO		intergenic_variant		NO	NO	NO	NO	YES		.	.	.	.													DNA-hAT-Tip100-MER45R			-3.87012					intergenic_variant
13048_p1	pro	auto	13048_p1_chr10_57447499_A_G	maternal	postzygotic	chr10	57447499	56597116	58356876	A	G	intergenic_variant		NO		upstream_gene_variant	LOC124900300	NO	NO	NO	NO	NO		.	.	.	.																-1.69667					intergenic_variant
BK486_p1	pro	auto	BK486_p1_chr10_57750309_G_C	paternal	germline	chr10	57750309	56895531	58655291	G	C	intergenic_variant		NO		intergenic_variant		NO	NO	NO	NO	NO		.	.	.	.																-2.37948					intergenic_variant
14317_p1	pro	auto	14317_p1_chr10_57908440_C_T	maternal	germline	chr10	57908440	57053468	58813228	C	T	intergenic_variant		NO		intergenic_variant		NO	NO	NO	NO	YES		.	.	.	.													LINE-L1-L1PA13			-1.2945					intergenic_variant
HYZ201_p1	pro	auto	HYZ-201_HYZ-201_chr10_58084019_T_A	paternal	germline	chr10	58084019	57229038	58988798	T	A	intergenic_variant		NO		intergenic_variant		NO	NO	NO	NO	YES		.	.	.	.													LINE-L1-L1MA4		(T)n	-1.57562					intergenic_variant
14350_p1	pro	auto	14350_p1_chr10_58507401_G_A	paternal	germline	chr10	58507401	57653242	59413002	G	A	intergenic_variant		NO		intergenic_variant		NO	NO	NO	NO	NO		rs776656448	0.000408201	151886	62																-1.21629					intergenic_variant
HZRNM015_p1	pro	auto	HZ-RNM-015_HZ-RNM-015_chr10_58620325_C_T	maternal	postzygotic	chr10	58620325	57766142	59525902	C	T	intergenic_variant		NO		intron_variant&non_coding_transcript_variant	LOC105378314	NO	NO	NO	NO	YES		.	.	.	.													SINE-MIR-MIRb								intergenic_variant
13610_p1	pro	auto	13610_p1_chr10_58733943_T_C	paternal	germline	chr10	58733943	57879803	59639563	T	C	intergenic_variant		NO		intergenic_variant		NO	NO	NO	NO	YES		.	.	.	.													SINE-MIR-MIR		(TTAA)n	-1.13808					intergenic_variant
12832_s1	sib	auto	12832_s1_chr10_58803184_G_A	paternal	germline	chr10	58803184	57949040	59708800	G	A	intergenic_variant		NO		intergenic_variant		NO	NO	NO	YES	YES		.	.	.	.													LINE-L1-L1ME2z								intergenic_variant
11414_s1	sib	auto	11414_s1_chr10_58968981_C_A	paternal	germline	chr10	58968981	58114881	59874642	C	A	intergenic_variant		NO		intergenic_variant		NO	NO	NO	NO	YES		.	.	.	.													SINE-Alu-AluJo			0.783537					intergenic_variant
12651_s1	sib	auto	12651_s1_chr10_59083892_C_T	paternal	germline	chr10	59083892	58229784	59989545	C	T	intron_variant	IPMK	NO	IPMK:0.81652	intron_variant	IPMK	NO	NO	NO	NO	YES		rs1021058215	2.63013e-05	152084	4													LINE-L1-L1PA6								intron_variant	IPMK
14133_p1	pro	auto	14133_p1_chr10_59835102_A_G	paternal	germline	chr10	59835102	58981115	60740875	A	G	intergenic_variant		NO		intergenic_variant		NO	YES	YES	YES	NO		.	.	.	.							distalIntergenic_geneWithin50kb														intergenic_variant
HZRNM015_p1	pro	auto	HZ-RNM-015_HZ-RNM-015_chr10_60054422_A_C	maternal	germline	chr10	60054422	59200468	60960228	A	C	intron_variant	PHYHIPL	NO	PHYHIPL:0.99612	intron_variant	PHYHIPL	NO	NO	NO	NO	YES		.	.	.	.													LINE-L1-L1PA5		(ATTTT)n	-5.85178					intron_variant	PHYHIPL
13561_s1	sib	auto	13561_s1_chr10_60103581_C_T	paternal	germline	chr10	60103581	59249276	61009036	C	T	downstream_gene_variant;intron_variant	PHYHIPL;FAM13C	NO	PHYHIPL:0.99612;FAM13C:0.60226	intron_variant	FAM13C	NO	NO	NO	NO	YES		rs1028266073	8.6728e-05	149894	13													SINE-Alu-AluY								intron_variant	FAM13C
14317_s1	sib	auto	14317_s1_chr10_60638507_G_A	paternal	postzygotic	chr10	60638507	59784776	61544534	G	A	downstream_gene_variant	CCDC6	NO	CCDC6:0.89095	downstream_gene_variant	CCDC6	NO	NO	NO	NO	YES		.	.	.	.													LINE-L1-L1PA2		(GGGGGGA)n						downstream_gene_variant	CCDC6
13799_p1	pro	auto	13799_p1_chr10_61195624_C_T	paternal	germline	chr10	61195624	60340658	62100416	C	T	intron_variant	ANK3	ANK3:SFARI1;ANK3:NDD664	ANK3:1.0	intron_variant	ANK3	ANK3:SFARI1;ANK3:NDD664	NO	NO	NO	YES		rs528252120	9.85662e-05	152182	15													SINE-Alu-AluSz6			1.04156					intron_variant	ANK3
11964_s1	sib	auto	11964_s1_chr10_62057236_A_C	maternal	germline	chr10	62057236	61200460	62960218	A	C	intergenic_variant		NO		intergenic_variant		NO	NO	NO	NO	YES		.	.	.	.													DNA-TcMar-Tigger-Tigger2			-4.33356					intergenic_variant
13414_p1	pro	auto	13414_p1_chr10_62236013_G_A	paternal	germline	chr10	62236013	61379252	63139010	G	A	intergenic_variant		NO		intergenic_variant		NO	NO	NO	NO	YES		.	4.59661e-05	152286	7													LINE-L1-L1P2			-4.68964					intergenic_variant
13239_p1	pro	auto	13239_p1_chr10_62438890_T_C	paternal	germline	chr10	62438890	61582103	63341861	T	C	intergenic_variant		NO		intergenic_variant		NO	NO	NO	NO	NO		.	.	.	.																-1.03336					intergenic_variant
12832_s1	sib	auto	12832_s1_chr10_62527954_C_T	paternal	germline	chr10	62527954	61671153	63430911	C	T	intron_variant	CABCOCO1	NO	CABCOCO1:0.012247	intron_variant	CABCOCO1	NO	NO	NO	NO	YES		rs1030974929	1.97231e-05	152106	3													SINE-Alu-AluY			-1.39617					intron_variant	C10orf107
14455_s1	sib	auto	14455_s1_chr10_62701794_C_A	maternal	germline	chr10	62701794	61844918	63604677	C	A	intergenic_variant		NO		intron_variant&non_coding_transcript_variant	LINC02625	NO	YES	NO	YES	NO		.	.	.	.					OREG1266059											1.50827					intergenic_variant
13409_s1	sib	auto	13409_s1_chr10_63328953_A_G	paternal	germline	chr10	63328953	62471133	64230892	A	G	intergenic_variant		NO		intron_variant	ZNF365	NO	NO	NO	NO	YES		rs998299760	0.000539098	152106	82													SINE-Alu-AluY			-0.943751					intron_variant	ZNF365
13239_p1	pro	auto	13239_p1_chr10_63370406_G_A	paternal	germline	chr10	63370406	62512588	64272347	G	A	intergenic_variant		NO		intergenic_variant		NO	NO	NO	NO	NO		.	.	.	.																-1.95342					intergenic_variant
11201_p1	pro	auto	11201_p1_chr10_63691847_C_T	paternal	germline	chr10	63691847	62833707	64593467	C	T	intergenic_variant		NO		intergenic_variant		NO	NO	NO	NO	YES		.	.	.	.													LINE-L1-L1MC3			0.475066					intergenic_variant
HYZ201_p1	pro	auto	HYZ-201_HYZ-201_chr10_64032795_T_C	paternal	germline	chr10	64032795	63174677	64934437	T	C	intron_variant	JMJD1C	JMJD1C:SFARI2	JMJD1C:1.0	intron_variant	JMJD1C	JMJD1C:SFARI2	NO	NO	NO	YES		.	.	.	.													SINE-Alu-AluSp			0.570922					intron_variant	JMJD1C
HYZ207_p1	pro	auto	HYZ-207_HYZ-207_chr10_64824496_A_G	paternal	germline	chr10	64824496	63966737	65726497	A	G	intergenic_variant		NO		intron_variant&non_coding_transcript_variant	LOC124902439	NO	NO	NO	NO	NO		rs532045724	0.000275815	152276	42																-1.50183					intergenic_variant
13409_p1	pro	auto	13409_p1_chr10_65221194_C_G	paternal	germline	chr10	65221194	64363235	66122995	C	G	intergenic_variant		NO		intron_variant&non_coding_transcript_variant	LOC124902439	NO	NO	NO	NO	NO		.	.	.	.																0.650129					intergenic_variant
13409_p1	pro	auto	13409_p1_chr10_65221590_T_A	paternal	germline	chr10	65221590	64363631	66123391	T	A	intergenic_variant		NO		intron_variant&non_coding_transcript_variant	LOC124902439	NO	NO	NO	NO	NO		.	.	.	.																0.650129					intergenic_variant
13799_s1	sib	auto	13799_s1_chr10_65229623_A_G	cannot_determine	postzygotic	chr10	65229623	64371664	66131424	A	G	intergenic_variant		NO		intron_variant&non_coding_transcript_variant	LOC124902439	NO	NO	NO	NO	NO		.	.	.	.																1.09365					intergenic_variant
11611_p1	pro	auto	11611_p1_chr10_66005203_G_C	paternal	germline	chr10	66005203	65145430	66905188	G	C	intergenic_variant		NO		intergenic_variant		NO	NO	NO	NO	YES		.	.	.	.													LINE-L2-L2c			-0.890343					intergenic_variant
14694_p1	pro	auto	14694_p1_chr10_66038340_G_A	maternal	germline	chr10	66038340	65178561	66938319	G	A	intergenic_variant		NO		intergenic_variant		NO	NO	NO	NO	YES		rs140221538	0.00112337	152220	171													LINE-L1-L1PA15			-2.54052					intergenic_variant
13799_s1	sib	auto	13799_s1_chr10_66137189_T_G	paternal	germline	chr10	66137189	65277803	67037561	T	G	intergenic_variant		NO		intergenic_variant		NO	NO	NO	NO	YES		.	.	.	.													DNA-hAT-Blackjack-BLACKJACK			-0.724468					intergenic_variant
BK486_p1	pro	auto	BK486_p1_chr10_66727736_C_G	maternal	postzygotic	chr10	66727736	65864650	67624408	C	G	intergenic_variant		NO		intron_variant&non_coding_transcript_variant	LOC105378339	NO	YES	YES	YES	NO		.	.	.	.							NoActivatingHistoneMarks									-4.4157					intergenic_variant
13385_s1	sib	auto	13385_s1_chr10_66956880_T_C	maternal	germline	chr10	66956880	66093608	67853366	T	C	intron_variant	CTNNA3	CTNNA3:SFARI2		intron_variant	CTNNA3	CTNNA3:SFARI2	NO	NO	NO	NO		.	.	.	.																-2.34196					intron_variant	CTNNA3
11611_p1	pro	auto	11611_p1_chr10_67819935_A_G	paternal	germline	chr10	67819935	66956719	68716477	A	G	intron_variant;intron_variant	CTNNA3;LRRTM3	CTNNA3:SFARI2	LRRTM3:0.0011256	intron_variant&non_coding_transcript_variant	LOC101928961	NO	NO	NO	YES	NO		.	.	.	.																-0.919171					intron_variant&non_coding_transcript_variant	LOC101928961
11266_p1	pro	auto	11266_p1_chr10_68227576_G_T	paternal	germline	chr10	68227576	67359259	69119017	G	T	intron_variant	CTNNA3	CTNNA3:SFARI2		intron_variant	CTNNA3	CTNNA3:SFARI2	NO	NO	YES	YES		.	.	.	.													LINE-L1-L1PA16		(A)n	-2.77328					intron_variant	CTNNA3
11964_p1	pro	auto	11964_p1_chr10_68753424_A_G	maternal	postzygotic	chr10	68753424	67884679	69644437	A	G	5_prime_UTR_variant	SIRT1	NO	SIRT1:0.99941	5_prime_UTR_variant	SIRT1	NO	YES	YES	YES	NO		.	.	.	.	PLS,CTCF-bound			H3K4Me3	OREG0089642;OREG1171938;OREG1481115;OREG1492237;OREG1607431;OREG1614480;OREG1765150;OREG1779801;OREG1798546;OREG1814177;OREG1847587;OREG1851853;OREG1881847	Promoter/Enhancer	Promoter	H3K27ac	H3K27me3	H3K4me3						1.72684					5_prime_UTR_variant	SIRT1
14133_p1	pro	auto	14133_p1_chr10_69007510_G_A	paternal	germline	chr10	69007510	68138686	69898443	G	A	intron_variant	MYPN	NO	MYPN:0.31807	intron_variant	MYPN	NO	NO	NO	NO	YES		.	.	.	.													LINE-L1-HAL1			-0.00225526					intron_variant	MYPN
14543_p1	pro	auto	14543_p1_chr10_69033785_G_T	paternal	germline	chr10	69033785	68164961	69924718	G	T	intron_variant	MYPN	NO	MYPN:0.31807	intron_variant	MYPN	NO	NO	NO	NO	NO		.	6.56892e-06	152232	1																					intron_variant	MYPN
11071_s1	sib	auto	11071_s1_chr10_70443979_G_A	maternal	germline	chr10	70443979	69575975	71335731	G	A	upstream_gene_variant	NEUROG3	NEUROG3:LC615	NEUROG3:0.29275	intron_variant&non_coding_transcript_variant	LOC101929021	NO	NO	NO	YES	NO		.	.	.	.																0.1605					upstream_gene_variant	NEUROG3
13456_s1	sib	auto	13456_s1_chr10_70653065_A_C	paternal	germline	chr10	70653065	69785034	71544790	A	C	intergenic_variant		NO		intergenic_variant		NO	NO	NO	NO	YES		.	.	.	.													LINE-L1-L1P1			-0.176525					intergenic_variant
11071_p1	pro	auto	11071_p1_chr10_71590414_A_G	paternal	germline	chr10	71590414	70720639	72480395	A	G	intron_variant	ADAMTS14	NO	ADAMTS14:3.8345e-14	intron_variant	ADAMTS14	NO	NO	NO	YES	NO		.	.	.	.																					intron_variant	ADAMTS14
12237_p1	pro	auto	12237_p1_chr10_72315337_C_T	paternal	germline	chr10	72315337	71445359	73205116	C	T	intron_variant	CDH23	NO	CDH23:0.84635	intron_variant	CDH23	NO	NO	NO	NO	NO		.	.	.	.																					intron_variant	CDH23
11201_s1	sib	auto	11201_s1_chr10_72429851_C_T	paternal	germline	chr10	72429851	71560017	73319774	C	T	intron_variant	CDH23	NO	CDH23:0.84635	intron_variant	CDH23	NO	NO	NO	NO	NO		.	6.57091e-06	152186	1																1.11936					intron_variant	CDH23
13048_s1	sib	auto	13048_s1_chr10_72539777_G_A	paternal	germline	chr10	72539777	71669930	73429687	G	A	intron_variant	CDH23	NO	CDH23:0.84635	intron_variant	CDH23	NO	NO	NO	YES	YES		rs994772866	1.31422e-05	152182	2													SINE-Alu-AluSx			1.66659					intron_variant	CDH23
13414_p1	pro	auto	13414_p1_chr10_72600667_G_T	paternal	germline	chr10	72600667	71729853	73489610	G	T	intron_variant	CDH23	NO	CDH23:0.84635	intron_variant	CDH23	NO	YES	NO	YES	YES		.	6.29098e-05	143062	9					OREG1193089								SINE-Alu-AluY			0.472813					intron_variant	CDH23
HYZ207_p1	pro	auto	HYZ-207_HYZ-207_chr10_72710200_G_A	paternal	germline	chr10	72710200	71839474	73599231	G	A	intron_variant	PSAP	NO	PSAP:0.95247	intron_variant	PSAP	NO	YES	YES	YES	YES		rs567409896	0.000854667	152106	130						Enhancer			H3K27me3				SINE-Alu-AluSg			0.2183					intron_variant	PSAP
14105_p1	pro	auto	14105_p1_chr10_73724783_T_C	paternal	germline	chr10	73724783	72853395	74613153	T	C	intron_variant	MCU	NO	MCU:0.99648	intron_variant	MCU	NO	NO	NO	NO	YES		.	1.31556e-05	152026	2													LINE-L1-L1ME1			0.383737					intron_variant	MCU
11414_s1	sib	auto	11414_s1_chr10_73783092_C_T	paternal	germline	chr10	73783092	72911714	74671472	C	T	splice_region_variant,splice_polypyrimidine_tract_variant,intron_variant	OIT3	NO	OIT3:2.4817e-05	splice_region_variant&splice_polypyrimidine_tract_variant&intron_variant	OIT3	NO	NO	NO	YES	NO		rs371238354	6.57194e-06	152162	1																1.38756					splice_region_variant&splice_polypyrimidine_tract_variant&intron_variant	OIT3
13561_p1	pro	auto	13561_p1_chr10_74029339_ATTATTTTATT_A	cannot_determine	cannot_determine	chr10	74029339	73157946	74917704	ATTATTTTATT	A	intron_variant	ECD	NO	ECD:0.45697	intron_variant	ECD	NO	NO	NO	NO	YES		rs547138122	0.00261024	150178	392													Simple_repeat-Simple_repeat-(TTATT)n	trf	(TTATT)n						intron_variant	ECD
14616_p1	pro	auto	14616_p1_chr10_74239446_T_C	maternal	germline	chr10	74239446	73368031	75127789	T	C	intergenic_variant		NO		intergenic_variant		NO	NO	NO	YES	YES		rs571170809	3.56862e-05	140110	5													SINE-Alu-AluSz			0.117834					intergenic_variant
14019_s1	sib	auto	14019_s1_chr10_74452520_C_A	paternal	germline	chr10	74452520	73581102	75340860	C	A	intron_variant	USP54	NO	USP54:0.9825	intron_variant	USP54	NO	YES	NO	YES	YES		.	.	.	.						Enhancer							LINE-L1-L1MD			0.0601583					intron_variant	USP54
13239_s1	sib	auto	13239_s1_chr10_75206070_A_G	paternal	germline	chr10	75206070	74334697	76094455	A	G	intron_variant	ADK	ADK:SFARI2	ADK:0.096853	intron_variant	ADK	ADK:SFARI2	NO	NO	YES	YES		.	.	.	.													LTR-ERVL-MER76			-0.51181					intron_variant	ADK
13561_s1	sib	auto	13561_s1_chr10_75732268_C_T	paternal	germline	chr10	75732268	74858744	76618502	C	T	intron_variant	KAT6B	KAT6B:SFARI3;KAT6B:NDD373;KAT6B:HC138	KAT6B:1.0	intron_variant	KAT6B	KAT6B:SFARI3;KAT6B:NDD373;KAT6B:HC138	NO	NO	NO	YES		.	.	.	.													SINE-Alu-AluSz								intron_variant	KAT6B
11080_p1	pro	auto	11080_p1_chr10_75864096_T_C	paternal	germline	chr10	75864096	74990565	76750323	T	C	intron_variant	KAT6B	KAT6B:SFARI3;KAT6B:NDD373;KAT6B:HC138	KAT6B:1.0	intron_variant	KAT6B	KAT6B:SFARI3;KAT6B:NDD373;KAT6B:HC138	NO	NO	NO	NO		.	.	.	.																					intron_variant	KAT6B
13239_s1	sib	auto	13239_s1_chr10_76809537_G_A	paternal	germline	chr10	76809537	75935423	77695181	G	A	intron_variant	LRMDA	NO	LRMDA:0.054277	intron_variant	LRMDA	NO	YES	NO	YES	NO		.	.	.	.					OREG1222033											1.89827					intron_variant	C10orf11
13230_p1	pro	auto	13230_p1_chr10_76866866_T_C	paternal	germline	chr10	76866866	75992749	77752507	T	C	intron_variant	LRMDA	NO	LRMDA:0.054277	intron_variant	LRMDA	NO	NO	NO	YES	NO		.	.	.	.																2.07628					intron_variant	C10orf11
11129_p1	pro	auto	11129_p1_chr10_77074813_T_C	paternal	germline	chr10	77074813	76200759	77960517	T	C	intron_variant	LRMDA	NO	LRMDA:0.054277	intron_variant	LRMDA	NO	NO	NO	NO	YES		.	0	150558	0													SINE-Alu-AluSq			0.434994					intron_variant	C10orf11
11918_p1	pro	auto	11918_p1_chr10_77302133_T_C	maternal	germline	chr10	77302133	76428067	78187825	T	C	intron_variant	LRMDA	NO	LRMDA:0.054277	intron_variant	LRMDA	NO	NO	NO	NO	YES		.	6.58423e-06	151878	1													LINE-L1-L1PA5			-4.06597					intron_variant	C10orf11
14019_p1	pro	auto	14019_p1_chr10_77494880_T_C	paternal	germline	chr10	77494880	76626237	78385995	T	C	intergenic_variant		NO		intergenic_variant		NO	NO	NO	NO	NO		.	.	.	.																-0.850379					intergenic_variant
13385_p1	pro	auto	13385_p1_chr10_78438099_T_G	maternal	germline	chr10	78438099	77569389	79329147	T	G	intron_variant	KCNMA1	KCNMA1:SFARI2;KCNMA1:NDD373;KCNMA1:ASD102;KCNMA1:LC615	KCNMA1:1.0	intron_variant	KCNMA1	KCNMA1:SFARI2;KCNMA1:NDD373;KCNMA1:ASD102;KCNMA1:LC615	NO	NO	NO	YES		rs1039136064	0.000492588	129926	64													LINE-L1-L1PA3								intron_variant	KCNMA1
13230_p1	pro	auto	13230_p1_chr10_78458993_G_A	paternal	germline	chr10	78458993	77590270	79350028	G	A	intron_variant	KCNMA1	KCNMA1:SFARI2;KCNMA1:NDD373;KCNMA1:ASD102;KCNMA1:LC615	KCNMA1:1.0	intron_variant	KCNMA1	KCNMA1:SFARI2;KCNMA1:NDD373;KCNMA1:ASD102;KCNMA1:LC615	YES	YES	YES	YES		rs536498215	0.000557867	152366	85							NoActivatingHistoneMarks						LTR-ERV1-LTR12C								intron_variant	KCNMA1
11266_p1	pro	auto	11266_p1_chr10_78553711_G_A	maternal	germline	chr10	78553711	77684961	79444719	G	A	intergenic_variant		NO		intergenic_variant		NO	NO	NO	NO	YES		.	.	.	.													LINE-L1-L1MB7			0.64571					intergenic_variant
14350_s1	sib	auto	14350_s1_chr10_79027370_C_T	paternal	germline	chr10	79027370	78158322	79918079	C	T	intergenic_variant		NO		intergenic_variant		NO	NO	NO	NO	YES		.	.	.	.													LTR-ERVL-LTR16A1			0.803764					intergenic_variant
14543_s1	sib	auto	14543_s1_chr10_79492439_C_T	paternal	germline	chr10	79492439	78623216	80382973	C	T	intergenic_variant		NO		intergenic_variant		NO	NO	NO	NO	YES		.	.	.	.													LTR-ERVL-MaLR-MSTA			-0.713671					intergenic_variant
14616_s1	sib	auto	14616_s1_chr10_79571613_G_A	paternal	germline	chr10	79571613	78702401	80462158	G	A	intergenic_variant		NO		intron_variant&non_coding_transcript_variant	LOC105378379	NO	NO	NO	NO	NO		rs965335965	5.92557e-05	151884	9																1.34015					intergenic_variant
12832_s1	sib	auto	12832_s1_chr10_79588813_C_T	paternal	germline	chr10	79588813	78719597	80479354	C	T	intergenic_variant		NO		intron_variant&non_coding_transcript_variant	LOC105378379	NO	NO	NO	NO	NO		.	.	.	.																-2.4528					intergenic_variant
BK486_p1	pro	auto	BK486_p1_chr10_80480472_C_T	paternal	germline	chr10	80480472	79611303	81371059	C	T	splice_polypyrimidine_tract_variant,intron_variant	SFTPA1	NO	SFTPA1:0.0016828	splice_polypyrimidine_tract_variant&intron_variant	SFTPA1	NO	YES	NO	YES	NO		rs1056109701	.	.	.	pELS																				intron_variant	SFTPA1
13799_s1	sib	auto	13799_s1_chr10_81387601_G_A	maternal	germline	chr10	81387601	80518503	82278259	G	A	3_prime_UTR_variant	TSPAN14	NO	TSPAN14:0.09724	3_prime_UTR_variant	TSPAN14	NO	YES	YES	YES	NO		rs941735686	7.2279e-05	152188	11						Enhancer	withinGene									2.11207					3_prime_UTR_variant	TSPAN14
12237_s1	sib	auto	12237_s1_chr10_81521964_T_C	maternal	postzygotic	chr10	81521964	80649904	82409660	T	C	downstream_gene_variant	SH2D4B	NO	SH2D4B:3.8506e-07	intron_variant&non_coding_transcript_variant	LINC02655	NO	NO	NO	NO	YES		.	.	.	.													SINE-Alu-AluSx1	trf	(TG)n(T)n	0.36969			TCONS_00017847		intron_variant&non_coding_transcript_variant	LINC02655
14350_s1	sib	auto	14350_s1_chr10_81761141_G_A	maternal	germline	chr10	81761141	80887394	82647150	G	A	intergenic_variant		NO		intergenic_variant		NO	NO	NO	NO	YES		.	.	.	.													LINE-L1-L1PA4			-2.11803					intergenic_variant
13530_p1	pro	auto	13530_p1_chr10_81919189_A_G	maternal	germline	chr10	81919189	81047750	82807506	A	G	intergenic_variant		NO		intergenic_variant		NO	NO	NO	NO	NO		.	.	.	.																-1.5266					intergenic_variant
11266_p1	pro	auto	11266_p1_chr10_82522875_A_G	maternal	postzygotic	chr10	82522875	81649113	83408869	A	G	intergenic_variant		NO		intergenic_variant		NO	NO	NO	NO	NO		.	.	.	.																-1.99244					intergenic_variant
14027_p1	pro	auto	14027_p1_chr10_83272615_G_C	cannot_determine	germline	chr10	83272615	82398723	84158479	G	C	intron_variant	NRG3	NO	NRG3:0.77658	intron_variant	NRG3	NO	YES	NO	YES	NO		.	.	.	.						Enhancer										-0.284695					intron_variant	NRG3
HYZ204_p1	pro	auto	HYZ-204_HYZ-204_chr10_83343436_C_T	paternal	germline	chr10	83343436	82469547	84229303	C	T	intron_variant	NRG3	NO	NRG3:0.77658	intron_variant	NRG3	NO	NO	NO	NO	NO		.	6.57497e-06	152092	1																-1.32087					intron_variant	NRG3
12237_s1	sib	auto	12237_s1_chr10_84447367_A_C	paternal	germline	chr10	84447367	83569120	85328876	A	C	intergenic_variant		NO		intergenic_variant		NO	NO	NO	NO	YES		.	.	.	.													LINE-L2-L2								intergenic_variant
HYZ207_p1	pro	auto	HYZ-207_HYZ-207_chr10_85638790_T_C	paternal	germline	chr10	85638790	84759510	86519266	T	C	intergenic_variant		NO		intergenic_variant		NO	NO	NO	NO	YES		.	.	.	.													LINE-L1-L1PA2								intergenic_variant
13456_p1	pro	auto	13456_p1_chr10_85958396_C_T	maternal	postzygotic	chr10	85958396	85078447	86838203	C	T	intergenic_variant		NO		intergenic_variant		NO	NO	NO	NO	YES		.	.	.	.													LINE-L1-L1ME3G			-3.53894					intergenic_variant
13048_s1	sib	auto	13048_s1_chr10_86081061_G_A	paternal	germline	chr10	86081061	85200925	86960681	G	A	intergenic_variant		NO		intron_variant&non_coding_transcript_variant	LOC105378402	NO	NO	NO	NO	NO		.	.	.	.																-2.55131					upstream_gene_variant	LINC01519
11201_p1	pro	auto	11201_p1_chr10_86172066_T_C	paternal	germline	chr10	86172066	85291932	87051688	T	C	intergenic_variant		NO		intergenic_variant		NO	NO	NO	NO	YES		.	.	.	.													LINE-L1-L1MC5		(TGATTCAAAGT)n	0.278719					intergenic_variant
13385_p1	pro	auto	13385_p1_chr10_86471234_T_A	paternal	germline	chr10	86471234	85591094	87350851	T	A	intergenic_variant		NO		intron_variant&non_coding_transcript_variant	GRID1-AS1	NO	NO	NO	NO	YES		.	.	.	.													LINE-L1-L1ME3A			-0.304362					intron_variant&non_coding_transcript_variant	GRID1-AS1
14019_p1	pro	auto	14019_p1_chr10_86644217_G_T	paternal	germline	chr10	86644217	85764104	87523861	G	T	intron_variant	GRID1	GRID1:SFARI2	GRID1:1.0	intron_variant	GRID1	GRID1:SFARI2	NO	NO	YES	NO		rs770558523	6.56996e-06	152208	1																-1.98828					intron_variant	GRID1
12220_s1	sib	auto	12220_s1_chr10_86982473_A_C	paternal	germline	chr10	86982473	86102383	87862140	A	C	intron_variant	GRID1	GRID1:SFARI2	GRID1:1.0	intron_variant	GRID1	GRID1:SFARI2	NO	NO	NO	YES		.	.	.	.													LINE-L2-L2a			0.714469					intron_variant	GRID1
14317_p1	pro	auto	14317_p1_chr10_88313548_G_GA	maternal	germline	chr10	88313548	87429953	89189710	G	GA	intergenic_variant		NO		upstream_gene_variant	LOC112268063	NO	NO	NO	NO	YES		.	6.58007e-06	151974	1												0.994568	SINE-Alu-AluSz								intergenic_variant
14455_s1	sib	auto	14455_s1_chr10_88541496_T_TAC	paternal	germline	chr10	88541496	87657612	89417369	T	TAC	upstream_gene_variant	PAPSS2	PAPSS2:LC615	PAPSS2:6.3954e-14	upstream_gene_variant	PAPSS2	PAPSS2:LC615	YES	NO	YES	YES		.	.	.	.	dELS,CTCF-bound	H3K27Ac			OREG1191020;OREG1527236;OREG1534401;OREG1657115;OREG1675485;OREG1903932	Promoter/Enhancer							SINE-MIR-MIR3			-0.150932			TCONS_l2_00004012;TCONS_l2_00004013		upstream_gene_variant	PAPSS2
14660_p1	pro	auto	14660_p1_chr10_88546391_A_G	paternal	germline	chr10	88546391	87662550	89422307	A	G	intron_variant	PAPSS2	PAPSS2:LC615	PAPSS2:6.3954e-14	intron_variant	PAPSS2	PAPSS2:LC615	YES	NO	YES	NO		.	0	143418	0						Promoter/Enhancer															intron_variant	PAPSS2
11266_s1	sib	auto	11266_s1_chr10_89603961_G_A	maternal	germline	chr10	89603961	88719970	90479727	G	A	intron_variant	LIPK	NO	LIPK:0.0027797	intron_variant	LIPK	NO	NO	NO	NO	NO		.	.	.	.																-1.48784					intron_variant	LIPK
13900_s1	sib	auto	13900_s1_chr10_89634031_T_G	paternal	germline	chr10	89634031	88750032	90509789	T	G	intron_variant	LIPK	NO	LIPK:0.0027797	intron_variant	LIPK	NO	NO	NO	NO	YES		.	.	.	.													LINE-L1-L1PA15			-1.52671					intron_variant	LIPK
11964_p1	pro	auto	11964_p1_chr10_90684319_A_G	paternal	germline	chr10	90684319	89800816	91560573	A	G	intergenic_variant		NO		intergenic_variant		NO	NO	NO	NO	YES		.	.	.	.													LINE-L1-L1M3c			-1.36919					intergenic_variant
14660_p1	pro	auto	14660_p1_chr10_92754438_A_AAT	maternal	germline	chr10	92754438	91871126	93630883	A	AAT	intergenic_variant		NO		intergenic_variant		NO	NO	NO	NO	YES		.	0.0141593	151208	2141													Simple_repeat-Simple_repeat-(AT)n		(AT)n(GT)n(AT)n(GT)n(AT)n	1.36853					intergenic_variant
12456_s1	sib	auto	12456_s1_chr10_92884083_ACACACACACT_A	maternal	postzygotic	chr10	92884083	92002006	93761763	ACA	A	intron_variant	BTAF1	BTAF1:SFARI2	BTAF1:1.0	intron_variant	BTAF1	BTAF1:SFARI2	YES	NO	YES	YES		.	.	.	.					OREG1262288								Simple_repeat-Simple_repeat-(AC)n	trf	(A)n(AC)n(AT)n(AC)n	-0.370555					intron_variant	BTAF1
14317_s1	sib	auto	14317_s1_chr10_93397750_T_C	paternal	germline	chr10	93397750	92518457	94278214	T	C	intron_variant	IDE	IDE:LC615	IDE:0.98122	intron_variant	IDE	IDE:LC615	YES	NO	YES	YES		.	.	.	.					OREG1249947								LINE-L1-L1ME3C			0.90349					intron_variant	IDE
13230_s2	sib	auto	13230_s2_chr10_94483749_G_T	paternal	germline	chr10	94483749	93603798	95363555	G	T	upstream_gene_variant	RBP4	NO	RBP4:0.86966	upstream_gene_variant	RBP4	NO	YES	YES	NO	NO		.	.	.	.									H3K27me3							1.49179					upstream_gene_variant	RBP4
13561_p1	pro	auto	13561_p1_chr10_95132623_AATTTTTTTT_A	maternal	germline	chr10	95132623	94253519	96013276	AATTTTTTTT	A	intron_variant	PLCE1	NO	PLCE1:5.9097e-05	intron_variant	PLCE1	NO	NO	NO	NO	YES		.	.	.	.													SINE-Alu-AluJr		(T)n	0.609572					intron_variant	PLCE1
12456_s1	sib	auto	12456_s1_chr10_95439601_G_T	paternal	germline	chr10	95439601	94560489	96320246	G	T	intron_variant	HELLS	NO	HELLS:0.95591	intron_variant	HELLS	NO	NO	NO	NO	YES		.	.	.	.													SINE-Alu-AluSz6			0.655082					intron_variant	HELLS
11918_p1	pro	auto	11918_p1_chr10_95598863_C_T	maternal	germline	chr10	95598863	94719735	96479492	C	T	intron_variant	CYP2C18	NO	CYP2C18:6.7043e-10	intron_variant	CYP2C18	NO	NO	NO	NO	YES		rs550020968	7.89422e-05	152010	12													SINE-Alu-AluSx		(GAGAT)n(T)n	-2.46996					intron_variant	CYP2C18
HYZ201_p1	pro	auto	HYZ-201_HYZ-201_chr10_95632842_T_C	paternal	germline	chr10	95632842	94753714	96513471	T	C	intergenic_variant		NO		intergenic_variant		NO	NO	NO	NO	YES		.	.	.	.												0.922826	DNA-TcMar-Tigger-Tigger1			-2.76912					intergenic_variant
14350_p1	pro	auto	14350_p1_chr10_95712343_A_G	maternal	postzygotic	chr10	95712343	94833204	96592961	A	G	intron_variant	CYP2C19	NO	CYP2C19:0.00040101	intron_variant	CYP2C19	NO	NO	NO	NO	YES		.	.	.	.													LINE-L1-L1MA1			-4.86749					intron_variant	CYP2C19
11129_p1	pro	auto	11129_p1_chr10_95791266_A_T	maternal	postzygotic	chr10	95791266	94912120	96671877	A	T	intergenic_variant		NO		intergenic_variant		NO	NO	NO	NO	YES		.	.	.	.													LINE-L1-L1PA4			-7.73289					intergenic_variant
HYZ204_p1	pro	auto	HYZ-204_HYZ-204_chr10_96757760_A_G	paternal	germline	chr10	96757760	95878662	97638419	A	G	downstream_gene_variant	ENTPD1	NO	ENTPD1:0.22245	intron_variant&non_coding_transcript_variant	ENTPD1-AS1	NO	NO	NO	NO	NO		.	.	.	.																					intron_variant&non_coding_transcript_variant	ENTPD1-AS1
12237_p1	pro	auto	12237_p1_chr10_97790309_G_A	paternal	germline	chr10	97790309	96909392	98669149	G	A	intron_variant	LCOR	NO	LCOR:1.0	intron_variant	LCOR	NO	NO	NO	NO	NO		.	6.57557e-06	152078	1																-0.462993					intron_variant	LCOR
13561_p1	pro	auto	13561_p1_chr10_98828508_A_C	paternal	germline	chr10	98828508	97948163	99707920	A	C	intron_variant	CRTAC1	NO	CRTAC1:0.6233	intron_variant	CRTAC1	NO	NO	NO	NO	NO		.	.	.	.																-2.15561					intron_variant	CRTAC1
BK143_p1	pro	auto	BK143_p1_chr10_99217398_A_G	paternal	germline	chr10	99217398	98337401	100097158	A	G	intergenic_variant		NO		intergenic_variant		NO	NO	NO	NO	NO		.	.	.	.																					intergenic_variant
13799_p1	pro	auto	13799_p1_chr10_99352706_G_T	maternal	germline	chr10	99352706	98472722	100232479	G	T	intron_variant	HPSE2	NO	HPSE2:0.0040329	intron_variant	HPSE2	NO	NO	NO	NO	YES		.	.	.	.													LINE-L1-L1M5			1.51945					intron_variant	HPSE2
13456_p1	pro	auto	13456_p1_chr10_99704360_T_C	paternal	germline	chr10	99704360	98822728	100582485	T	C	intron_variant	HPSE2	NO	HPSE2:0.0040329	intron_variant	HPSE2	NO	NO	NO	NO	YES		.	6.5659e-06	152302	1													LINE-L1-L1MEg			1.40495					intron_variant	HPSE2
11414_s1	sib	auto	11414_s1_chr10_99837946_G_A	paternal	germline	chr10	99837946	98956325	100716082	G	A	intron_variant	HPSE2	NO	HPSE2:0.0040329	intron_variant	HPSE2	NO	YES	NO	YES	NO		.	.	.	.						Enhancer										1.02658					intron_variant	HPSE2
11266_p1	pro	auto	11266_p1_chr10_100521371_A_G	paternal	germline	chr10	100521371	99638383	101398140	A	G	intergenic_variant		NO		intron_variant&non_coding_transcript_variant	LOC105378450	NO	NO	NO	NO	YES		.	.	.	.													LINE-L1-L1PA17			0.472647					intergenic_variant
14105_p1	pro	auto	14105_p1_chr10_100778191_A_G	paternal	germline	chr10	100778191	99894408	101654165	A	G	intron_variant	DNMBP	NO	DNMBP:1.5217e-09	intron_variant	DNMBP	NO	NO	NO	NO	NO		.	.	.	.																0.138493					intron_variant	DNMBP
11201_p1	pro	auto	11201_p1_chr10_100794538_G_A	paternal	germline	chr10	100794538	99910750	101670507	G	A	intron_variant	DNMBP	NO	DNMBP:1.5217e-09	intron_variant	DNMBP	NO	NO	NO	YES	YES		.	.	.	.													LINE-L1-L1MC4			0.626005					intron_variant	DNMBP
11611_p1	pro	auto	11611_p1_chr10_101826506_A_G	paternal	germline	chr10	101826506	100943133	102702890	A	G	intron_variant	SLF2	NO	SLF2:4.123e-05	intron_variant	SLF2	NO	NO	NO	NO	YES		.	1.96931e-05	152338	3													LTR-ERVL-MER21C			1.53008					intron_variant	SLF2
11414_s1	sib	auto	11414_s1_chr10_102127566_T_A	maternal	postzygotic	chr10	102127566	101244217	103003974	T	A	intergenic_variant		NO		intergenic_variant		NO	YES	NO	YES	YES		.	.	.	.						Enhancer							SINE-MIR-MIRb			1.81604					intergenic_variant
12826_s1	sib	auto	12826_s1_chr10_102853967_GCTCT_G	paternal	germline	chr10	102853967	101968956	103728713	GCTCT	G	intron_variant	ARMH3	NO	ARMH3:0.45532	intron_variant	ARMH3	NO	YES	YES	YES	NO		rs766031262	8.546e-05	152118	13		H3K27Ac				Enhancer	withinGene									0.00617061					intron_variant	C10orf76
12237_s1	sib	auto	12237_s1_chr10_104358683_C_T	maternal	germline	chr10	104358683	103471383	105231140	C	T	downstream_gene_variant	CALHM3	NO	CALHM3:0.0091005	downstream_gene_variant	CALHM3	NO	YES	YES	YES	NO		.	.	.	.	dELS				OREG1232841;OREG1620251	Enhancer			H3K27me3							1.88944					downstream_gene_variant	CALHM3
11414_s1	sib	auto	11414_s1_chr10_104415138_G_A	paternal	germline	chr10	104415138	103527818	105287575	G	A	intron_variant	NEURL1	NO	NEURL1:0.32112	intron_variant	NEURL1	NO	YES	NO	YES	YES		.	0	152200	0	dELS	H3K27Ac			OREG1684409	Enhancer							LTR-ERV1-MER41-int								intron_variant	NEURL1
11080_p1	pro	auto	11080_p1_chr10_105612548_C_A	maternal	germline	chr10	105612548	104724379	106484137	C	A	intron_variant	SORCS3	SORCS3:SFARI2	SORCS3:0.99872	intron_variant	SORCS3	SORCS3:SFARI2	NO	NO	NO	YES		.	.	.	.													LINE-L1-L1PA4			-4.75474					intron_variant	SORCS3
11964_s1	sib	auto	11964_s1_chr10_105991539_T_G	paternal	germline	chr10	105991539	105101306	106861064	T	G	intron_variant	SORCS3	SORCS3:SFARI2	SORCS3:0.99872	intron_variant	SORCS3	SORCS3:SFARI2	NO	NO	NO	NO		.	.	.	.																1.68086					intron_variant	SORCS3
11266_s1	sib	auto	11266_s1_chr10_106432408_T_C	paternal	germline	chr10	106432408	105542492	107302250	T	C	intergenic_variant		NO		intergenic_variant		NO	NO	NO	NO	NO		rs1001657291	.	.	.																0.0460536			TCONS_l2_00003753;TCONS_l2_00003754		intergenic_variant
12220_p1	pro	auto	12220_p1_chr10_106568853_G_C	paternal	germline	chr10	106568853	105678968	107438726	G	C	intergenic_variant		NO		non_coding_transcript_exon_variant	LOC107984266	NO	NO	NO	NO	YES		rs80033709	1.31615e-05	151958	2													LINE-L1-L1M1			1.98606			TCONS_l2_00003753;TCONS_l2_00003754		intron_variant&non_coding_transcript_variant	LOC101927549
13610_p1	pro	auto	13610_p1_chr10_106627008_C_T	paternal	germline	chr10	106627008	105737137	107496895	C	T	intergenic_variant		NO		intron_variant&non_coding_transcript_variant	LINC02627	NO	NO	NO	NO	YES		rs534111195	0.000276385	151962	42													LINE-L1-L1PA3						TCONS_l2_00003753;TCONS_l2_00003754		intron_variant&non_coding_transcript_variant	LOC101927549
14350_s1	sib	auto	14350_s1_chr10_107624574_A_G	cannot_determine	germline	chr10	107624574	106737627	108497385	A	G	intron_variant	SORCS1	NO	SORCS1:0.98062	intron_variant	SORCS1	NO	NO	NO	NO	YES		.	.	.	.													SINE-Alu-AluSz								intron_variant	SORCS1
14317_s1	sib	auto	14317_s1_chr10_108009636_G_A	paternal	germline	chr10	108009636	107122692	108882450	G	A	intron_variant	SORCS1	NO	SORCS1:0.98062	intron_variant	SORCS1	NO	NO	NO	YES	NO		rs530010549	0.000803118	151908	122																3.40314					intron_variant	SORCS1
11266_p1	pro	auto	11266_p1_chr10_108011426_C_T	paternal	germline	chr10	108011426	107124482	108884240	C	T	intron_variant	SORCS1	NO	SORCS1:0.98062	intron_variant	SORCS1	NO	NO	NO	NO	NO		rs1016165471	6.57877e-06	152004	1																					intron_variant	SORCS1
11266_p1	pro	auto	11266_p1_chr10_108143802_C_G	paternal	germline	chr10	108143802	107256856	109016614	C	G	intergenic_variant		NO		intergenic_variant		NO	NO	NO	NO	YES		.	.	.	.													LINE-L1-L1PB1			2.0137					intergenic_variant
11071_s1	sib	auto	11071_s1_chr10_108286254_A_G	paternal	germline	chr10	108286254	107399215	109158973	A	G	intergenic_variant		NO		intron_variant&non_coding_transcript_variant	LOC105378474	NO	NO	NO	NO	YES		rs559453404	1.31387e-05	152222	2													LINE-L1-L1PA15			1.6944			TCONS_l2_00004033		intergenic_variant
13048_p1	pro	auto	13048_p1_chr10_108330709_T_A	paternal	germline	chr10	108330709	107443682	109203440	T	A	intergenic_variant		NO		intergenic_variant		NO	NO	NO	YES	NO		.	.	.	.																2.7905					intergenic_variant
11071_p1	pro	auto	11071_p1_chr10_108352416_T_G	maternal	germline	chr10	108352416	107465365	109225123	T	G	intergenic_variant		NO		intergenic_variant		NO	NO	NO	NO	YES		.	.	.	.													LINE-L1-L1PA2								intergenic_variant
14105_p1	pro	auto	14105_p1_chr10_108549735_TG_T	paternal	germline	chr10	108549735	107662863	109422621	TG	T	intergenic_variant		NO		intergenic_variant		NO	NO	NO	NO	YES		.	.	.	.													LTR-ERVL-HERVL-int			-0.1535					intergenic_variant
11080_p1	pro	auto	11080_p1_chr10_109050725_G_C	paternal	germline	chr10	109050725	108162038	109921796	G	C	intergenic_variant		NO		intergenic_variant		NO	NO	NO	NO	YES		.	.	.	.													LINE-L1-L1ME3			-2.20067					intergenic_variant
13048_p1	pro	auto	13048_p1_chr10_109177104_A_G	paternal	germline	chr10	109177104	108288404	110048162	A	G	intergenic_variant		NO		intron_variant&non_coding_transcript_variant	LOC105378476	NO	NO	NO	NO	YES		.	.	.	.													LINE-L1-L1MB7			-2.37113					intergenic_variant
11201_s1	sib	auto	11201_s1_chr10_109265014_G_A	paternal	postzygotic	chr10	109265014	108376312	110136070	G	A	intergenic_variant		NO		intergenic_variant		NO	NO	NO	NO	YES		.	1.31508e-05	152082	2													DNA-TcMar-Tigger-Tigger7			-2.06542					intergenic_variant
12237_p1	pro	auto	12237_p1_chr10_109762015_T_C	maternal	germline	chr10	109762015	108872174	110631932	T	C	intergenic_variant		NO		intergenic_variant		NO	NO	NO	NO	YES		.	.	.	.													LTR-ERVL-MaLR-MLT1G			-1.37894					intergenic_variant
14660_s1	sib	auto	14660_s1_chr10_109955706_G_A	maternal	germline	chr10	109955706	109065804	110825562	G	A	intergenic_variant		NO		intergenic_variant		NO	YES	YES	NO	YES		.	.	.	.							NoActivatingHistoneMarks						LINE-L2-L2c			-2.06553					intergenic_variant
14317_s1	sib	auto	14317_s1_chr10_110007158_A_G	maternal	germline	chr10	110007158	109117256	110877014	A	G	intergenic_variant		NO		intergenic_variant		NO	NO	NO	NO	YES		.	.	.	.													LTR-ERVL-HERV16-int			-1.35825					intergenic_variant
14027_p1	pro	auto	14027_p1_chr10_110012542_A_T	paternal	postzygotic	chr10	110012542	109122640	110882398	A	T	intergenic_variant		NO		intergenic_variant		NO	NO	NO	NO	NO		.	.	.	.																-4.06284					intergenic_variant
13048_p1	pro	auto	13048_p1_chr10_110241231_T_C	maternal	germline	chr10	110241231	109351315	111111073	T	C	intergenic_variant		NO		intergenic_variant		NO	NO	NO	NO	YES		.	6.56961e-06	152216	1													LINE-L1-L1PA16			-2.35983					intergenic_variant
13048_s1	sib	auto	13048_s1_chr10_110866725_C_A	paternal	postzygotic	chr10	110866725	109982886	111742644	C	A	intergenic_variant		NO		intron_variant&non_coding_transcript_variant	ADD3-AS1	NO	YES	NO	YES	YES		.	.	.	.						Enhancer							LINE-L1-L1MB2			1.22546					intron_variant&non_coding_transcript_variant	ADD3-AS1
11964_s1	sib	auto	11964_s1_chr10_111638288_T_A	paternal	germline	chr10	111638288	110754529	112514287	T	A	intron_variant	RBM20	NO	RBM20:0.4277	intron_variant	RBM20	NO	NO	NO	YES	YES		.	.	.	.													LINE-L1-L1MEd			2.47757					intron_variant	RBM20
HZRNM015_p1	pro	auto	HZ-RNM-015_HZ-RNM-015_chr10_111829171_G_A	paternal	germline	chr10	111829171	110945379	112705137	G	A	intron_variant	SHOC2	SHOC2:NDD373	SHOC2:1.0	intron_variant	SHOC2	SHOC2:NDD373	NO	NO	YES	YES		rs543944190	0.000341817	152128	52													LINE-L1-L1M4			0.145204					intron_variant	SHOC2
13239_s1	sib	auto	13239_s1_chr10_111929124_T_C	paternal	germline	chr10	111929124	111045280	112805038	T	C	intergenic_variant		NO		intergenic_variant		NO	NO	NO	NO	YES		.	.	.	.													LINE-L1-L1PA4			-3.66069					intergenic_variant
13530_p1	pro	auto	13530_p1_chr10_112232889_A_G	paternal	germline	chr10	112232889	111341450	113101208	A	G	intergenic_variant		NO		intergenic_variant		NO	NO	NO	NO	YES		.	1.31444e-05	152156	2													LTR-ERVK-MER11A			-2.89905					intergenic_variant
14019_p1	pro	auto	14019_p1_chr10_113185502_C_T	paternal	germline	chr10	113185502	112294501	114054259	C	T	intron_variant	TECTB	NO	TECTB:3.6181e-13	intron_variant	TECTB	NO	NO	NO	YES	NO		rs765157165	6.57626e-06	152062	1																0.454265					intron_variant	TECTB
12651_s1	sib	auto	12651_s1_chr10_113740695_C_T	paternal	germline	chr10	113740695	112849870	114609629	C	T	intergenic_variant		NO		intron_variant	VTI1A	NO	YES	YES	NO	NO		.	.	.	.							distalIntergenic_geneWithin50kb	H3K27ac								0.271498					intron_variant	VTI1A
13456_s1	sib	auto	13456_s1_chr10_115498487_T_C	paternal	germline	chr10	115498487	114604435	116364194	T	C	intron_variant	ABLIM1	NO	ABLIM1:0.99749	intron_variant	ABLIM1	NO	YES	NO	YES	NO		.	.	.	.					OREG1259164																intron_variant	ABLIM1
13456_s1	sib	auto	13456_s1_chr10_115500380_T_G	paternal	postzygotic	chr10	115500380	114606328	116366087	T	G	intron_variant	ABLIM1	NO	ABLIM1:0.99749	intron_variant	ABLIM1	NO	NO	NO	NO	YES		.	.	.	.													SINE-Alu-AluSc			1.77161					intron_variant	ABLIM1
11918_p1	pro	auto	11918_p1_chr10_115564296_C_T	paternal	postzygotic	chr10	115564296	114670240	116429999	C	T	intergenic_variant		NO		intron_variant	ABLIM1	NO	YES	YES	NO	NO		.	.	.	.								H3K27ac								2.00037					intron_variant	ABLIM1
11071_p1	pro	auto	11071_p1_chr10_115783752_C_G	paternal	germline	chr10	115783752	114889625	116649384	C	G	intergenic_variant		NO		intron_variant	FHIP2A	NO	NO	NO	NO	YES		.	.	.	.													LTR-ERVL-ERV3-16A3_I-int			1.57392					intron_variant	FAM160B1
11266_s1	sib	auto	11266_s1_chr10_115900216_A_G	paternal	germline	chr10	115900216	115005947	116765706	A	G	intergenic_variant		NO		intergenic_variant		NO	NO	NO	NO	YES		.	2.63023e-05	152078	4													SINE-Alu-AluJb			2.18299					intergenic_variant
14027_s1	sib	auto	14027_s1_chr10_115984181_G_T	paternal	germline	chr10	115984181	115089912	116849671	G	T	upstream_gene_variant	ATRNL1	NO	ATRNL1:0.955	upstream_gene_variant	ATRNL1	NO	NO	NO	NO	NO		.	.	.	.																2.3387					upstream_gene_variant	ATRNL1
12456_s1	sib	auto	12456_s1_chr10_116317275_G_A	maternal	germline	chr10	116317275	115423263	117182773	G	A	intron_variant	ATRNL1	NO	ATRNL1:0.955	intron_variant	ATRNL1	NO	NO	NO	NO	YES		.	6.57523e-06	152086	1													SINE-Alu-AluSz6			0.983048					intron_variant	ATRNL1
14350_s1	sib	auto	14350_s1_chr10_116760690_T_TCTA	paternal	germline	chr10	116760690	115866598	117626109	T	TCTA	intron_variant	ATRNL1	NO	ATRNL1:0.955	intron_variant	ATRNL1	NO	NO	NO	NO	YES		.	.	.	.													SINE-MIR-MIRb			1.31906					intron_variant	ATRNL1
14694_p1	pro	auto	14694_p1_chr10_117221760_G_A	cannot_determine	germline	chr10	117221760	116327768	118087280	G	A	intron_variant	CCDC172	NO	CCDC172:0.011141	intron_variant	CCDC172	NO	NO	NO	NO	NO		.	.	.	.																1.84185					intron_variant	CCDC172
11964_s1	sib	auto	11964_s1_chr10_117281400_A_G	paternal	germline	chr10	117281400	116387423	118146935	A	G	intergenic_variant		NO		intergenic_variant		NO	NO	NO	NO	YES		.	.	.	.													LINE-L2-L2a			-0.0263637					intergenic_variant
14660_s1	sib	auto	14660_s1_chr10_117462220_C_T	paternal	germline	chr10	117462220	116568191	118327703	C	T	downstream_gene_variant	PNLIP	NO	PNLIP:3.1358e-07	downstream_gene_variant	PNLIP	NO	NO	NO	YES	NO		.	.	.	.																2.81644					downstream_gene_variant	PNLIP
11266_s1	sib	auto	11266_s1_chr10_117484366_A_C	paternal	germline	chr10	117484366	116590307	118349819	A	C	upstream_gene_variant	PNLIPRP1	NO	PNLIPRP1:1.2055e-05	upstream_gene_variant	PNLIPRP1	NO	YES	NO	YES	NO		.	.	.	.					OREG1188287;OREG1595777;OREG1654116	Promoter/Enhancer										0.948682					upstream_gene_variant	PNLIPRP1
13414_p1	pro	auto	13414_p1_chr10_117907400_G_T	paternal	postzygotic	chr10	117907400	117013167	118772678	G	T	intergenic_variant		NO		intron_variant	SHTN1	NO	NO	NO	NO	YES		.	6.57678e-06	152050	1													LINE-L1-L1MC3		(TTTA)n	2.43886					intron_variant	SHTN1
HZRNM015_p1	pro	auto	HZ-RNM-015_HZ-RNM-015_chr10_118056948_G_A	paternal	germline	chr10	118056948	117162473	118921984	G	A	intergenic_variant		NO		intron_variant&non_coding_transcript_variant	MIR3663HG	NO	YES	YES	YES	NO		.	.	.	.	dELS									H3K4me3						1.6831			TCONS_00018052;TCONS_00018610;TCONS_00018611;TCONS_00018612;TCONS_00018613;TCONS_00019033		intron_variant&non_coding_transcript_variant	MIR3663HG
14660_p1	pro	auto	14660_p1_chr10_119387911_C_T	paternal	germline	chr10	119387911	118492941	120252453	C	T	intergenic_variant		NO		intergenic_variant		NO	NO	NO	NO	NO		.	.	.	.																1.90101					intergenic_variant
13561_s1	sib	auto	13561_s1_chr10_119558156_C_T	paternal	germline	chr10	119558156	118663024	120422536	C	T	intergenic_variant		NO		intergenic_variant		NO	NO	NO	NO	NO		.	1.97681e-05	151760	3																1.55144					intergenic_variant
13239_p1	pro	auto	13239_p1_chr10_120581114_G_A	paternal	germline	chr10	120581114	119683436	121442948	G	A	intergenic_variant		NO		upstream_gene_variant	LOC124902513	NO	NO	NO	YES	YES		.	.	.	.													SINE-Alu-AluSp			1.815					intergenic_variant
14543_s1	sib	auto	14543_s1_chr10_120601806_T_A	maternal	postzygotic	chr10	120601806	119704141	121463653	T	A	intergenic_variant		NO		intergenic_variant		NO	YES	NO	YES	NO		.	.	.	.	dELS,CTCF-bound					Enhancer															intergenic_variant
14660_s1	sib	auto	14660_s1_chr10_121038289_G_A	paternal	germline	chr10	121038289	120140639	121900151	G	A	intergenic_variant		NO		intergenic_variant		NO	NO	NO	NO	YES		.	.	.	.													DNA-hAT-Charlie-MER113A			2.09754					intergenic_variant
HYZ207_p1	pro	auto	HYZ-207_HYZ-207_chr10_121191899_G_A	paternal	germline	chr10	121191899	120293797	122053309	G	A	intergenic_variant		NO		intron_variant&non_coding_transcript_variant	LOC105378515	NO	NO	NO	NO	NO		rs890407717	3.28593e-05	152164	5																1.61469					intergenic_variant
12237_s1	sib	auto	12237_s1_chr10_121466715_G_A	paternal	germline	chr10	121466715	120570823	122330335	G	A	intron_variant	PLPP4	NO	PLPP4:0.14083	intron_variant	PLPP4	NO	YES	NO	YES	NO		.	.	.	.	dELS															2.38788					intron_variant	PLPP4
11071_s1	sib	auto	11071_s1_chr10_121469065_A_G	maternal	germline	chr10	121469065	120573196	122332708	A	G	intron_variant	PLPP4	NO	PLPP4:0.14083	intron_variant	PLPP4	NO	NO	NO	NO	NO		.	.	.	.																1.42803					intron_variant	PLPP4
14455_s1	sib	auto	14455_s1_chr10_121504733_A_G	paternal	germline	chr10	121504733	120608856	122368368	A	G	intergenic_variant		NO		intron_variant&non_coding_transcript_variant	LINC02930	NO	NO	NO	YES	NO		.	.	.	.																2.64315			TCONS_00018358		intergenic_variant
12456_p1	pro	auto	12456_p1_chr10_122117901_G_A	cannot_determine	germline	chr10	122117901	121221747	122981261	G	A	intergenic_variant		NO		intron_variant&non_coding_transcript_variant	LOC105378523	NO	YES	YES	NO	YES		.	.	.	.								H3K27ac					LTR-ERVL-MaLR-MLT1K			1.98378			TCONS_00018619		intergenic_variant
12220_p1	pro	auto	12220_p1_chr10_123360560_G_A	maternal	germline	chr10	123360560	122464707	124224223	G	A	intron_variant	HTRA1	NO	HTRA1:0.032334	intron_variant	HTRA1	NO	YES	YES	YES	YES		.	.	.	.				H3K4Me3				H3K27ac	H3K27me3				SINE-MIR-MIR			4.79922					intron_variant	HTRA1
13561_s1	sib	auto	13561_s1_chr10_123901021_G_A	maternal	germline	chr10	123901021	123026026	124785542	G	A	intron_variant	ACADSB	NO	ACADSB:0.0019855	intron_variant	ACADSB	NO	NO	NO	NO	YES		rs971334955	9.8912e-05	151650	15													SINE-Alu-AluSx			0.111353					intron_variant	ACADSB
14660_s1	sib	auto	14660_s1_chr10_123922070_A_G	paternal	germline	chr10	123922070	123047058	124806574	A	G	intron_variant	ACADSB	NO	ACADSB:0.0019855	intron_variant	ACADSB	NO	NO	NO	NO	NO		rs879643712	0.000105049	152310	16																2.49002					intron_variant	ACADSB
14317_p1	pro	auto	14317_p1_chr10_123968493_C_A	maternal	germline	chr10	123968493	123093467	124852983	C	A	intergenic_variant		NO		intergenic_variant		NO	YES	NO	YES	NO		.	.	.	.					OREG0069640	Enhancer															intergenic_variant
14105_p1	pro	auto	14105_p1_chr10_124159778_C_T	paternal	germline	chr10	124159778	123282688	125042204	C	T	intergenic_variant		NO		intergenic_variant		NO	NO	NO	NO	YES		.	1.31764e-05	151786	2													LTR-ERV1-LTR12C			0.456476					intergenic_variant
11071_s1	sib	auto	11071_s1_chr10_124694137_C_T	paternal	germline	chr10	124694137	123817280	125576796	C	T	intron_variant	CPXM2	NO	CPXM2:0.0035771	intron_variant	CPXM2	NO	NO	NO	NO	YES		.	.	.	.													LTR-ERVL-HERVL-int			0.418076					intron_variant	CPXM2
14350_s1	sib	auto	14350_s1_chr10_125212723_T_C	maternal	germline	chr10	125212723	124334688	126023257	T	C	intergenic_variant		NO		intergenic_variant		NO	NO	NO	YES	YES		.	0	152152	0													LTR-ERVL-MaLR-THE1C			1.69004					intergenic_variant
13561_s1	sib	auto	13561_s1_chr10_125979688_GGAGA_G	paternal	postzygotic	chr10	125979688	125098659	126787228	GGAGA	G	intergenic_variant		NO		intron_variant	CTBP2	NO	YES	YES	NO	YES		.	.	.	.							withinGene						Simple_repeat-Simple_repeat-(GA)n	trf	(GA)n						intron_variant	CTBP2
14019_s1	sib	auto	14019_s1_chr10_126344046_A_C	maternal	germline	chr10	126344046	125462866	127151435	A	C	intergenic_variant		NO		intron_variant&non_coding_transcript_variant	LOC105378543	NO	NO	NO	NO	NO		.	.	.	.																					intergenic_variant
11071_p1	pro	auto	11071_p1_chr10_126368280_C_T	paternal	germline	chr10	126368280	125487106	127175675	C	T	intergenic_variant		NO		intron_variant&non_coding_transcript_variant	LOC105378543	NO	NO	NO	NO	YES		.	.	.	.													SINE-Alu-AluSx1								intergenic_variant
14616_p1	pro	auto	14616_p1_chr10_127145955_A_G	paternal	germline	chr10	127145955	126263448	127952017	A	G	intron_variant	ADAM12	NO	ADAM12:3.7796e-07	intron_variant	ADAM12	NO	NO	NO	YES	YES		.	6.63174e-06	150790	1													SINE-MIR-MIRc								intron_variant	ADAM12
13048_p1	pro	auto	13048_p1_chr10_127841226_T_C	maternal	germline	chr10	127841226	126948437		T	C	intron_variant	DOCK1	DOCK1:SFARI2	DOCK1:1.0207e-06	intron_variant	DOCK1	DOCK1:SFARI2	NO	NO	NO	YES		.	.	.	.														trf	(TGGTGATGGTGGTGGTTGGTAGTATTACTGTTGG)n(TGGTGATGGTGGTGGTTGGTAGTATTACTGTTGGTGGTGGTGGTGGTGGTTGGTAGTATTACTGT)n(TGGTGGTGGTTGGTAGTATTACTGTTGGTGGTGA)n(TGGTGGTTGGTAGTATTACTGTTGGTGGTGATGG)n
11918_p1	pro	auto	11918_p1_chr10_128230635_G_A	paternal	germline	chr10	128230635	127336741	129135005	G	A	intron_variant	DOCK1	DOCK1:SFARI2	DOCK1:1.0207e-06	intron_variant	DOCK1	DOCK1:SFARI2	NO	NO	NO	YES		rs894035525	0.000164344	152120	25													SINE-Alu-AluY			-1.52146					intron_variant	DOCK1
14660_p1	pro	auto	14660_p1_chr10_129097351_TATAC_T	paternal	postzygotic	chr10	129097351	128198801	129997065	TATAC	T	intergenic_variant		NO		intergenic_variant		NO	NO	NO	NO	YES		.	0.00563063	8880	50													Simple_repeat-Simple_repeat-(TA)n	trf	(TA)n(AC)n(ATATATATATATATACTGGGATTACAGTATATATAT)n(TA)n(TATATATATATATATATATATACTGGGATTACAG)n				TCONS_00017722		intergenic_variant
13561_s1	sib	auto	13561_s1_chr10_129219591_G_A	paternal	germline	chr10	129219591	128320812	130119076	G	A	intergenic_variant		NO		upstream_gene_variant	LOC124902558	NO	NO	NO	NO	YES		rs1016114646	1.97761e-05	151698	3													SINE-Alu-AluSz								downstream_gene_variant	LINC01163
12826_s1	sib	auto	12826_s1_chr10_130297137_T_G	paternal	germline	chr10	130297137	129372073	131170337	T	G	intergenic_variant		NO		downstream_gene_variant	LOC105378557	NO	NO	NO	YES	YES		.	.	.	.													Unknown-Unknown-UCON75			3.54832					intergenic_variant
11266_p1	pro	auto	11266_p1_chr10_130642334_G_A	paternal	germline	chr10	130642334	129715310	131513574	G	A	intron_variant	MGMT	NO	MGMT:0.010446	non_coding_transcript_exon_variant	LOC105378560	NO	NO	NO	NO	NO		rs892377372	8.54162e-05	152196	13																					intron_variant	MGMT
BK486_p1	pro	auto	BK486_p1_chr10_131207845_C_T	maternal	postzygotic	chr10	131207845	130278804	132077068	C	T	intergenic_variant		NO		intergenic_variant		NO	NO	NO	NO	NO		.	.	.	.																0.914887					intergenic_variant
11918_s1	sib	auto	11918_s1_chr10_131243354_G_A	paternal	germline	chr10	131243354	130314323	132112587	G	A	intergenic_variant		NO		intergenic_variant		NO	NO	NO	NO	YES		rs1052580133	0.000206038	150458	31													LINE-L1-L1PA3								intergenic_variant
14027_p1	pro	auto	14027_p1_chr10_131255278_A_G	paternal	germline	chr10	131255278	130326246	132124510	A	G	intergenic_variant		NO		intergenic_variant		NO	NO	NO	NO	NO		rs759606964	.	.	.																					intergenic_variant
14027_p1	pro	auto	14027_p1_chr10_132050337_C_T	paternal	germline	chr10	132050337	131115301	132913564	C	T	intron_variant	TCERG1L	NO	TCERG1L:5.0013e-12	intron_variant	TCERG1L	NO	NO	NO	NO	YES		.	.	.	.													LTR-ERVL-MER54A								intron_variant	TCERG1L
13900_s1	sib	auto	13900_s1_chr10_132115101_C_T	paternal	germline	chr10	132115101	131178771	132977034	C	T	intron_variant	TCERG1L	NO	TCERG1L:5.0013e-12	intron_variant	TCERG1L	NO	YES	YES	YES	NO		rs752005058	1.31427e-05	152176	2	dELS								H3K27me3												intron_variant	TCERG1L
13561_p1	pro	auto	13561_p1_chr10_132597056_G_A	paternal	germline	chr10	132597056	131663098	133495434	G	A	intergenic_variant		NO		intergenic_variant		NO	YES	YES	YES	NO		rs1036295722	.	.	.	dELS								H3K27me3							2.38709					intergenic_variant
14019_s1	sib	auto	14019_s1_chr10_132786761_G_A	paternal	germline	chr10	132786761	131850215		G	A	intergenic_variant		NO		intergenic_variant		NO	NO	NO	NO	NO		.	6.57696e-06	152046	1
11266_p1	pro	auto	11266_p1_chr10_132945557_T_C	paternal	postzygotic	chr10	132945557	132005273	133818777	T	C	intergenic_variant		NO		intron_variant&non_coding_transcript_variant	LOC124902525	NO	YES	NO	YES	YES		.	.	.	.	dELS				OREG0152175								LTR-ERV1-LTR8			2.08508					intergenic_variant
12832_p1	pro	auto	12832_p1_chr10_133009608_C_G	paternal	germline	chr10	133009608	132069359	133882863	C	G	intron_variant	JAKMIP3	NO	JAKMIP3:0.34736	intron_variant	JAKMIP3	NO	NO	NO	NO	NO		.	.	.	.																3.04948					intron_variant	JAKMIP3
13048_p1	pro	auto	13048_p1_chr10_133406585_C_T	paternal	germline	chr10	133406585	132457922	134271426	C	T	intergenic_variant		NO		upstream_gene_variant	LOC105378569	NO	YES	YES	YES	NO		rs765190452	0.000328416	152246	50	dELS,CTCF-bound				OREG0020640				H3K27me3												intergenic_variant
13239_s1	sib	auto	13239_s1_chr10_133896924_G_T	maternal	germline	chr10	133896924	132947475	134760979	G	T	upstream_gene_variant	CFAP46	NO	CFAP46:0.010755	non_coding_transcript_exon_variant	LOC105378572	NO	YES	YES	YES	NO		.	.	.	.							withinGene												TCONS_00018073;TCONS_00018074;TCONS_00018394		upstream_gene_variant	CFAP46
11201_s1	sib	auto	11201_s1_chr10_134130490_C_T	maternal	germline	chr10	134130490	133173859	134987363	C	T	intron_variant	KNDC1	NO	KNDC1:0.15002	intron_variant	KNDC1	NO	NO	NO	NO	NO		.	.	.	.																					intron_variant	KNDC1
BK486_p1	pro	auto	BK486_p1_chr10_134486799_A_G	paternal	germline	chr10	134486799	133535211	135348715	A	G	intron_variant	CYP2E1	NO	CYP2E1:0.19796	intron_variant	CYP2E1	NO	NO	NO	NO	YES		rs796557978	0.00017088	152154	26													SINE-Alu-AluSx3								intron_variant	CYP2E1
11918_s1	sib	auto	11918_s1_chr11_813203_G_A	paternal	germline	chr11	813203	761723	761723	G	A	intron_variant	TALDO1	NO	TALDO1:2.3753e-08	intron_variant	TALDO1	NO	YES	NO	YES	YES		.	1.97311e-05	152044	3						Enhancer							SINE-Alu-AluJb								intron_variant	TALDO1
HZRNM001_p1	pro	auto	HZ-RNM-001_HZ-RNM-001_chr11_1059507_C_T	paternal	postzygotic	chr11	1059507	1000690	1000690	C	T	intron_variant	AP2A2	NO	AP2A2:0.99994	intron_variant	AP2A2	NO	YES	NO	YES	NO		.	.	.	.					OREG1505907											3.98043					intron_variant	AP2A2
13900_s1	sib	auto	13900_s1_chr11_2284244_C_A	paternal	germline	chr11	2284244	2194771	2216001	C	A	intergenic_variant		NO		intergenic_variant		NO	YES	NO	YES	NO		.	.	.	.					OREG0020680	Enhancer															intergenic_variant
13700_p1	pro	auto	13700_p1_chr11_2404364_G_A	paternal	germline	chr11	2404364	2315047	2336277	G	A	intron_variant	TSPAN32	NO	TSPAN32:0.020075	intron_variant	TSPAN32	NO	YES	YES	YES	NO		.	.	.	.						Enhancer	withinGene	H3K27ac	H3K27me3												intron_variant	TSPAN32
11964_s1	sib	auto	11964_s1_chr11_2661049_G_A	paternal	germline	chr11	2661049	2571689	2592919	G	A	intron_variant	KCNQ1	NO	KCNQ1:0.18809	intron_variant	KCNQ1	NO	NO	NO	NO	NO		.	.	.	.																					intron_variant	KCNQ1
11964_s1	sib	auto	11964_s1_chr11_2661050_C_A	paternal	germline	chr11	2661050	2571690	2592920	C	A	intron_variant	KCNQ1	NO	KCNQ1:0.18809	intron_variant	KCNQ1	NO	NO	NO	NO	NO		.	.	.	.																					intron_variant	KCNQ1
11964_p1	pro	auto	11964_p1_chr11_2663636_C_T	paternal	postzygotic	chr11	2663636	2574276	2595506	C	T	intron_variant	KCNQ1	NO	KCNQ1:0.18809	intron_variant	KCNQ1	NO	YES	YES	NO	NO		.	.	.	.							withinGene														intron_variant	KCNQ1
14232_s1	sib	auto	14232_s1_chr11_2941354_C_T	paternal	germline	chr11	2941354	2852058	2873288	C	T	downstream_gene_variant	KCNQ1	NO	KCNQ1:0.18809	intron_variant&non_coding_transcript_variant	KCNQ1-AS1	NO	NO	NO	YES	NO		.	.	.	.																					intron_variant&non_coding_transcript_variant	KCNQ1-AS1
14350_p1	pro	auto	14350_p1_chr11_3313475_T_C	paternal	postzygotic	chr11	3313475	3222504	3243734	T	C	downstream_gene_variant;upstream_gene_variant	MRGPRE;MRGPRG	NO		non_coding_transcript_exon_variant	MRGPRG-AS1	NO	YES	YES	NO	NO		.	.	.	.									H3K27me3							5.02379					non_coding_transcript_exon_variant	MRGPRG-AS1
11918_s1	sib	auto	11918_s1_chr11_3733712_T_C	maternal	germline	chr11	3733712	3668339	3689569	T	C	downstream_gene_variant;intron_variant	ART1;CHRNA10	NO	ART1:1.2948e-11	intron_variant	CHRNA10	NO	NO	NO	NO	YES		rs1005763660	1.9734e-05	152022	3													SINE-Alu-AluY			0.276177					intron_variant	CHRNA10
12456_s1	sib	auto	12456_s1_chr11_3757189_G_A	paternal	germline	chr11	3757189	3691850	3713080	G	A	intron_variant	NUP98	NO	NUP98:1.0	intron_variant	NUP98	NO	NO	NO	NO	YES		rs113042317	0.00553729	152060	842													SINE-Alu-AluSx			1.37958					intron_variant	NUP98
11414_s1	sib	auto	11414_s1_chr11_3794199_A_T	maternal	germline	chr11	3794199	3728861	3750091	A	T	intron_variant	NUP98	NO	NUP98:1.0	intron_variant	NUP98	NO	YES	NO	YES	YES		.	.	.	.	dELS												LINE-L2-L2a			0.4203					intron_variant	NUP98
11918_s1	sib	auto	11918_s1_chr11_3979898_G_A	paternal	germline	chr11	3979898	3914656	3935886	G	A	intron_variant	STIM1	NO	STIM1:0.9995	intron_variant	STIM1	NO	YES	NO	YES	YES		.	.	.	.						Enhancer							SINE-Alu-AluSc			0.461994					intron_variant	STIM1
12832_p1	pro	auto	12832_p1_chr11_5075328_T_C	paternal	germline	chr11	5075328	5018401	5039631	T	C	intergenic_variant		NO		intergenic_variant		NO	NO	NO	NO	YES		.	.	.	.													LINE-L1-L1M3a			-1.65876					intergenic_variant
13414_p1	pro	auto	13414_p1_chr11_5543478_G_A	maternal	postzygotic	chr11	5543478	5484207	5505437	G	A	upstream_gene_variant	OR52D1	NO	OR52D1:0.016761	upstream_gene_variant	OR52D1	NO	NO	NO	YES	NO		.	.	.	.																-1.99444					intron_variant	OR51B5
13239_p1	pro	auto	13239_p1_chr11_5899181_C_T	paternal	germline	chr11	5899181	5841377	5862607	C	T	missense_variant	OR52E6	NO	OR52E6:0.29275	missense_variant	OR52E6	NO	NO	NO	NO	NO	NP_001005167.1:p.Arg174His	rs200669717	0.000210134	152284	32																-1.28704					missense_variant	OR52E6
12832_p1	pro	auto	12832_p1_chr11_6078069_G_A	paternal	germline	chr11	6078069	6019567	6040797	G	A	3_prime_UTR_variant	OR56A1	NO		3_prime_UTR_variant	OR56A1	NO	NO	NO	NO	YES		rs868675718	1.3148e-05	152114	2													LTR-ERVL-MaLR-THE1B			-0.48662					3_prime_UTR_variant	OR56A1
14616_s1	sib	auto	14616_s1_chr11_6243619_T_A	maternal	postzygotic	chr11	6243619	6185166	6206396	T	A	intergenic_variant		NO		intergenic_variant		NO	NO	NO	NO	YES		.	.	.	.															(AT)n(ATAAAA)n(AAAAACT)n	-4.66898					intergenic_variant
13409_p1	pro	auto	13409_p1_chr11_6483335_C_A	paternal	germline	chr11	6483335	6424875	6446105	C	A	intergenic_variant		NO		intergenic_variant		NO	NO	NO	NO	YES		.	.	.	.													LINE-L1-L1MA7			0.790598					intergenic_variant
13048_s1	sib	auto	13048_s1_chr11_7168794_A_T	paternal	germline	chr11	7168794	7110056	7131287	A	T	intergenic_variant		NO		intergenic_variant		NO	NO	NO	NO	YES		.	.	.	.													LINE-L1-L1PB2			0.404492					intergenic_variant
11201_s1	sib	auto	11201_s1_chr11_7524168_C_T	paternal	germline	chr11	7524168	7465802	7487033	C	T	intron_variant	SYT9	NO	SYT9:0.17059	non_coding_transcript_exon_variant	SYT9-AS1	NO	NO	NO	YES	YES		rs554393706	0.000197016	152272	30													LTR-ERVL-MaLR-THE1A			-0.0876465					non_coding_transcript_exon_variant	LOC100506258
13239_p1	pro	auto	13239_p1_chr11_7673587_G_C	paternal	germline	chr11	7673587	7615214	7636445	G	C	intron_variant	PPFIBP2	PPFIBP2:LC615	PPFIBP2:0.018696	intron_variant	PPFIBP2	PPFIBP2:LC615	NO	NO	NO	YES		.	.	.	.													SINE-Alu-AluSz								intron_variant	PPFIBP2
13409_s1	sib	auto	13409_s1_chr11_7721793_G_A	maternal	germline	chr11	7721793	7663419	7684650	G	A	downstream_gene_variant	CYB5R2	NO	CYB5R2:2.2255e-06	downstream_gene_variant	CYB5R2	NO	NO	NO	NO	YES		rs554424829	0.00936241	151884	1422													LINE-L1-L1PA2								downstream_gene_variant	CYB5R2
12651_p1	pro	auto	12651_p1_chr11_8158871_G_T	paternal	germline	chr11	8158871	8079713	8101260	G	T	upstream_gene_variant	TUB	NO	TUB:0.00010796	upstream_gene_variant	TUB	NO	NO	NO	YES	YES		.	7.11592e-06	140530	1													Simple_repeat-Simple_repeat-(TG)n	trf	(TG)n(TGCA)n(TG)n	2.58091					intron_variant	TUB
11071_p1	pro	auto	11071_p1_chr11_8181814_T_C	maternal	germline	chr11	8181814	8102656	8124203	T	C	downstream_gene_variant;3_prime_UTR_variant	RIC3;TUB	NO	RIC3:0.057022;TUB:0.00010796	3_prime_UTR_variant	TUB	NO	YES	NO	YES	NO		.	1.31409e-05	152196	2	dELS					Enhancer										-2.54958					3_prime_UTR_variant	TUB
14660_s1	sib	auto	14660_s1_chr11_8443783_G_A	paternal	germline	chr11	8443783	8362603	8384150	G	A	intergenic_variant		NO		intron_variant&non_coding_transcript_variant	STK33	NO	NO	NO	YES	NO		.	.	.	.																					intergenic_variant
11201_s1	sib	auto	11201_s1_chr11_8571636_G_C	paternal	germline	chr11	8571636	8490147	8511694	G	C	intron_variant	STK33	NO	STK33:0.42914	intron_variant	STK33	NO	NO	NO	NO	YES		.	.	.	.													LINE-L1-L1PA6			-1.1696					intron_variant	STK33
12832_s1	sib	auto	12832_s1_chr11_8581437_T_A	paternal	germline	chr11	8581437	8499949	8521496	T	A	intron_variant	STK33	NO	STK33:0.42914	intron_variant	STK33	NO	NO	NO	NO	YES		.	.	.	.													LINE-L1-L1PA7		(GTGGG)n(GGGA)n(TGATGGGT)n	-1.78426					intron_variant	STK33
13230_p1	pro	auto	13230_p1_chr11_8811136_T_C	paternal	germline	chr11	8811136	8729387	8750934	T	C	intron_variant	DENND2B	NO	DENND2B:1.0	intron_variant	DENND2B	NO	YES	NO	YES	NO		.	.	.	.						Enhancer										1.23581					intron_variant	ST5
14317_p1	pro	auto	14317_p1_chr11_8878422_C_T	paternal	germline	chr11	8878422	8796667	8818214	C	T	intron_variant	DENND2B	NO	DENND2B:1.0	intron_variant	DENND2B	NO	NO	NO	NO	NO		rs559853402	9.84963e-05	152290	15																0.941719					intron_variant	ST5
13900_p1	pro	auto	13900_p1_chr11_10507537_A_G	paternal	germline	chr11	10507537	10423002	10444549	A	G	intergenic_variant		NO		intron_variant&non_coding_transcript_variant	CAND1.11	NO	NO	NO	NO	YES		.	.	.	.													LINE-L1-L1PA7								intron_variant&non_coding_transcript_variant	CAND1.11
14232_p1	pro	auto	14232_p1_chr11_11209476_T_G	paternal	germline	chr11	11209476	11124593	11146140	T	G	intergenic_variant		NO		intron_variant&non_coding_transcript_variant	LINC02752	NO	NO	NO	NO	YES		.	.	.	.													LINE-L1-L1PB3								intergenic_variant
HYZ204_p1	pro	auto	HYZ-204_HYZ-204_chr11_11746433_G_A	paternal	germline	chr11	11746433	11657223	11678770	G	A	intergenic_variant		NO		upstream_gene_variant	MIR4299	NO	NO	NO	NO	YES		.	6.57229e-06	152154	1													LTR-ERVL-MaLR-MLT1C			5.9296					upstream_gene_variant	MIR4299
14232_s1	sib	auto	14232_s1_chr11_12336262_A_G	paternal	germline	chr11	12336262	12244305	12265852	A	G	intron_variant	MICAL2	NO	MICAL2:0.60016	intron_variant	MICAL2	NO	YES	YES	YES	NO		.	.	.	.						Enhancer	withinGene														intron_variant	MICAL2
11964_s1	sib	auto	11964_s1_chr11_12523419_G_A	paternal	germline	chr11	12523419	12431421	12452968	G	A	intron_variant	PARVA	NO	PARVA:0.25934	intron_variant	PARVA	NO	YES	NO	YES	NO		.	.	.	.						Enhancer															intron_variant	PARVA
13900_p1	pro	auto	13900_p1_chr11_14156763_C_A	paternal	germline	chr11	14156763	14064170	14085717	C	A	intron_variant	SPON1	NO	SPON1:7.0301e-08	intron_variant	SPON1	NO	NO	NO	NO	YES		.	.	.	.													LINE-L2-L2c			1.13871					intron_variant	SPON1
11129_p1	pro	auto	11129_p1_chr11_14274395_G_A	paternal	germline	chr11	14274395	14181846	14203392	G	A	intron_variant	SPON1	NO	SPON1:7.0301e-08	intron_variant	SPON1	NO	NO	NO	NO	YES		.	.	.	.															(TTTTC)n(GTTTTTT)n	2.48384					intron_variant	SPON1
13561_s1	sib	auto	13561_s1_chr11_14887731_A_G	paternal	germline	chr11	14887731	14792427	14813973	A	G	intron_variant	PDE3B	PDE3B:SFARI3	PDE3B:0.00022925	intron_variant	PDE3B	PDE3B:SFARI3	NO	NO	NO	YES		rs541884361	3.28377e-05	152264	5														trf	(TATTTGGATAAAAAATAATACCC)n	1.55881					intron_variant	PDE3B
11071_p1	pro	auto	11071_p1_chr11_16251751_G_T	paternal	germline	chr11	16251751	16153813	16175359	G	T	intron_variant	SOX6	SOX6:SFARI;SOX6:NDD664	SOX6:1.0	intron_variant	SOX6	SOX6:SFARI;SOX6:NDD664	YES	NO	YES	NO		.	.	.	.						Enhancer										0.839286					intron_variant	SOX6
13900_p1	pro	auto	13900_p1_chr11_16459467_T_C	paternal	germline	chr11	16459467	16361598	16383144	T	C	intergenic_variant		NO		intron_variant	SOX6	SOX6:SFARI;SOX6:NDD664	YES	NO	YES	NO		rs911588637	.	.	.	dELS															0.880079					intron_variant	SOX6
14019_p1	pro	auto	14019_p1_chr11_16617028_T_G	paternal	germline	chr11	16617028	16519232	16540779	T	G	intergenic_variant		NO		intron_variant	SOX6	SOX6:SFARI;SOX6:NDD664	NO	NO	NO	YES		rs557883640	4.60284e-05	152080	7													LINE-L1-L1PA17			-1.39309					intron_variant	SOX6
11918_p1	pro	auto	11918_p1_chr11_16669049_T_C	paternal	germline	chr11	16669049	16571421	16592968	T	C	intergenic_variant		NO		intron_variant	SOX6	SOX6:SFARI;SOX6:NDD664	NO	NO	NO	YES		.	.	.	.													SINE-Alu-FAM		(TTTG)n	2.13738					intron_variant	SOX6
HYZ201_p1	pro	auto	HYZ-201_HYZ-201_chr11_16866712_T_C	paternal	germline	chr11	16866712	16769337	16790884	T	C	intergenic_variant		NO		intergenic_variant		NO	NO	NO	NO	YES		.	.	.	.													SINE-Alu-AluSx								intergenic_variant
13900_p1	pro	auto	13900_p1_chr11_17304523_C_T	paternal	germline	chr11	17304523	17206858	17228405	C	T	intron_variant	PIK3C2A	NO	PIK3C2A:0.10449	intron_variant	PIK3C2A	NO	YES	NO	YES	NO		.	6.57125e-06	152178	1	dELS,CTCF-bound			H3K4Me3	OREG1260935	Promoter/Enhancer										-1.4408					intron_variant	PIK3C2A
13900_p1	pro	auto	13900_p1_chr11_17308499_G_A	paternal	germline	chr11	17308499	17210837	17232384	G	A	upstream_gene_variant	PIK3C2A	NO	PIK3C2A:0.10449	upstream_gene_variant	PIK3C2A	NO	YES	NO	YES	NO		rs1055121176	7.22743e-05	152198	11						Promoter/Enhancer										0.695144					upstream_gene_variant	PIK3C2A
14232_p1	pro	auto	14232_p1_chr11_17447987_G_A	paternal	germline	chr11	17447987	17350337	17371884	G	A	upstream_gene_variant	NCR3LG1	NO	NCR3LG1:1.695e-07	upstream_gene_variant	NCR3LG1	NO	NO	NO	NO	YES		.	.	.	.													SINE-Alu-AluSx1								upstream_gene_variant	NCR3LG1
11964_s1	sib	auto	11964_s1_chr11_17506361_C_T	maternal	germline	chr11	17506361	17408767	17430314	C	T	intron_variant	ABCC8	NO	ABCC8:0.16821	intron_variant	ABCC8	NO	YES	NO	YES	NO		.	.	.	.						Enhancer															intron_variant	ABCC8
13700_p1	pro	auto	13700_p1_chr11_18114618_C_T	paternal	germline	chr11	18114618	18017003	18038550	C	T	downstream_gene_variant;upstream_gene_variant	TPH1;SERGEF	NO	TPH1:0.048643;SERGEF:0.0073914	upstream_gene_variant	SERGEF	NO	YES	NO	YES	YES		.	.	.	.	CTCF-only,CTCF-bound				OREG1274633								LTR-ERV1-MER4B			2.62312					upstream_gene_variant	SERGEF
HYZ207_p1	pro	auto	HYZ-207_HYZ-207_chr11_18407038_C_CATT	paternal	postzygotic	chr11	18407038	18311495	18333042	C	CATT	intron_variant	HPS5	NO	HPS5:0.61166	intron_variant	HPS5	NO	YES	NO	YES	YES		rs765680792;rs776037370	0.137009	138144	18927						Enhancer									(T)n	-0.0942439					intron_variant	HPS5
13561_p1	pro	auto	13561_p1_chr11_18819382_G_A	paternal	germline	chr11	18819382	18721346	18742893	G	A	intron_variant	IGSF22	NO	IGSF22:2.2474e-29	intron_variant	IGSF22	NO	YES	YES	YES	NO		.	.	.	.	dELS,CTCF-bound			H3K4Me3	OREG1796514;OREG1812152;OREG1849675	Enhancer	Promoter	H3K27ac	H3K27me3	H3K4me3	CTCF										intron_variant	IGSF22
12220_s1	sib	auto	12220_s1_chr11_19112340_G_A	paternal	germline	chr11	19112340	18992191	19013738	G	A	intergenic_variant		NO		intergenic_variant		NO	NO	NO	NO	YES		rs745530978	0.00038188	151880	58													LINE-L1-L1PA6								intergenic_variant
11611_p1	pro	auto	11611_p1_chr11_19726312_G_A	paternal	germline	chr11	19726312	19606273	19627819	G	A	intergenic_variant		NO		intron_variant	NAV2	NAV2:SFARI2	YES	YES	YES	YES		.	.	.	.	dELS,CTCF-bound					Enhancer	withinGene						SINE-MIR-MIRb			-0.150061					intron_variant	NAV2
14350_s1	sib	auto	14350_s1_chr11_19812612_T_C	paternal	germline	chr11	19812612	19692170	19713716	T	C	intergenic_variant		NO		intron_variant	NAV2	NAV2:SFARI2	YES	YES	YES	NO		.	6.5697e-06	152214	1							withinGene	H3K27ac													intron_variant	NAV2
13048_p1	pro	auto	13048_p1_chr11_20503865_C_T	maternal	germline	chr11	20503865	20383183	20404729	C	T	missense_variant;upstream_gene_variant	HTATIP2;PRMT3	NO	HTATIP2:8.0994e-05;PRMT3:1.8149e-09	missense_variant	HTATIP2	NO	NO	NO	NO	NO	NP_001091992.1:p.Ala236Val	rs773966588	6.5786e-06	152008	1																2.69102					missense_variant	HTATIP2
HYZ204_p1	pro	auto	HYZ-204_HYZ-204_chr11_20782124_T_C	paternal	germline	chr11	20782124	20661322	20682868	T	C	downstream_gene_variant	SLC6A5	NO	SLC6A5:0.012866	downstream_gene_variant	SLC6A5	NO	NO	NO	NO	YES		.	.	.	.													LTR-ERVL-MaLR-MLT1J			0.428401					downstream_gene_variant	SLC6A5
12220_s1	sib	auto	12220_s1_chr11_20800273_T_C	paternal	germline	chr11	20800273	20679509	20701055	T	C	intron_variant	NELL1	NO	NELL1:3.27e-11	intron_variant	NELL1	NO	NO	NO	NO	NO		.	.	.	.																0.694549					intron_variant	NELL1
14616_p1	pro	auto	14616_p1_chr11_20926561_T_C	maternal	germline	chr11	20926561	20805969	20827515	T	C	intron_variant	NELL1	NO	NELL1:3.27e-11	intron_variant	NELL1	NO	NO	NO	NO	YES		.	.	.	.													LINE-L1-L1M1		(CTGTTT)n						intron_variant	NELL1
14232_p1	pro	auto	14232_p1_chr11_21552206_T_C	paternal	germline	chr11	21552206	21431578	21453124	T	C	intron_variant	NELL1	NO	NELL1:3.27e-11	intron_variant	NELL1	NO	NO	NO	NO	NO		.	.	.	.																-1.66014					intron_variant	NELL1
12832_p1	pro	auto	12832_p1_chr11_21588621_C_T	paternal	germline	chr11	21588621	21467991	21489537	C	T	intron_variant	NELL1	NO	NELL1:3.27e-11	intron_variant	NELL1	NO	NO	NO	NO	NO		.	.	.	.																-1.88304					intron_variant	NELL1
13048_s1	sib	auto	13048_s1_chr11_22136397_T_C	paternal	germline	chr11	22136397	22015882	22037428	T	C	intergenic_variant		NO		intron_variant&non_coding_transcript_variant	LOC102723370	NO	NO	NO	NO	YES		.	.	.	.													LINE-L1-L1PREC2			-3.56973			TCONS_00019257		intergenic_variant
12832_s1	sib	auto	12832_s1_chr11_22763581_C_A	maternal	germline	chr11	22763581	22642908	22664454	C	A	intergenic_variant		NO		intron_variant	GAS2	GAS2:SFARI2	NO	NO	NO	NO		.	.	.	.																1.22426					intergenic_variant
13048_p1	pro	auto	13048_p1_chr11_23128998_T_G	maternal	postzygotic	chr11	23128998	23008624	23030170	T	G	intergenic_variant		NO		intron_variant&non_coding_transcript_variant	LOC124902646	NO	NO	NO	NO	YES		.	.	.	.													LINE-L1-L1PA3			-8.867					intergenic_variant
13610_p1	pro	auto	13610_p1_chr11_23149929_A_G	maternal	germline	chr11	23149929	23029251	23050797	A	G	intergenic_variant		NO		intron_variant&non_coding_transcript_variant	LOC124902646	NO	NO	NO	NO	YES		.	.	.	.													LINE-L1-L1PA3			-9.30531					intergenic_variant
14543_p1	pro	auto	14543_p1_chr11_23232629_C_T	paternal	germline	chr11	23232629	23111892	23133438	C	T	intergenic_variant		NO		downstream_gene_variant	LOC124902646	NO	NO	NO	NO	NO		.	.	.	.																0.638524					intergenic_variant
14105_p1	pro	auto	14105_p1_chr11_23743943_A_AAAAT	paternal	germline	chr11	23743943	23619662	23641208	A	AAAAT	intergenic_variant		NO		intergenic_variant		NO	NO	NO	NO	YES		rs542533421	0.0538574	150230	8091													Simple_repeat-Simple_repeat-(AAAT)n	trf	(AAAT)n(CTCTCTTT)n(CCCT)n(TTCC)n(CTCTCTTT)n	0.130253					intergenic_variant
13561_s1	sib	auto	13561_s1_chr11_24501227_G_T	paternal	germline	chr11	24501227			G	T	intergenic_variant		NO				NO							NA	NA	NA
14543_p1	pro	auto	14543_p1_chr11_25037195_A_G	maternal	postzygotic	chr11	25037195	24906242	24927788	A	G	intron_variant	LUZP2	NO	LUZP2:0.11039	intron_variant	LUZP2	NO	NO	NO	NO	YES		.	.	.	.															(AATAT)n(A)n(T)n						intron_variant	LUZP2
12832_p1	pro	auto	12832_p1_chr11_25080003_C_A	paternal	germline	chr11	25080003	24946393	24967939	C	A	intron_variant	LUZP2	NO	LUZP2:0.11039	intron_variant	LUZP2	NO	NO	NO	NO	YES		.	.	.	.													LINE-L1-L1M4b			-0.987058					intron_variant	LUZP2
12220_p1	pro	auto	12220_p1_chr11_25275501_G_C	maternal	germline	chr11	25275501	25141537	25163083	G	C	intergenic_variant		NO		intergenic_variant		NO	NO	NO	NO	YES		.	1.36162e-05	146884	2													LINE-L1-L1PA3			-3.76168					intergenic_variant
14105_p1	pro	auto	14105_p1_chr11_25472345_T_C	paternal	postzygotic	chr11	25472345	25332691	25354237	T	C	intergenic_variant		NO		intergenic_variant		NO	NO	NO	NO	NO		.	.	.	.																-1.61968					intergenic_variant
14019_s1	sib	auto	14019_s1_chr11_25477578_A_G	paternal	germline	chr11	25477578	25337933	25359479	A	G	intergenic_variant		NO		intergenic_variant		NO	NO	NO	NO	YES		.	.	.	.													LINE-L1-L1MC1			-0.543679					intergenic_variant
13456_p1	pro	auto	13456_p1_chr11_25540027_G_A	paternal	germline	chr11	25540027	25400331	25421877	G	A	intergenic_variant		NO		intergenic_variant		NO	NO	NO	NO	YES		rs763839273	9.24373e-05	151454	14													SINE-Alu-AluSx1								intergenic_variant
14019_s1	sib	auto	14019_s1_chr11_25784390_C_G	maternal	germline	chr11	25784390	25643925	25665471	C	G	intergenic_variant		NO		intergenic_variant		NO	NO	NO	NO	YES		rs537385146	.	.	.													LINE-L1-L1PA3		(CCTCCCC)n(CCCCA)n	-4.5902					intergenic_variant
14660_s1	sib	auto	14660_s1_chr11_26814500_T_G	paternal	germline	chr11	26814500	26673918	26695465	T	G	intron_variant	SLC5A12	SLC5A12:LC615	SLC5A12:0.0016069	intron_variant	SLC5A12	SLC5A12:LC615	NO	NO	NO	NO		.	.	.	.																0.49459					intron_variant	SLC5A12
14694_p1	pro	auto	14694_p1_chr11_27183561_T_G	paternal	germline	chr11	27183561	27043081	27064628	T	G	intron_variant	BBOX1	NO	BBOX1:0.0037041	intron_variant	BBOX1	NO	NO	NO	NO	YES		.	.	.	.													SINE-Alu-AluY								intron_variant	BBOX1
14350_s1	sib	auto	14350_s1_chr11_29362310_G_C	paternal	germline	chr11	29362310	29227399	29248946	G	C	intergenic_variant		NO		intergenic_variant		NO	NO	NO	NO	YES		rs189478651	0.000262719	152254	40													SINE-MIR-MIRb			0.14542					intergenic_variant
14543_s1	sib	auto	14543_s1_chr11_29546185_G_C	paternal	germline	chr11	29546185	29411311	29432858	G	C	intergenic_variant		NO		intron_variant&non_coding_transcript_variant	LINC02755	NO	NO	NO	NO	YES		.	.	.	.													LINE-L1-L1ME1		(TG)n(AGCAT)n(T)n(ATACTT)n(T)n	0.263374					intergenic_variant
14616_p1	pro	auto	14616_p1_chr11_30752193_G_GT	paternal	germline	chr11	30752193	30617933	30639480	G	GT	intergenic_variant		NO		intron_variant&non_coding_transcript_variant	MPPED2-AS1	NO	NO	NO	YES	NO		.	.	.	.																-1.09338					intergenic_variant
14133_p1	pro	auto	14133_p1_chr11_30792028_G_T	paternal	germline	chr11	30792028	30657738	30679285	G	T	intergenic_variant		NO		intergenic_variant		NO	NO	NO	NO	NO		.	6.57895e-06	152000	1																-2.08864					intergenic_variant
13610_p1	pro	auto	13610_p1_chr11_31295959_TAA_T	paternal	germline	chr11	31295959	31160160	31181707	TAA	T	intron_variant	DCDC1	NO	DCDC1:1.3902e-10	intron_variant	DCDC1	NO	NO	NO	YES	NO		.	.	.	.																-0.735736					intron_variant	DCDC1
11964_s1	sib	auto	11964_s1_chr11_31482375_C_G	paternal	germline	chr11	31482375	31346543	31368090	C	G	intron_variant	DCDC1	NO	DCDC1:1.3902e-10	intron_variant	DCDC1	NO	NO	NO	YES	YES		.	.	.	.													LINE-L1-L1MC5a								intron_variant	DCDC1
13048_s1	sib	auto	13048_s1_chr11_31632189_C_T	paternal	germline	chr11	31632189	31496358	31517905	C	T	intron_variant	IMMP1L	NO	IMMP1L:0.23072	intron_variant	IMMP1L	NO	NO	NO	NO	YES		.	.	.	.													LINE-L1-L1MB4			0.972633					intron_variant	IMMP1L
13048_p1	pro	auto	13048_p1_chr11_32164271_G_A	maternal	germline	chr11	32164271	32028395	32049941	G	A	intergenic_variant		NO		intergenic_variant		NO	NO	NO	NO	NO		rs932699312	4.6009e-05	152144	7																0.505237					intergenic_variant
14019_s1	sib	auto	14019_s1_chr11_32290153_A_G	paternal	germline	chr11	32290153	32154344	32175890	A	G	intergenic_variant		NO		intergenic_variant		NO	NO	NO	YES	NO		.	.	.	.																0.387909					intergenic_variant
BK486_p1	pro	auto	BK486_p1_chr11_32695440_C_T	paternal	germline	chr11	32695440	32559932	32581478	C	T	intergenic_variant		NO		intergenic_variant		NO	NO	NO	NO	YES		rs760972590	0.000951236	151382	144													SINE-Alu-AluSz			0.0791572					intergenic_variant
13230_s2	sib	auto	13230_s2_chr11_33092732_T_C	paternal	postzygotic	chr11	33092732	32957142	32978688	T	C	intron_variant	QSER1	NO	QSER1:1.0	intron_variant	QSER1	NO	NO	NO	NO	YES		.	0	144716	0													Simple_repeat-Simple_repeat-(TTTTTCTTT)n	trf	(T)n						intron_variant	QSER1
14317_p1	pro	auto	14317_p1_chr11_33392451_T_G	paternal	germline	chr11	33392451	33257012	33278558	T	G	upstream_gene_variant	HIPK3	NO	HIPK3:0.99933	upstream_gene_variant	HIPK3	NO	YES	YES	YES	NO		.	.	.	.	pELS,CTCF-bound	H3K27Ac		H3K4Me3	OREG0610294;OREG1223235;OREG1253477;OREG1881647	Promoter/Enhancer	Promoter	H3K27ac	H3K27me3	H3K4me3						2.97965					upstream_gene_variant	HIPK3
12826_p1	pro	auto	12826_p1_chr11_33631063_T_C	cannot_determine	germline	chr11	33631063	33495186	33516732	T	C	intron_variant	KIAA1549L	NO	KIAA1549L:0.0032454	intron_variant	KIAA1549L	NO	NO	NO	NO	YES		.	.	.	.													LINE-L1-L1PA3								intron_variant	KIAA1549L
12220_s1	sib	auto	12220_s1_chr11_34576023_A_C	cannot_determine	postzygotic	chr11	34576023	34439184	34460731	A	C	intron_variant	CAT	CAT:SFARI3	CAT:1.644e-08	intron_variant	CAT	CAT:SFARI3	YES	YES	YES	NO		.	.	.	.	pELS,CTCF-bound	H3K27Ac		H3K4Me3	OREG1219996;OREG1250110;OREG1488350;OREG1812368;OREG1849918;OREG1877768	Promoter/Enhancer	Promoter	H3K27ac	H3K27me3	H3K4me3	CTCF					2.11284					intron_variant	CAT
14027_s1	sib	auto	14027_s1_chr11_34876700_C_T	paternal	germline	chr11	34876700	34738630	34760177	C	T	intergenic_variant		NO		intron_variant&non_coding_transcript_variant	LOC102723568	NO	NO	NO	YES	YES		rs556217925	0.000111629	152290	17													LINE-L1-L1P3			-0.244596					intergenic_variant
13230_s2	sib	auto	13230_s2_chr11_35018150_T_C	paternal	germline	chr11	35018150	34880176	34901723	T	C	downstream_gene_variant	APIP	NO	APIP:0.00023019	upstream_gene_variant	LOC105376624	NO	NO	NO	NO	NO		.	.	.	.																2.34376					downstream_gene_variant	APIP
14350_p1	pro	auto	14350_p1_chr11_35980575_G_A	maternal	germline	chr11	35980575	35841825	35863375	G	A	intergenic_variant		NO		intergenic_variant		NO	NO	NO	NO	NO		.	.	.	.																-0.775856					intergenic_variant
14133_p1	pro	auto	14133_p1_chr11_36024330_C_T	paternal	germline	chr11	36024330	35885622	35907172	C	T	intergenic_variant		NO		intergenic_variant		NO	NO	NO	NO	YES		rs891942614	6.57886e-06	152002	1													SINE-Alu-AluSx								intergenic_variant
12237_p1	pro	auto	12237_p1_chr11_36184709_C_T	paternal	germline	chr11	36184709	36046024	36067574	C	T	intron_variant	LDLRAD3	NO	LDLRAD3:0.0021913	intron_variant	LDLRAD3	NO	NO	NO	NO	YES		rs992349322	2.63179e-05	151988	4													LINE-L1-L1PA8			1.37042					intron_variant	LDLRAD3
13385_s1	sib	auto	13385_s1_chr11_36470190_T_A	paternal	germline	chr11	36470190	36327609	36349159	T	A	intron_variant	PRR5L	NO	PRR5L:0.12527	intron_variant	PRR5L	NO	YES	NO	YES	YES		.	.	.	.	dELS					Enhancer							LTR-ERV1-MER4D1			0.863163					intron_variant	PRR5L
BK486_p1	pro	auto	BK486_p1_chr11_37006908_G_A	paternal	germline	chr11	37006908	36863655	36885205	G	A	intergenic_variant		NO		intron_variant&non_coding_transcript_variant	LOC107984326	NO	NO	NO	NO	NO		.	.	.	.																-0.300145					intergenic_variant
BK486_p1	pro	auto	BK486_p1_chr11_37247070_C_A	paternal	germline	chr11	37247070	37103844	37125394	C	A	intergenic_variant		NO		intergenic_variant		NO	NO	NO	NO	YES		.	.	.	.													LINE-L2-L2								intergenic_variant
14660_p1	pro	auto	14660_p1_chr11_37413084_G_A	paternal	germline	chr11	37413084	37269751	37291301	G	A	intergenic_variant		NO		intergenic_variant		NO	NO	NO	NO	NO		rs776925205	2.14884e-05	139610	3																					intergenic_variant
13799_p1	pro	auto	13799_p1_chr11_37528402_G_A	paternal	germline	chr11	37528402	37385028	37406578	G	A	intergenic_variant		NO		intergenic_variant		NO	YES	NO	YES	NO		rs368129748	0.000177293	152290	27					OREG1658912																intergenic_variant
14616_p1	pro	auto	14616_p1_chr11_37682582_C_T	maternal	postzygotic	chr11	37682582	37539334	37560884	C	T	intergenic_variant		NO		intergenic_variant		NO	NO	NO	NO	YES		.	.	.	.													LINE-L1-L1ME2			-2.65875					intergenic_variant
11964_s1	sib	auto	11964_s1_chr11_38109139_G_A	paternal	germline	chr11	38109139	37964510	37986060	G	A	intergenic_variant		NO		intergenic_variant		NO	NO	NO	NO	YES		.	.	.	.													LINE-L1-L1MC3			0.507544					intergenic_variant
13409_p1	pro	auto	13409_p1_chr11_38609995_AATATATATATTATATATAATATT_A	paternal	germline	chr11	38609995			AATATATATATTATATATAATATT	A	intergenic_variant		NO				NO							NA	NA	NA
14317_s1	sib	auto	14317_s1_chr11_38722574_C_A	paternal	germline	chr11	38722574	38578134	38599684	C	A	intergenic_variant		NO		intergenic_variant		NO	NO	NO	YES	YES		.	.	.	.													LTR-ERVL-MaLR-MSTA			-4.3347					intergenic_variant
14694_p1	pro	auto	14694_p1_chr11_38729409_T_G	maternal	germline	chr11	38729409	38584971	38606521	T	G	intergenic_variant		NO		intergenic_variant		NO	NO	NO	NO	NO		.	.	.	.																-3.41063					intergenic_variant
BK486_p1	pro	auto	BK486_p1_chr11_38730947_G_C	paternal	germline	chr11	38730947	38586509	38608059	G	C	intergenic_variant		NO		intergenic_variant		NO	YES	NO	YES	NO		.	.	.	.					OREG1592782											-1.30342					intergenic_variant
14543_s1	sib	auto	14543_s1_chr11_40148785_A_C	paternal	germline	chr11	40148785	40002236	40023786	A	C	intergenic_variant		NO		intergenic_variant		NO	NO	NO	NO	YES		.	.	.	.													LINE-L1-L1MB7			-2.50531					intergenic_variant
14133_p1	pro	auto	14133_p1_chr11_40297654_T_C	paternal	germline	chr11	40297654	40151100	40172650	T	C	intron_variant	LRRC4C	LRRC4C:SFARI1;LRRC4C:ASD102	LRRC4C:0.99998	intron_variant	LRRC4C	LRRC4C:SFARI1;LRRC4C:ASD102	NO	NO	NO	NO		.	.	.	.																-0.95364					intron_variant	LRRC4C
HYZ201_p1	pro	auto	HYZ-201_HYZ-201_chr11_40314490_G_A	maternal	postzygotic	chr11	40314490	40167936	40189486	G	A	intron_variant	LRRC4C	LRRC4C:SFARI1;LRRC4C:ASD102	LRRC4C:0.99998	intron_variant	LRRC4C	LRRC4C:SFARI1;LRRC4C:ASD102	NO	NO	YES	YES		rs754549438	0.000217254	151896	33													SINE-Alu-AluSx			0.695153					intron_variant	LRRC4C
14019_p1	pro	auto	14019_p1_chr11_40587559_T_C	maternal	postzygotic	chr11	40587559	40440962	40462512	T	C	intron_variant	LRRC4C	LRRC4C:SFARI1;LRRC4C:ASD102	LRRC4C:0.99998	intron_variant	LRRC4C	LRRC4C:SFARI1;LRRC4C:ASD102	NO	NO	NO	NO		.	.	.	.																					intron_variant	LRRC4C
11414_s1	sib	auto	11414_s1_chr11_40617881_C_T	maternal	germline	chr11	40617881	40471288	40492838	C	T	intron_variant	LRRC4C	LRRC4C:SFARI1;LRRC4C:ASD102	LRRC4C:0.99998	intron_variant	LRRC4C	LRRC4C:SFARI1;LRRC4C:ASD102	NO	NO	NO	YES		.	.	.	.													LINE-L1-L1PA7								intron_variant	LRRC4C
14317_p1	pro	auto	14317_p1_chr11_40867295_G_A	paternal	postzygotic	chr11	40867295	40720389	40741939	G	A	intron_variant	LRRC4C	LRRC4C:SFARI1;LRRC4C:ASD102	LRRC4C:0.99998	intron_variant	LRRC4C	LRRC4C:SFARI1;LRRC4C:ASD102	NO	NO	NO	NO		rs774408858	6.57419e-06	152110	1																-0.614067					intron_variant	LRRC4C
14455_p1	pro	auto	14455_p1_chr11_41074299_A_G	cannot_determine	germline	chr11	41074299	40927399	40948949	A	G	intron_variant	LRRC4C	LRRC4C:SFARI1;LRRC4C:ASD102	LRRC4C:0.99998	intron_variant	LRRC4C	LRRC4C:SFARI1;LRRC4C:ASD102	NO	NO	NO	YES		.	.	.	.													SINE-Alu-AluSg		(A)n	-1.49294					intron_variant	LRRC4C
13456_p1	pro	auto	13456_p1_chr11_41162447_G_A	maternal	germline	chr11	41162447	41015870	41037420	G	A	intron_variant	LRRC4C	LRRC4C:SFARI1;LRRC4C:ASD102	LRRC4C:0.99998	intron_variant	LRRC4C	LRRC4C:SFARI1;LRRC4C:ASD102	NO	NO	NO	YES		.	6.57869e-06	152006	1													SINE-Alu-AluYh3			-3.56657					intron_variant	LRRC4C
HZRNM015_p1	pro	auto	HZ-RNM-015_HZ-RNM-015_chr11_41772825_A_G	paternal	germline	chr11	41772825	41626134	41647684	A	G	intergenic_variant		NO		intron_variant&non_coding_transcript_variant	LINC02741	NO	NO	NO	NO	YES		.	.	.	.													LTR-ERVL-MaLR-THE1D-int			-0.863783					intergenic_variant
11266_p1	pro	auto	11266_p1_chr11_41966163_A_G	maternal	germline	chr11	41966163	41819482	41841032	A	G	intergenic_variant		NO		intron_variant&non_coding_transcript_variant	LINC01499	NO	NO	NO	NO	YES		.	6.5773e-06	152038	1													LINE-L2-L2			-2.67003			TCONS_00019279		intron_variant&non_coding_transcript_variant	LINC01499
12456_s1	sib	auto	12456_s1_chr11_42117701_G_T	paternal	germline	chr11	42117701	41970857	41992407	G	T	intergenic_variant		NO		intergenic_variant		NO	NO	NO	NO	YES		.	.	.	.													LINE-L1-L1ME1			-4.30689					intergenic_variant
11201_s1	sib	auto	11201_s1_chr11_42166906_C_T	paternal	postzygotic	chr11	42166906	42020077	42041627	C	T	intergenic_variant		NO		intron_variant&non_coding_transcript_variant	LINC02745	NO	NO	NO	NO	YES		rs909562056	5.91778e-05	152084	9													LTR-ERVL-LTR16A			-1.5561					intron_variant&non_coding_transcript_variant	LOC101928591
13048_p1	pro	auto	13048_p1_chr11_42667709_T_C	paternal	germline	chr11	42667709	42521264	42542814	T	C	intergenic_variant		NO		intergenic_variant		NO	NO	NO	NO	YES		.	.	.	.													LINE-L1-L1M4			-2.35325					intergenic_variant
13230_p1	pro	auto	13230_p1_chr11_42697998_C_A	paternal	postzygotic	chr11	42697998	42551552	42573102	C	A	intergenic_variant		NO		intergenic_variant		NO	NO	NO	NO	YES		.	.	.	.													LINE-CR1-L3			-3.08726					intergenic_variant
14027_s1	sib	auto	14027_s1_chr11_42952884_C_A	paternal	germline	chr11	42952884	42806376	42827926	C	A	intergenic_variant		NO		intergenic_variant		NO	NO	NO	YES	YES		.	.	.	.													LINE-L1-L1MC4			-0.857894					intergenic_variant
13239_s1	sib	auto	13239_s1_chr11_43096680_G_A	paternal	germline	chr11	43096680	42950190	42971740	G	A	intergenic_variant		NO		intergenic_variant		NO	NO	NO	NO	YES		rs555493467	0.000269223	152290	41													LTR-ERV1-LTR12C								intergenic_variant
13239_s1	sib	auto	13239_s1_chr11_43104872_G_A	paternal	germline	chr11	43104872	42950190	42971740	G	A	intergenic_variant		NO		intergenic_variant		NO	NO	NO	NO	YES		rs555493467	0.000269223	152290	41													LTR-ERV1-LTR12C								intergenic_variant
HZRNM015_p1	pro	auto	HZ-RNM-015_HZ-RNM-015_chr11_43334964_C_T	cannot_determine	postzygotic	chr11	43334964	43179729	43201279	C	T	intergenic_variant		NO		intergenic_variant		NO	NO	NO	NO	YES		.	.	.	.													LTR-ERV1-LTR78			-3.58656					intergenic_variant
13561_s1	sib	auto	13561_s1_chr11_43529615_TG_T	paternal	postzygotic	chr11	43529615	43374201	43395751	TG	T	intron_variant	TTC17	NO	TTC17:0.99984	intron_variant	TTC17	NO	NO	NO	NO	YES		.	.	.	.													LINE-L1-L1P4			-0.215047					intron_variant	TTC17
12832_s1	sib	auto	12832_s1_chr11_43919125_T_C	paternal	germline	chr11	43919125	43763710	43785260	T	C	intron_variant	HSD17B12	NO	HSD17B12:0.42656	intron_variant	HSD17B12	NO	NO	NO	NO	NO		.	.	.	.																2.88866					intron_variant	HSD17B12
13230_p1	pro	auto	13230_p1_chr11_44799318_A_C	paternal	germline	chr11	44799318	44643301	44664851	A	C	intergenic_variant		NO		intergenic_variant		NO	NO	NO	YES	YES		.	.	.	.													LINE-L1-L1ME1			-0.73967					intergenic_variant
13610_p1	pro	auto	13610_p1_chr11_44850426_G_A	paternal	germline	chr11	44850426	44693530	44715080	G	A	intergenic_variant		NO		intron_variant&non_coding_transcript_variant	LINC02704	NO	NO	NO	YES	NO		.	.	.	.																2.59707					intergenic_variant
13239_s1	sib	auto	13239_s1_chr11_45639050_T_C	paternal	germline	chr11	45639050	45483326	45504876	T	C	intergenic_variant		NO		downstream_gene_variant	LOC105376654	NO	YES	NO	YES	YES		rs960537087	.	.	.					OREG1518673								LINE-L2-L2c			-1.28595					intergenic_variant
13385_s1	sib	auto	13385_s1_chr11_45782084_A_C	maternal	postzygotic	chr11	45782084	45626378	45647928	A	C	intergenic_variant		NO		intergenic_variant		NO	NO	NO	NO	NO		.	.	.	.																-0.802458					intergenic_variant
13456_s1	sib	auto	13456_s1_chr11_46740590_T_A	paternal	germline	chr11	46740590	46584532	46606082	T	A	intron_variant	AMBRA1	NO	AMBRA1:0.99442	intron_variant	AMBRA1	NO	NO	NO	NO	YES		.	0	149038	0													LINE-L1-L1PA3		(A)n(AATG)n(A)n(AGAA)n(T)n						intron_variant	AMBRA1
BK486_p1	pro	auto	BK486_p1_chr11_47127107_A_G	maternal	postzygotic	chr11	47127107	46970242	46991793	A	G	intron_variant	CSTPP1	NO		intron_variant	CSTPP1	NO	NO	NO	NO	NO		.	.	.	.																1.35717					intron_variant	C11orf49
12826_s1	sib	auto	12826_s1_chr11_47661291_G_A	cannot_determine	germline	chr11	47661291	47501454	47523006	G	A	intron_variant	CELF1	CELF1:NDD664	CELF1:1.0	intron_variant	CELF1	CELF1:NDD664	YES	YES	NO	NO		.	.	.	.							withinGene	H3K27ac								-0.656649					intron_variant	CELF1
13456_p1	pro	auto	13456_p1_chr11_48089540_G_A	paternal	germline	chr11	48089540	47919988	47941540	G	A	intergenic_variant		NO		intergenic_variant		NO	YES	NO	YES	YES		rs936969661	.	.	.						Enhancer							LINE-L2-L2a			0.794556					intergenic_variant
11201_p1	pro	auto	11201_p1_chr11_48423266_A_T	paternal	germline	chr11	48423266	48253770	48275322	A	T	intergenic_variant		NO		intergenic_variant		NO	NO	NO	NO	YES		.	.	.	.													LINE-L1-L1PA16			-7.57739					intergenic_variant
BK486_p1	pro	auto	BK486_p1_chr11_48834587_C_T	paternal	germline	chr11	48834587	48665184	48686736	C	T	intergenic_variant		NO		intergenic_variant		NO	NO	NO	NO	YES		.	.	.	.													Satellite-centr-ALR/Alpha	trf							intergenic_variant
BK486_p1	pro	auto	BK486_p1_chr11_48835277_A_T	paternal	germline	chr11	48835277	48665874	48687426	A	T	intergenic_variant		NO		intergenic_variant		NO	NO	NO	NO	YES		.	.	.	.													Satellite-centr-ALR/Alpha	trf							intergenic_variant
13799_s1	sib	auto	13799_s1_chr11_48868027_T_A	paternal	germline	chr11	48868027			T	A	intergenic_variant		NO				NO							NA	NA	NA
14317_p1	pro	auto	14317_p1_chr11_48875849_A_T	paternal	germline	chr11	48875849			A	T	intergenic_variant		NO				NO							NA	NA	NA
12237_s1	sib	auto	12237_s1_chr11_48919341_G_A	maternal	germline	chr11	48919341	48750464	48772016	G	A	intergenic_variant		NO		intergenic_variant		NO	NO	NO	NO	YES		rs188856291	0.00103129	152236	157													LINE-L1-L1PA2								intergenic_variant
14019_p1	pro	auto	14019_p1_chr11_49131860_G_T	paternal	germline	chr11	49131860	48955368	48976920	G	T	intergenic_variant		NO		intergenic_variant		NO	NO	NO	NO	YES		.	6.57047e-06	152196	1												0.955083	Retroposon-SVA-SVA_A	trf	(CGGG)n(CCTC)n(AGGC)n(GGAGGT)n						intergenic_variant
14694_s1	sib	auto	14694_s1_chr11_50043879_C_G	paternal	postzygotic	chr11	50043879	49866547	49888099	C	G	intergenic_variant		NO		intergenic_variant		NO	NO	NO	NO	YES		.	.	.	.													LINE-L1-L1PA4								intergenic_variant
11611_p1	pro	auto	11611_p1_chr11_50119389_T_C	paternal	germline	chr11	50119389	49942089	49963641	T	C	intergenic_variant		NO		intergenic_variant		NO	NO	NO	YES	YES		.	.	.	.												0.940037	LINE-L1-L1M3c			-7.2284					intergenic_variant
14133_p1	pro	auto	14133_p1_chr11_50479678_T_G	paternal	germline	chr11	50479678	50176260	50135431	T	G	intergenic_variant		NO		intergenic_variant		NO	NO	NO	NO	YES		.	.	.	.												0.933139	Simple_repeat-Simple_repeat-(TTATATA)n	trf	(GGAAG)n(TG)n(AT)n(ATCATATATTGTACGTTATATATAATATAT)n(AT)n						intergenic_variant
14317_p1	pro	auto	14317_p1_chr11_50564322_C_T	paternal	germline	chr11	50564322	50386916	50346087	C	T	intergenic_variant		NO		intergenic_variant		NO	NO	NO	NO	YES		.	0	151514	0													LINE-L1-L1PA5								intergenic_variant
11071_p1	pro	auto	11071_p1_chr11_54469378_C_T	maternal	germline	chr11	54469378	54533356	51585922	C	T	intergenic_variant		NO		intergenic_variant		NO	NO	NO	NO	YES		.	2.80568e-05	106926	3													Satellite-centr-ALR/Alpha	trf							intergenic_variant
14232_p1	pro	auto	14232_p1_chr11_54567664_A_T	paternal	germline	chr11	54567664	54631642	51487636	A	T	intergenic_variant		NO		intergenic_variant		NO	NO	NO	NO	YES		.	.	.	.												0.961016	LTR-ERVL-ERVL-B4-int								intergenic_variant
12832_s1	sib	auto	12832_s1_chr11_54579610_G_A	paternal	postzygotic	chr11	54579610	54643582	51475696	G	A	intergenic_variant		NO		intergenic_variant		NO	NO	NO	NO	YES		.	.	.	.												0.961016	LINE-L1-L1PA6								intergenic_variant
BK486_p1	pro	auto	BK486_p1_chr11_54747823_G_A	paternal	germline	chr11	54747823	54811816	51307462	G	A	intergenic_variant		NO		intergenic_variant		NO	NO	NO	NO	YES		.	6.65806e-05	150194	10													Satellite-centr-ALR/Alpha	trf							intergenic_variant
13456_s1	sib	auto	13456_s1_chr11_55171629_G_A	maternal	germline	chr11	55171629	55234056	55001532	G	A	intergenic_variant		NO		intergenic_variant		NO	NO	NO	NO	YES		.	1.97537e-05	151870	3													Satellite-centr-ALR/Alpha	trf							intergenic_variant
14350_s1	sib	auto	14350_s1_chr11_55743000_A_G	paternal	germline	chr11	55743000	55804677	55572153	A	G	intergenic_variant		NO		intergenic_variant		NO	NO	NO	NO	NO		.	.	.	.																					intergenic_variant
11129_p1	pro	auto	11129_p1_chr11_56439601_A_G	paternal	germline	chr11	56439601	56501678	56269154	A	G	intergenic_variant		NO		intergenic_variant		NO	NO	NO	NO	YES		.	6.57047e-06	152196	1												0.919068				-2.59813					intergenic_variant
11964_s1	sib	auto	11964_s1_chr11_56577233_G_T	cannot_determine	germline	chr11	56577233	56639254	56406730	G	T	downstream_gene_variant	OR5AP2	NO	OR5AP2:0.81199	downstream_gene_variant	OR5AP2	NO	NO	NO	NO	YES		.	.	.	.													LINE-L2-L2			-1.28271					downstream_gene_variant	OR5AP2
14455_p1	pro	auto	14455_p1_chr11_56987574_G_A	paternal	germline	chr11	56987574	57038156	56805631	G	A	intergenic_variant		NO		non_coding_transcript_exon_variant	OR5AK4P	NO	NO	NO	NO	NO		.	.	.	.																-0.473501					non_coding_transcript_exon_variant	OR5AK4P
12220_p1	pro	auto	12220_p1_chr11_57701670_T_G	paternal	germline	chr11	57701670	57751339	57518811	T	G	intron_variant	BTBD18	NO	BTBD18:0.93555	intron_variant&non_coding_transcript_variant	TMX2-CTNND1	NO	YES	NO	YES	NO		.	.	.	.					OREG1255770											-0.502373					intron_variant&non_coding_transcript_variant	TMX2-CTNND1
14019_s1	sib	auto	14019_s1_chr11_58254813_C_G	paternal	postzygotic	chr11	58254813	58305406	58072878	C	G	intergenic_variant		NO		intergenic_variant		NO	NO	NO	NO	YES		.	1.31327e-05	152292	2													LINE-L1-L1PA4			-5.05974					intergenic_variant
12826_p1	pro	auto	12826_p1_chr11_58299570_A_G	maternal	germline	chr11	58299570	58350164	58117637	A	G	intergenic_variant		NO		intergenic_variant		NO	NO	NO	NO	NO		.	.	.	.																-1.39721					intergenic_variant
14660_p1	pro	auto	14660_p1_chr11_59025537_G_A	maternal	postzygotic	chr11	59025537	59076363	58843836	G	A	intergenic_variant		NO		intergenic_variant		NO	YES	NO	YES	YES		rs190919388	7.22221e-05	152308	11						Enhancer						0.954036	LINE-L1-L1M3e								intergenic_variant
14317_p1	pro	auto	14317_p1_chr11_59599986_C_T	paternal	germline	chr11	59599986	59648667	59416140	C	T	intron_variant	PATL1	NO	PATL1:1.0	intron_variant	PATL1	NO	NO	NO	NO	YES		.	.	.	.													LINE-L1-L1ME4a								intron_variant	PATL1
11129_p1	pro	auto	11129_p1_chr11_59994492_A_G	maternal	postzygotic	chr11	59994492	60043205	59810678	A	G	intron_variant	OOSP2	NO		intron_variant	OOSP2	NO	NO	NO	NO	NO		rs889609015	1.97236e-05	152102	3																-1.59593					intron_variant	OOSP2
HYZ204_p1	pro	auto	HYZ-204_HYZ-204_chr11_60296938_TAAC_T	maternal	germline	chr11	60296938	60345669	60113142	TAAC	T	downstream_gene_variant	MS4A6E	NO	MS4A6E:0.023305	downstream_gene_variant	MS4A6E	NO	YES	NO	YES	YES		rs533795303	0.000945863	152242	144	dELS,CTCF-bound				OREG1373332	Enhancer							LTR-ERV1-HUERS-P3-int			0.616471					downstream_gene_variant	MS4A6E
14543_p1	pro	auto	14543_p1_chr11_60320077_A_T	maternal	postzygotic	chr11	60320077	60368815	60136288	A	T	intergenic_variant		NO		intergenic_variant		NO	YES	NO	YES	YES		.	.	.	.	dELS												LTR-ERVL-MaLR-THE1D			0.683746					intergenic_variant
14350_s1	sib	auto	14350_s1_chr11_60487746_T_A	maternal	postzygotic	chr11	60487746	60536371	60303844	T	A	intron_variant	MS4A13	NO	MS4A13:0.19934	intron_variant	MS4A13	NO	NO	NO	NO	YES		.	0	12178	0													LINE-L1-L1PA2								intron_variant	MS4A13
11611_p1	pro	auto	11611_p1_chr11_60495781_G_A	paternal	germline	chr11	60495781	60544395	60311868	G	A	downstream_gene_variant	MS4A13	NO	MS4A13:0.19934	downstream_gene_variant	MS4A13	NO	NO	NO	YES	YES		.	.	.	.													LINE-L1-L1MA4			-1.81429					downstream_gene_variant	MS4A13
13610_p1	pro	auto	13610_p1_chr11_60498876_G_T	paternal	germline	chr11	60498876	60547491	60314964	G	T	downstream_gene_variant	MS4A13	NO	MS4A13:0.19934	downstream_gene_variant	MS4A13	NO	NO	NO	NO	YES		.	.	.	.													LINE-L1-L1MA4			-1.24178					downstream_gene_variant	MS4A13
HZRNM001_p1	pro	auto	HZ-RNM-001_HZ-RNM-001_chr11_61070749_C_G	paternal	germline	chr11	61070749	61119251	60886723	C	G	missense_variant	CD5	NO	CD5:0.053151	missense_variant	CD5	NO	YES	NO	YES	NO	NP_055022.2:p.Leu161Val	.	.	.	.	dELS,CTCF-bound															1.8937					missense_variant	CD5
14317_p1	pro	auto	14317_p1_chr11_61120935_C_T	maternal	germline	chr11	61120935	61169425	60936897	C	T	intergenic_variant		NO		upstream_gene_variant	LOC124902678	NO	NO	NO	YES	YES		rs572880521	0.000177482	152128	27													SINE-Alu-AluSc			1.32248					intergenic_variant
14317_s1	sib	auto	14317_s1_chr11_61510933_T_C	paternal	germline	chr11	61510933	61522080	61289552	T	C	intron_variant	SYT7	NO	SYT7:0.99294	intron_variant	SYT7	NO	NO	NO	NO	NO		.	.	.	.																					intron_variant	SYT7
14543_p1	pro	auto	14543_p1_chr11_61937546_C_T	paternal	postzygotic	chr11	61937546	61948723	61716195	C	T	upstream_gene_variant	BEST1	NO	BEST1:0.0073867	upstream_gene_variant	BEST1	NO	YES	NO	YES	NO		rs371841592	6.57739e-05	152036	10	pELS					Enhancer															upstream_gene_variant	BEST1
11201_p1	pro	auto	11201_p1_chr11_61946448_G_C	paternal	germline	chr11	61946448	61957627	61725099	G	C	intron_variant	BEST1	NO	BEST1:0.0073867	non_coding_transcript_exon_variant	LOC107984334	NO	NO	NO	NO	NO		.	.	.	.																1.43673					intron_variant	BEST1
12220_p1	pro	auto	12220_p1_chr11_62207764_C_T	paternal	germline	chr11	62207764	62218521	61985993	C	T	downstream_gene_variant	SCGB2A1	NO	SCGB2A1:0.010428	downstream_gene_variant	SCGB2A1	NO	NO	NO	NO	YES		.	.	.	.													LTR-ERV1-HERVIP10F-int			-0.402972					downstream_gene_variant	SCGB2A1
11129_p1	pro	auto	11129_p1_chr11_62390050_G_A	paternal	germline	chr11	62390050	62400620	62168092	G	A	intergenic_variant		NO		intron_variant	ASRGL1	NO	YES	YES	YES	YES		rs140921718	4.59661e-05	152286	7					OREG1267487;OREG1507860	Enhancer	distalIntergenic_geneWithin50kb	H3K27ac					SINE-MIR-MIRc			0.768605					intergenic_variant
12237_s1	sib	auto	12237_s1_chr11_62521467_T_C	paternal	germline	chr11	62521467	62532017	62299489	T	C	synonymous_variant	AHNAK	AHNAK:SFARI2		synonymous_variant	AHNAK	AHNAK:SFARI2	YES	NO	YES	YES	NP_001611.1:p.Lys800%3D	.	0	151560	0						Enhancer								trf		0.36262					synonymous_variant	AHNAK
14455_s1	sib	auto	14455_s1_chr11_62626728_T_C	paternal	germline	chr11	62626728	62637276	62404748	T	C	intron_variant	GANAB	NO		intron_variant	GANAB	NO	NO	NO	NO	YES		rs773463263	3.28558e-05	152180	5													LINE-L1-L1MC3			-0.479921					intron_variant	GANAB
14455_s1	sib	auto	14455_s1_chr11_63981042_A_C	paternal	postzygotic	chr11	63981042	63991345	63758817	A	C	intron_variant	OTUB1	NO	OTUB1:0.98687	intron_variant	OTUB1	NO	NO	NO	YES	NO		rs898534684	1.97179e-05	152146	3																-0.500787					intron_variant	OTUB1
11071_p1	pro	auto	11071_p1_chr11_64005534_T_C	paternal	germline	chr11	64005534	64015739	63783211	T	C	intron_variant	MACROD1	NO	MACROD1:2.0917e-06	intron_variant	MACROD1	NO	YES	YES	NO	NO		rs1047058447	6.578e-06	152022	1							withinGene	H3K27ac								3.32839					intron_variant	MACROD1
HYZ204_p1	pro	auto	HYZ-204_HYZ-204_chr11_65348394_C_G	paternal	germline	chr11	65348394	65355091	65122562	C	G	downstream_gene_variant;intron_variant	DPF2;TIGD3	DPF2:NDD373;DPF2:MC237	DPF2:1.0;TIGD3:5.4883e-05	intron_variant	TIGD3	NO	YES	YES	YES	NO		.	.	.	.					OREG1175073;OREG1501090;OREG1818093;OREG1855875	Promoter/Enhancer	Promoter	H3K27ac	H3K27me3	H3K4me3	CTCF										intron_variant	TIGD3
12651_s1	sib	auto	12651_s1_chr11_66081443_C_T	paternal	germline	chr11	66081443	66087303	65854774	C	T	intron_variant	PACS1	PACS1:SFARI1;PACS1:NDD373	PACS1:1.0	intron_variant	PACS1	PACS1:SFARI1;PACS1:NDD373	YES	NO	YES	YES		rs546477916	0.000204518	151576	31						Enhancer							SINE-Alu-AluSx			0.800258					intron_variant	PACS1
13456_s1	sib	auto	13456_s1_chr11_66491342_T_TCCC	paternal	postzygotic	chr11	66491342	66495103	66262574	T	TCCC	intron_variant	DPP3	DPP3:SFARI2	DPP3:0.083256	intron_variant	DPP3	DPP3:SFARI2	YES	NO	YES	NO		.	.	.	.	dELS,CTCF-bound				OREG1368446	Enhancer															intron_variant	DPP3
14350_p1	pro	auto	14350_p1_chr11_67450173_G_T	paternal	postzygotic	chr11	67450173	67456050	67223521	G	T	intron_variant;upstream_gene_variant	CABP4;GPR152	NO	CABP4:6.4092e-08;GPR152:0.30261	intron_variant	CABP4	NO	YES	YES	YES	NO		.	.	.	.									H3K27me3							2.13287					intron_variant	CABP4
12237_p1	pro	auto	12237_p1_chr11_67677457_C_T	paternal	germline	chr11	67677457	67682527	67449998	C	T	intergenic_variant		NO		upstream_gene_variant	ALDH3B2	NO	NO	NO	NO	YES		rs530380474	0.00350684	152274	534													LTR-ERVK-MER11D			-0.423903					upstream_gene_variant	ALDH3B2
13610_p1	pro	auto	13610_p1_chr11_67684486_A_C	paternal	germline	chr11	67684486	67689555	67457026	A	C	intergenic_variant		NO		intergenic_variant		NO	NO	NO	NO	YES		.	.	.	.													LTR-ERV1-HERVIP10F-int			0.109475					intergenic_variant
13530_p1	pro	auto	13530_p1_chr11_67742683_G_T	maternal	postzygotic	chr11	67742683	67747755	67515226	G	T	intergenic_variant		NO		intergenic_variant		NO	NO	NO	NO	YES		.	.	.	.												0.955313				-2.73682					intergenic_variant
12832_p1	pro	auto	12832_p1_chr11_67931443_C_A	paternal	germline	chr11	67931443	67927811	67695282	C	A	intergenic_variant		NO		intron_variant	LOC112268076	NO	NO	NO	NO	YES		.	6.57237e-06	152152	1												0.970746				-6.19896					intergenic_variant
13409_p1	pro	auto	13409_p1_chr11_68289241_C_T	maternal	germline	chr11	68289241	68284912	68052380	C	T	intergenic_variant		NO		downstream_gene_variant	LOC105369363	NO	NO	NO	NO	YES		.	1.972e-05	152130	3													LTR-ERVL-MaLR-THE1B			-0.105543					intergenic_variant
11266_p1	pro	auto	11266_p1_chr11_68674185_G_A	paternal	germline	chr11	68674185	68668065	68435533	G	A	intergenic_variant		NO		intergenic_variant		NO	NO	NO	NO	NO		rs907777568	0.000239762	145978	35																1.42739					intergenic_variant
11611_p1	pro	auto	11611_p1_chr11_68731428_A_C	paternal	germline	chr11	68731428	68725304	68492772	A	C	intron_variant	TESMIN	NO	TESMIN:0.00078489	intron_variant	TESMIN	NO	NO	NO	NO	YES		.	.	.	.													LINE-L1-L1MEd			1.94047					intron_variant	TESMIN
14350_s1	sib	auto	14350_s1_chr11_70702099_C_T	paternal	germline	chr11	70702099	70681722	70527827	C	T	intron_variant	SHANK2	SHANK2:SFARI1;SHANK2:NDD373;SHANK2:ASD102	SHANK2:1.0	intron_variant	SHANK2	SHANK2:SFARI1;SHANK2:NDD373;SHANK2:ASD102	YES	NO	YES	NO		rs372208975	0.000177342	152248	27					OREG1509905											2.9436					intron_variant	SHANK2
14019_s1	sib	auto	14019_s1_chr11_70933059_C_T	paternal	germline	chr11	70933059	70911807	70757912	C	T	intron_variant	SHANK2	SHANK2:SFARI1;SHANK2:NDD373;SHANK2:ASD102	SHANK2:1.0	intron_variant	SHANK2	SHANK2:SFARI1;SHANK2:NDD373;SHANK2:ASD102	NO	NO	NO	YES		rs990511508	9.21295e-05	151960	14													SINE-Alu-AluSx1			1.72833					intron_variant	SHANK2
14133_s1	sib	auto	14133_s1_chr11_70946234_T_C	paternal	germline	chr11	70946234	70924989	70771094	T	C	intron_variant	SHANK2	SHANK2:SFARI1;SHANK2:NDD373;SHANK2:ASD102	SHANK2:1.0	intron_variant	SHANK2	SHANK2:SFARI1;SHANK2:NDD373;SHANK2:ASD102	NO	NO	NO	NO		rs192061319	3.2845e-05	152230	5																0.43882					intron_variant	SHANK2
14133_s1	sib	auto	14133_s1_chr11_71107867_GCAAA_G	maternal	germline	chr11	71107867	71181471	70892517	GCAAA	G	intron_variant	SHANK2	SHANK2:SFARI1;SHANK2:NDD373;SHANK2:ASD102	SHANK2:1.0	intron_variant	SHANK2	SHANK2:SFARI1;SHANK2:NDD373;SHANK2:ASD102	NO	NO	YES	YES		.	.	.	.													SINE-Alu-FLAM_A		(CAAA)n	1.18674					intron_variant	SHANK2
11918_p1	pro	auto	11918_p1_chr11_72192735_C_G	paternal	germline	chr11	72192735	72266110	71977154	C	G	intergenic_variant		NO		intergenic_variant		NO	NO	NO	NO	YES		.	.	.	.													LINE-L1-HAL1			1.34584					intergenic_variant
11266_s1	sib	auto	11266_s1_chr11_72248668_C_T	paternal	germline	chr11	72248668	72322208	72033252	C	T	intron_variant	CLPB	NO	CLPB:0.053213	intron_variant	CLPB	NO	YES	NO	YES	NO		rs934697285	1.97029e-05	152262	3			H3K4Me1													0.79961					intron_variant	CLPB
13385_p1	pro	auto	13385_p1_chr11_72343639_C_A	paternal	germline	chr11	72343639	72417166	72128210	C	A	intron_variant	CLPB	NO	CLPB:0.053213	intron_variant	CLPB	NO	NO	NO	NO	YES		.	.	.	.													LINE-L1-L1MB7			0.458776					intron_variant	CLPB
12826_p1	pro	auto	12826_p1_chr11_72635632_A_T	maternal	germline	chr11	72635632	72707397	72418442	A	T	intron_variant	ARAP1	NO	ARAP1:0.96086	intron_variant	ARAP1	NO	NO	NO	YES	NO		.	.	.	.																3.96646					intron_variant	ARAP1
14105_p1	pro	auto	14105_p1_chr11_72644360_C_T	paternal	germline	chr11	72644360	72716121	72427166	C	T	intron_variant	ARAP1	NO	ARAP1:0.96086	intron_variant	ARAP1	NO	NO	NO	NO	YES		rs1004763460	7.82484e-05	140578	11													SINE-Alu-AluY								intron_variant	ARAP1
11266_p1	pro	auto	11266_p1_chr11_73219467_A_AAAAGAAAG	paternal	germline	chr11	73219467	73290303	73001348	A	AAAAGAAAG	intron_variant	P2RY6	NO	P2RY6:1.9005e-06	intron_variant	P2RY6	NO	NO	NO	YES	YES		.	0.0504784	112880	5698													Simple_repeat-Simple_repeat-(AGAA)n	trf	(AAAG)n(AG)n(AAAG)n(GGAG)n						intron_variant	P2RY6
14455_s1	sib	auto	14455_s1_chr11_74088705_G_A	paternal	germline	chr11	74088705	74159361	73870406	G	A	intron_variant	C2CD3	NO	C2CD3:0.12813	intron_variant	C2CD3	NO	NO	NO	YES	YES		.	.	.	.													DNA-TcMar-Tigger-Tigger3b		(TGATAA)n(CTTTTT)n	0.0667697					intron_variant	C2CD3
11964_p1	pro	auto	11964_p1_chr11_74307348_C_T	paternal	germline	chr11	74307348	74377939	74088984	C	T	intron_variant	PGM2L1	NO	PGM2L1:0.00095241	intron_variant	PGM2L1	NO	YES	NO	YES	NO		.	.	.	.	dELS				OREG1593881;OREG1652258;OREG1691846											-0.523806					intron_variant	PGM2L1
12832_s1	sib	auto	12832_s1_chr11_74456708_A_G	paternal	germline	chr11	74456708	74527294	74238339	A	G	intergenic_variant		NO		intergenic_variant		NO	NO	NO	NO	YES		.	.	.	.													LINE-L1-L1PA3								intergenic_variant
14350_s1	sib	auto	14350_s1_chr11_75303973_C_T	maternal	postzygotic	chr11	75303973	75374380	75085424	C	T	intergenic_variant		NO		intergenic_variant		NO	NO	NO	NO	YES		.	.	.	.													LINE-L2-L2a			-0.572309					intergenic_variant
14027_p1	pro	auto	14027_p1_chr11_75996510_CTATTTATTTT_C	paternal	germline	chr11	75996510	76066773	75777817	CTATTTATTTT	C	intron_variant	UVRAG	NO	UVRAG:0.99821	intron_variant	UVRAG	NO	NO	NO	NO	NO		.	.	.	.																-0.384617					intron_variant	UVRAG
14455_s1	sib	auto	14455_s1_chr11_76078331_C_T	paternal	germline	chr11	76078331	76148615	75859659	C	T	downstream_gene_variant	UVRAG	NO	UVRAG:0.99821	downstream_gene_variant	UVRAG	NO	YES	NO	YES	NO		rs996523080	6.57134e-06	152176	1					OREG1499118	Enhancer										0.628662					downstream_gene_variant	UVRAG
13414_p1	pro	auto	13414_p1_chr11_76129285_T_G	paternal	germline	chr11	76129285	76199570	75910614	T	G	intron_variant	WNT11	NO	WNT11:2.7652e-05	intron_variant	WNT11	NO	NO	NO	NO	YES		.	.	.	.													SINE-Alu-AluSc			0.407193					intron_variant	WNT11
13799_s1	sib	auto	13799_s1_chr11_76979208_G_A	paternal	germline	chr11	76979208	77048847	76759894	G	A	intergenic_variant		NO		downstream_gene_variant	LOC105369399	NO	YES	NO	YES	NO		rs976484895	.	.	.						Enhancer										-0.301794					intergenic_variant
HZRNM001_p1	pro	auto	HZ-RNM-001_HZ-RNM-001_chr11_77098738_C_G	paternal	germline	chr11	77098738	77168157	76879203	C	G	intron_variant	MYO7A	MYO7A:SFARI3	MYO7A:0.00033975	intron_variant	MYO7A	MYO7A:SFARI3	YES	NO	YES	NO		.	.	.	.					OREG1488513											0.565296					intron_variant	MYO7A
13230_s2	sib	auto	13230_s2_chr11_77120958_TTAGAG_T	paternal	germline	chr11	77120958	77188590	76899635	TTAGAG	T	intron_variant	MYO7A	MYO7A:SFARI3	MYO7A:0.00033975	intron_variant	MYO7A	MYO7A:SFARI3	YES	YES	YES	NO		.	6.59927e-06	151532	1	dELS,CTCF-bound				OREG0021257;OREG1281905;OREG1341059;OREG1389529	Enhancer	withinGene				CTCF										intron_variant	MYO7A
11071_s1	sib	auto	11071_s1_chr11_78451975_T_G	maternal	germline	chr11	78451975	78518696	78229742	T	G	intron_variant	NARS2	NO		intron_variant	NARS2	NO	NO	NO	YES	YES		.	.	.	.													SINE-Alu-AluYk2			0.733156					intron_variant	NARS2
BK486_p1	pro	auto	BK486_p1_chr11_79168134_C_A	paternal	germline	chr11	79168134	79233855	78944900	C	A	intron_variant	TENM4	NO	TENM4:1.0	intron_variant	TENM4	NO	YES	NO	YES	NO		.	.	.	.						Enhancer										0.475302					intron_variant	TENM4
14019_s1	sib	auto	14019_s1_chr11_79409899_G_A	paternal	germline	chr11	79409899	79475654	79186698	G	A	intergenic_variant		NO		intergenic_variant		NO	NO	NO	NO	YES		.	.	.	.													LTR-ERVL-MaLR-THE1B			-3.10657					intergenic_variant
14133_s1	sib	auto	14133_s1_chr11_80621119_C_A	paternal	germline	chr11	80621119	80686361	80397405	C	A	intergenic_variant		NO		intergenic_variant		NO	NO	NO	NO	YES		.	.	.	.												0.932504	LINE-L2-L2c			1.25166					intergenic_variant
12651_s1	sib	auto	12651_s1_chr11_81201185_G_A	paternal	germline	chr11	81201185	81266358	80977401	G	A	intergenic_variant		NO		intergenic_variant		NO	NO	NO	NO	NO		.	.	.	.																-0.853368					intergenic_variant
14543_s1	sib	auto	14543_s1_chr11_81365221_C_A	maternal	postzygotic	chr11	81365221	81430373	81141415	C	A	intergenic_variant		NO		intergenic_variant		NO	NO	NO	NO	NO		.	.	.	.																-1.31565					intergenic_variant
14543_s1	sib	auto	14543_s1_chr11_81365232_C_G	maternal	postzygotic	chr11	81365232	81430384	81141426	C	G	intergenic_variant		NO		intergenic_variant		NO	NO	NO	NO	NO		.	.	.	.																-1.31565					intergenic_variant
11201_p1	pro	auto	11201_p1_chr11_81676780_G_C	paternal	germline	chr11	81676780	81741973	81453015	G	C	intergenic_variant		NO		intergenic_variant		NO	NO	NO	NO	NO		.	.	.	.																-3.91684					intergenic_variant
11201_s1	sib	auto	11201_s1_chr11_81995200_A_C	paternal	germline	chr11	81995200	82060455	81771497	A	C	intergenic_variant		NO		intron_variant&non_coding_transcript_variant	MIR4300HG	NO	NO	NO	NO	NO		.	.	.	.																-0.892326					intron_variant&non_coding_transcript_variant	MIR4300HG
12456_s1	sib	auto	12456_s1_chr11_82224304_C_A	maternal	germline	chr11	82224304	82288254	81999296	C	A	intergenic_variant		NO		intron_variant&non_coding_transcript_variant	MIR4300HG	NO	NO	NO	NO	YES		.	.	.	.													LINE-L1-L1MD1						TCONS_l2_00005138		intron_variant&non_coding_transcript_variant	MIR4300HG
11964_p1	pro	auto	11964_p1_chr11_82476246_G_T	paternal	postzygotic	chr11	82476246	82540210	82251252	G	T	intergenic_variant		NO		intergenic_variant		NO	NO	NO	NO	YES		.	6.77571e-06	147586	1													Simple_repeat-Simple_repeat-(TA)n	trf	(AAATGAT)n(TA)n(GT)n(TA)n(GT)n	0.892971					intergenic_variant
11964_p1	pro	auto	11964_p1_chr11_82476247_T_A	paternal	postzygotic	chr11	82476247	82540211	82251253	T	A	intergenic_variant		NO		intergenic_variant		NO	NO	NO	NO	YES		.	6.75019e-06	148144	1													Simple_repeat-Simple_repeat-(TA)n	trf	(AAATGAT)n(TA)n(GT)n(TA)n(GT)n	0.892971					intergenic_variant
14019_p1	pro	auto	14019_p1_chr11_82589405_T_C	paternal	germline	chr11	82589405	82653013	82364055	T	C	intergenic_variant		NO		intergenic_variant		NO	NO	NO	NO	YES		.	.	.	.													LTR-ERVL-MaLR-THE1A								intergenic_variant
11266_s1	sib	auto	11266_s1_chr11_82647703_C_T	paternal	germline	chr11	82647703	82711247	82422289	C	T	intergenic_variant		NO		intergenic_variant		NO	NO	NO	NO	NO		.	.	.	.																					intergenic_variant
14232_p1	pro	auto	14232_p1_chr11_83193003_C_A	maternal	germline	chr11	83193003	83256550	82967592	C	A	downstream_gene_variant	CCDC90B	NO	CCDC90B:0.0049823	downstream_gene_variant	CCDC90B	NO	YES	NO	YES	YES		rs183604389	2.63148e-05	152006	4					OREG1265893;OREG1591451;OREG1649881	Enhancer									(TTCAG)n(TTCTC)n	-2.58385					downstream_gene_variant	CCDC90B
14616_s1	sib	auto	14616_s1_chr11_83440852_T_C	maternal	germline	chr11	83440852	83504447	83215490	T	C	intron_variant	DLG2	DLG2:SFARI2	DLG2:1.0	intron_variant	DLG2	DLG2:SFARI2	NO	NO	NO	YES		.	.	.	.													LTR-ERVL-HERVL-int			0.245804					intron_variant	DLG2
14694_p1	pro	auto	14694_p1_chr11_83588635_C_G	paternal	germline	chr11	83588635	83652167	83363210	C	G	intron_variant	DLG2	DLG2:SFARI2	DLG2:1.0	intron_variant	DLG2	DLG2:SFARI2	NO	NO	NO	NO		.	.	.	.																-1.61584					intron_variant	DLG2
11129_p1	pro	auto	11129_p1_chr11_83757771_T_A	maternal	postzygotic	chr11	83757771	83821325	83532368	T	A	intron_variant	DLG2	DLG2:SFARI2	DLG2:1.0	intron_variant	DLG2	DLG2:SFARI2	YES	NO	YES	NO		.	.	.	.						Enhancer										-0.984223					intron_variant	DLG2
13561_p1	pro	auto	13561_p1_chr11_83855192_A_T	paternal	postzygotic	chr11	83855192	83918721	83629764	A	T	intron_variant	DLG2	DLG2:SFARI2	DLG2:1.0	intron_variant	DLG2	DLG2:SFARI2	NO	NO	NO	NO		.	.	.	.																-1.31219					intron_variant	DLG2
11080_p1	pro	auto	11080_p1_chr11_84439009_T_A	maternal	germline	chr11	84439009	84502391	84213434	T	A	intron_variant	DLG2	DLG2:SFARI2	DLG2:1.0	intron_variant	DLG2	DLG2:SFARI2	NO	NO	NO	YES		.	.	.	.													SINE-Alu-AluSx3	trf	(CTTT)n(TC)n(TCCT)n(CTTT)n						intron_variant	DLG2
HZRNM001_p1	pro	auto	HZ-RNM-001_HZ-RNM-001_chr11_84826891_A_G	maternal	germline	chr11	84826891	84890302	84601346	A	G	intron_variant	DLG2	DLG2:SFARI2	DLG2:1.0	intron_variant	DLG2	DLG2:SFARI2	NO	NO	NO	NO		.	.	.	.																-3.33878					intron_variant	DLG2
14455_p1	pro	auto	14455_p1_chr11_85286642_C_T	maternal	germline	chr11	85286642	85349981	85061025	C	T	intron_variant	DLG2	DLG2:SFARI2	DLG2:1.0	intron_variant	DLG2	DLG2:SFARI2	NO	NO	NO	YES		rs181350440	0.000164178	152274	25													LINE-L1-L1PA6			-1.63568					intron_variant	DLG2
13799_p1	pro	auto	13799_p1_chr11_86752953_G_A	paternal	germline	chr11	86752953	86812205	86523247	G	A	downstream_gene_variant	PRSS23	NO	PRSS23:0.51386	downstream_gene_variant	PRSS23	NO	YES	NO	YES	NO		.	1.31422e-05	152182	2	dELS					Enhancer															downstream_gene_variant	PRSS23
14027_s1	sib	auto	14027_s1_chr11_87502654_G_A	maternal	germline	chr11	87502654	87561029	87271921	G	A	intergenic_variant		NO		intron_variant&non_coding_transcript_variant	LOC107984361	NO	NO	NO	YES	YES		.	.	.	.													SINE-MIR-MIR			-3.71702					intergenic_variant
BK143_p1	pro	auto	BK143_p1_chr11_87669979_C_G	maternal	germline	chr11	87669979	87727684	87438576	C	G	intergenic_variant		NO		intron_variant&non_coding_transcript_variant	LOC107984361	NO	NO	NO	NO	NO		.	.	.	.																-3.40134					intergenic_variant
14694_p1	pro	auto	14694_p1_chr11_88145185_G_A	paternal	germline	chr11	88145185	88226181	87959349	G	A	intergenic_variant		NO		intergenic_variant		NO	NO	NO	NO	YES		.	.	.	.													LINE-L1-L1PB4			-1.93957					intergenic_variant
12832_s1	sib	auto	12832_s1_chr11_89134173_G_A	paternal	germline	chr11	89134173	89214518	88947686	G	A	intron_variant	TYR	NO	TYR:1.5759999999999999e-21	intron_variant	TYR	NO	NO	NO	NO	YES		.	1.31515e-05	152074	2													LINE-L1-L1PA6			-1.90325					intron_variant	TYR
13456_p1	pro	auto	13456_p1_chr11_89398190_C_T	maternal	postzygotic	chr11	89398190	89478529	89211697	C	T	intron_variant	NOX4	NO	NOX4:0.0022399	intron_variant	NOX4	NO	NO	NO	YES	NO		.	.	.	.																-1.77647					intron_variant	NOX4
13230_p1	pro	auto	13230_p1_chr11_89830285_G_A	paternal	germline	chr11	89830285	89910338	89643506	G	A	downstream_gene_variant	TRIM49D1	NO		downstream_gene_variant	TRIM49D1	NO	NO	NO	NO	YES		.	4.0032e-05	149880	6												0.996523									downstream_gene_variant	TRIM49D1
13409_p1	pro	auto	13409_p1_chr11_90001744_T_C	paternal	germline	chr11	90001744	90081667	89814835	T	C	upstream_gene_variant	UBTFL1	NO	UBTFL1:0.021616	upstream_gene_variant	UBTFL1	NO	NO	NO	NO	YES		.	0	145698	0												0.996523	LINE-L1-HAL1ME		(TATTTT)n						upstream_gene_variant	UBTFL1
14350_s1	sib	auto	14350_s1_chr11_91473994_C_A	paternal	germline	chr11	91473994	91551167	91284333	C	A	intergenic_variant		NO		intergenic_variant		NO	NO	NO	NO	NO		.	.	.	.																-1.76948					intergenic_variant
13561_p1	pro	auto	13561_p1_chr11_91932571_T_C	paternal	germline	chr11	91932571	92009818	91742984	T	C	intergenic_variant		NO		intergenic_variant		NO	NO	NO	NO	YES		.	.	.	.													LINE-L1-L1PA6			-2.00848					intergenic_variant
13610_p1	pro	auto	13610_p1_chr11_92252833_G_A	maternal	postzygotic	chr11	92252833	97864		G	A	intron_variant	FAT3	NO	FAT3:1.0	intergenic_variant		NO	NO	NO	NO	YES		.	.	.	.												0.997329	LINE-L1-L1M7
13456_s1	sib	auto	13456_s1_chr11_92330305_A_G	maternal	germline	chr11	92330305	92403580	92136746	A	G	intron_variant	FAT3	NO	FAT3:1.0	intron_variant	FAT3	NO	NO	NO	NO	NO		.	.	.	.																-2.59089					intron_variant	FAT3
14616_s1	sib	auto	14616_s1_chr11_92480102_A_G	paternal	germline	chr11	92480102	92553294	92286460	A	G	intron_variant	FAT3	NO	FAT3:1.0	intron_variant	FAT3	NO	YES	NO	YES	NO		.	6.56996e-06	152208	1	dELS,CTCF-bound																				intron_variant	FAT3
14616_s1	sib	auto	14616_s1_chr11_92582970_TAGAAACAAAATTATACAGTGTTC_T	paternal	germline	chr11	92582970	92656201	92389367	TAGAAACAAAATTATACAGTGTTC	T	intron_variant	FAT3	NO	FAT3:1.0	non_coding_transcript_exon_variant	LOC124902732	NO	NO	NO	NO	NO		.	.	.	.																-0.0630394					intron_variant	FAT3
11201_s1	sib	auto	11201_s1_chr11_93107653_T_A	paternal	germline	chr11	93107653	93184849	92918015	T	A	intron_variant	SLC36A4	NO	SLC36A4:0.00041191	intron_variant	SLC36A4	NO	NO	NO	NO	NO		rs190477917	0.000492469	152294	75																1.52885					intron_variant	SLC36A4
11129_p1	pro	auto	11129_p1_chr11_93644679_C_T	paternal	germline	chr11	93644679	93728300	93461466	C	T	intron_variant	CEP295	NO	CEP295:0.14179	intron_variant	CEP295	NO	NO	NO	YES	NO		.	1.31389e-05	152220	2																-2.21923					intron_variant	CEP295
12456_s1	sib	auto	12456_s1_chr11_94024526_TTATC_T	paternal	germline	chr11	94024526	94107775	93840941	TTATC	T	intron_variant	HEPHL1	NO	HEPHL1:1.0214e-33	intron_variant	HEPHL1	NO	NO	NO	YES	YES		.	6.56435e-06	152338	1													LINE-L1-L1ME1			1.78859					intron_variant	HEPHL1
12456_p1	pro	auto	12456_p1_chr11_94968746_T_C	paternal	germline	chr11	94968746	94961741	94694906	T	C	downstream_gene_variant	CWC15	NO	CWC15:0.7572	downstream_gene_variant	CWC15	NO	NO	NO	NO	NO		.	6.5703e-06	152200	1																-0.313309					downstream_gene_variant	CWC15
11071_p1	pro	auto	11071_p1_chr11_95280911_T_C	paternal	postzygotic	chr11	95280911	95273798	95006962	T	C	intergenic_variant		NO		intergenic_variant		NO	NO	NO	YES	YES		.	.	.	.													LINE-L1-L1PA5			0.366583					intergenic_variant
HYZ204_p1	pro	auto	HYZ-204_HYZ-204_chr11_95633729_A_C	maternal	germline	chr11	95633729	95626455	95359619	A	C	intergenic_variant		NO		intergenic_variant		NO	NO	NO	NO	YES		.	0	147428	0													LINE-L1-L1PA2						TCONS_00019736		intergenic_variant
14019_s1	sib	auto	14019_s1_chr11_96374673_T_A	paternal	germline	chr11	96374673	96368670	96101834	T	A	intron_variant	CCDC82	NO	CCDC82:0.0066599	intron_variant	CCDC82	NO	NO	NO	YES	YES		.	.	.	.													SINE-Alu-AluY								intron_variant	CCDC82
14019_p1	pro	auto	14019_p1_chr11_96530429_CCATA_C	maternal	germline	chr11	96530429	96524792	96257956	CCATA	C	intergenic_variant		NO		intergenic_variant		NO	NO	NO	YES	YES		.	.	.	.													DNA-hAT-Tip100-Arthur1B			0.375796					intergenic_variant
13799_p1	pro	auto	13799_p1_chr11_97881471_C_T	paternal	germline	chr11	97881471	97874689	97745689	C	T	intergenic_variant		NO		downstream_gene_variant	LINC02713	NO	NO	NO	NO	NO		.	.	.	.																-0.251084					intergenic_variant
12832_p1	pro	auto	12832_p1_chr11_97940907_T_C	paternal	germline	chr11	97940907	97934251	97805251	T	C	intergenic_variant		NO		intron_variant&non_coding_transcript_variant	LINC02713	NO	NO	NO	NO	YES		rs986068265	6.60886e-06	151312	1													LINE-L1-L1MC4a			-1.05064					intergenic_variant
14232_p1	pro	auto	14232_p1_chr11_98417044_G_T	paternal	germline	chr11	98417044	98411035	98281764	G	T	intergenic_variant		NO		intergenic_variant		NO	NO	NO	NO	YES		.	.	.	.													LINE-L2-L2			-1.00265					intergenic_variant
14616_s1	sib	auto	14616_s1_chr11_99616689_A_G	maternal	germline	chr11	99616689	99610331	99481062	A	G	intron_variant	CNTN5	CNTN5:SFARI2	CNTN5:0.0013369	intron_variant	CNTN5	CNTN5:SFARI2	NO	NO	NO	NO		rs958124549	3.28735e-05	152098	5																-4.06788					intron_variant	CNTN5
13700_p1	pro	auto	13700_p1_chr11_99931960_C_T	cannot_determine	postzygotic	chr11	99931960	99922724	99793456	C	T	intron_variant	CNTN5	CNTN5:SFARI2	CNTN5:0.0013369	intron_variant	CNTN5	CNTN5:SFARI2	NO	NO	NO	YES		.	.	.	.													LINE-L2-L2a			-2.60793					intron_variant	CNTN5
14660_p1	pro	auto	14660_p1_chr11_99955023_C_T	paternal	germline	chr11	99955023	99945777	99816509	C	T	intron_variant	CNTN5	CNTN5:SFARI2	CNTN5:0.0013369	intron_variant	CNTN5	CNTN5:SFARI2	NO	NO	NO	NO		.	.	.	.																-2.50448					intron_variant	CNTN5
11611_p1	pro	auto	11611_p1_chr11_100040521_C_T	maternal	germline	chr11	100040521	100031259	99901991	C	T	intron_variant	CNTN5	CNTN5:SFARI2	CNTN5:0.0013369	intron_variant	CNTN5	CNTN5:SFARI2	NO	NO	NO	YES		.	.	.	.													LTR-ERVK-MER11D			-3.39686					intron_variant	CNTN5
13610_p1	pro	auto	13610_p1_chr11_100091184_G_C	paternal	germline	chr11	100091184	100081922	99952654	G	C	intron_variant	CNTN5	CNTN5:SFARI2	CNTN5:0.0013369	intron_variant&non_coding_transcript_variant	LOC105369456	NO	NO	NO	NO	NO		.	.	.	.																-2.11947					intron_variant	CNTN5
HYZ201_p1	pro	auto	HYZ-201_HYZ-201_chr11_100511694_G_C	maternal	germline	chr11	100511694	100502409	100373140	G	C	intergenic_variant		NO		intergenic_variant		NO	NO	NO	NO	NO		.	.	.	.																-1.13149					intergenic_variant
BK486_p1	pro	auto	BK486_p1_chr11_100564062_C_T	paternal	postzygotic	chr11	100564062	100554774	100425505	C	T	intergenic_variant		NO		intergenic_variant		NO	NO	NO	NO	YES		rs561234421	6.59874e-06	151544	1													SINE-Alu-AluY								intergenic_variant
13530_p1	pro	auto	13530_p1_chr11_100576405_A_G	paternal	germline	chr11	100576405	100567117	100437848	A	G	intergenic_variant		NO		intergenic_variant		NO	NO	NO	NO	YES		.	.	.	.													LINE-L1-L1MB7								intergenic_variant
13414_p1	pro	auto	13414_p1_chr11_101320727_C_T	paternal	germline	chr11	101320727	101311113	101181844	C	T	intergenic_variant		NO		intergenic_variant		NO	NO	NO	NO	YES		.	6.57644e-06	152058	1													LINE-L1-L1PB1		(CCCTCACA)n	-1.14384					intergenic_variant
13409_p1	pro	auto	13409_p1_chr11_102889468_C_T	paternal	germline	chr11	102889468	102885701	102756431	C	T	intergenic_variant		NO		intergenic_variant		NO	NO	NO	NO	YES		.	.	.	.													LTR-LTR-MamRep1527								intergenic_variant
12651_p1	pro	auto	12651_p1_chr11_103139489_A_G	paternal	germline	chr11	103139489	103135768	103006497	A	G	synonymous_variant	DYNC2H1	NO	DYNC2H1:0.097351	synonymous_variant	DYNC2H1	NO	NO	NO	NO	NO	NP_001368.2:p.Lys798%3D	.	.	.	.																1.87265					synonymous_variant	DYNC2H1
14455_p1	pro	auto	14455_p1_chr11_103985373_T_A	paternal	postzygotic	chr11	103985373	103981505	103852233	T	A	intron_variant	PDGFD	NO	PDGFD:0.027609	intron_variant	PDGFD	NO	NO	NO	NO	YES		.	.	.	.													SINE-MIR-MIRb			0.0278352					intron_variant	PDGFD
13456_p1	pro	auto	13456_p1_chr11_104355940_C_G	cannot_determine	postzygotic	chr11	104355940	104351711	104222439	C	G	intergenic_variant		NO		intron_variant&non_coding_transcript_variant	LOC102723879	NO	NO	NO	NO	NO		.	.	.	.																-0.508969			TCONS_00019457		intergenic_variant
14694_p1	pro	auto	14694_p1_chr11_104536574_A_G	paternal	germline	chr11	104536574	104532365	104403093	A	G	intergenic_variant		NO		intergenic_variant		NO	NO	NO	NO	NO		.	.	.	.																-2.30182					intergenic_variant
12456_p1	pro	auto	12456_p1_chr11_105127785_G_T	maternal	postzygotic	chr11	105127785	105123703	104994430	G	T	intergenic_variant		NO		intergenic_variant		NO	NO	NO	NO	YES		.	.	.	.												0.915308				-3.12139					intergenic_variant
14616_p1	pro	auto	14616_p1_chr11_105313422_AT_A	paternal	germline	chr11	105313422	105309330	105180057	AT	A	intergenic_variant		NO		intron_variant&non_coding_transcript_variant	LOC105369468	NO	NO	NO	NO	NO		.	.	.	.																1.1898					intergenic_variant
14660_p1	pro	auto	14660_p1_chr11_105405208_C_T	maternal	germline	chr11	105405208	105401078	105271805	C	T	intergenic_variant		NO		intron_variant&non_coding_transcript_variant	LOC105369468	NO	NO	NO	NO	NO		rs993159093	1.31641e-05	151928	2																-0.131184					intergenic_variant
12237_s1	sib	auto	12237_s1_chr11_105647206_A_G	paternal	germline	chr11	105647206	105642987	105513714	A	G	intron_variant	GRIA4	NO	GRIA4:0.99958	intron_variant	GRIA4	NO	NO	NO	YES	YES		.	.	.	.													LTR-ERVL-MaLR-THE1C								intron_variant	GRIA4
11964_p1	pro	auto	11964_p1_chr11_105954989_C_T	paternal	postzygotic	chr11	105954989	105950722	105821449	C	T	intron_variant	GRIA4	NO	GRIA4:0.99958	intron_variant	GRIA4	NO	NO	NO	NO	NO		.	.	.	.																0.0966627					intron_variant	GRIA4
13900_p1	pro	auto	13900_p1_chr11_106144732_T_C	paternal	germline	chr11	106144732	106140124	106010851	T	C	intergenic_variant		NO		intergenic_variant		NO	NO	NO	NO	YES		.	.	.	.													LINE-L1-L1MC5			0.613642					intergenic_variant
14694_s1	sib	auto	14694_s1_chr11_106290191_A_C	paternal	germline	chr11	106290191	106284207	106154934	A	C	intergenic_variant		NO		intergenic_variant		NO	NO	NO	NO	NO		.	.	.	.																-1.67204					intergenic_variant
11129_p1	pro	auto	11129_p1_chr11_106480329_A_C	paternal	germline	chr11	106480329	106473867	106344594	A	C	intergenic_variant		NO		intergenic_variant		NO	YES	YES	NO	NO		.	.	.	.							distalIntergenic_>50kb									-0.47015					intergenic_variant
14133_p1	pro	auto	14133_p1_chr11_106658139_G_A	maternal	germline	chr11	106658139	106651738	106522464	G	A	intergenic_variant		NO		intergenic_variant		NO	NO	NO	NO	YES		rs373096108	0.000797921	151644	121													LINE-L1-L1M2			-2.55186					intergenic_variant
13530_p1	pro	auto	13530_p1_chr11_106783602_A_G	paternal	germline	chr11	106783602	106776824	106647550	A	G	intron_variant	GUCY1A2	GUCY1A2:SFARI2	GUCY1A2:0.020768	intron_variant	GUCY1A2	GUCY1A2:SFARI2	NO	NO	NO	NO		.	.	.	.																2.28365					intron_variant	GUCY1A2
HYZ207_p1	pro	auto	HYZ-207_HYZ-207_chr11_107077629_T_C	paternal	postzygotic	chr11	107077629	107070524	106941250	T	C	intergenic_variant		NO		intergenic_variant		NO	NO	NO	NO	YES		.	1.31366e-05	152246	2													DNA-hAT-Charlie-Charlie15a								intergenic_variant
12651_p1	pro	auto	12651_p1_chr11_107563658_G_C	paternal	germline	chr11	107563658	107556542	107427268	G	C	intron_variant	ALKBH8	NO	ALKBH8:0.037338	intron_variant	ALKBH8	NO	NO	NO	YES	YES		.	.	.	.													LINE-L2-L2b			1.37411					intron_variant	ALKBH8
14317_p1	pro	auto	14317_p1_chr11_107586655_A_G	maternal	germline	chr11	107586655	107579560	107450286	A	G	intergenic_variant		NO		intergenic_variant		NO	NO	NO	YES	YES		.	.	.	.													LINE-L1-L1MA2		(AATA)n	-0.423186					intergenic_variant
14317_p1	pro	auto	14317_p1_chr11_107841208_ATTGT_A	maternal	germline	chr11	107841208	107834057	107704783	ATTGT	A	intron_variant	SLC35F2	NO	SLC35F2:0.00013676	intron_variant	SLC35F2	NO	YES	NO	YES	YES		rs1023918363	1.31437e-05	152164	2					OREG1834268	Enhancer							LTR-ERV1-LTR6A		(TTGT)n	1.15575					intron_variant	SLC35F2
11414_s1	sib	auto	11414_s1_chr11_108010064_T_C	paternal	germline	chr11	108010064	108003002	107873728	T	C	intergenic_variant		NO		intergenic_variant		NO	YES	NO	YES	YES		.	.	.	.					OREG1414147								SINE-Alu-AluSz6			2.04187					intergenic_variant
14694_p1	pro	auto	14694_p1_chr11_108071903_C_T	maternal	germline	chr11	108071903	108064883	107935610	C	T	intron_variant	CUL5	NO	CUL5:0.98567	intron_variant	CUL5	NO	NO	NO	NO	YES		.	6.57471e-06	152098	1													LINE-L1-L1MA3		(CCT)n	-1.46875					intron_variant	CUL5
12832_p1	pro	auto	12832_p1_chr11_109102934_A_G	paternal	germline	chr11	109102934	109092676	108963403	A	G	intergenic_variant		NO		intergenic_variant		NO	YES	NO	YES	YES		.	1.31399e-05	152208	2	dELS												LINE-L2-L2c			-1.51421					intergenic_variant
14350_s1	sib	auto	14350_s1_chr11_110365203_G_A	paternal	germline	chr11	110365203	110355335	110226060	G	A	intergenic_variant		NO		non_coding_transcript_exon_variant	LINC02732	NO	YES	NO	YES	NO		.	1.31511e-05	152078	2					OREG1516855;OREG1770178	Promoter/Enhancer										0.534165			TCONS_00019109;TCONS_00019110		non_coding_transcript_exon_variant	LOC105369486
13048_p1	pro	auto	13048_p1_chr11_110612835_T_A	paternal	germline	chr11	110612835	110602589	110473313	T	A	intron_variant	ARHGAP20	NO	ARHGAP20:0.95243	intron_variant	ARHGAP20	NO	NO	NO	NO	YES		.	.	.	.													DNA-hAT-Charlie-Cheshire			2.67638					intron_variant	ARHGAP20
HYZ207_p1	pro	auto	HYZ-207_HYZ-207_chr11_112209342_C_T	paternal	germline	chr11	112209342	112198995	112069718	C	T	intron_variant	BCO2	NO	BCO2:0.00089478	intron_variant	BCO2	NO	NO	NO	NO	YES		rs535080557	6.58371e-06	151890	1													LINE-L1-L1PA7								intron_variant	BCO2
14350_s1	sib	auto	14350_s1_chr11_112389581_G_C	paternal	germline	chr11	112389581	112379144	112249867	G	C	intergenic_variant		NO		intergenic_variant		NO	NO	NO	NO	YES		.	.	.	.													SINE-Alu-AluSz			1.84929					intergenic_variant
13799_s1	sib	auto	13799_s1_chr11_112820460_C_T	paternal	germline	chr11	112820460	112810028	112680751	C	T	intergenic_variant		NO		intergenic_variant		NO	NO	NO	NO	NO		.	.	.	.																					intergenic_variant
12456_s1	sib	auto	12456_s1_chr11_113254322_T_C	maternal	germline	chr11	113254322	113243866	113114588	T	C	intron_variant	NCAM1	NO	NCAM1:1.0	intron_variant	NCAM1	NO	YES	YES	NO	NO		.	.	.	.							Promoter	H3K27ac	H3K27me3							1.949					intron_variant	NCAM1
13048_s1	sib	auto	13048_s1_chr11_113746117_G_A	maternal	germline	chr11	113746117	113735790	113606512	G	A	intron_variant	ZW10	NO	ZW10:1.5044e-06	intron_variant	ZW10	NO	NO	NO	NO	NO		.	.	.	.																2.3779					intron_variant	ZW10
14232_s1	sib	auto	14232_s1_chr11_114131106_A_G	paternal	germline	chr11	114131106	114120753	113991475	A	G	intron_variant	ZBTB16	ZBTB16:SFARI2	ZBTB16:1.0	intron_variant	ZBTB16	ZBTB16:SFARI2	YES	NO	YES	NO		.	.	.	.					OREG1505279	Enhancer										1.36819					intron_variant	ZBTB16
11071_s1	sib	auto	11071_s1_chr11_115122641_G_A	maternal	germline	chr11	115122641	115109769	114980489	G	A	intergenic_variant		NO		intergenic_variant		NO	NO	NO	NO	NO		rs561631775	8.54229e-05	152184	13																0.752754					intergenic_variant
11964_p1	pro	auto	11964_p1_chr11_115406194_C_A	paternal	germline	chr11	115406194	115393054	115263772	C	A	intron_variant	CADM1	CADM1:SFARI2	CADM1:0.99996	intron_variant	CADM1	CADM1:SFARI2	NO	NO	NO	YES		.	0	135368	0													SINE-Alu-FAM								intron_variant	CADM1
13239_s1	sib	auto	13239_s1_chr11_116088477_T_G	maternal	germline	chr11	116088477	116075401	115946119	T	G	intergenic_variant		NO		intron_variant&non_coding_transcript_variant	LOC105369513	NO	NO	NO	NO	YES		.	.	.	.													LINE-CR1-L3b			0.167448			TCONS_00019770;TCONS_00019771;TCONS_00020135		intergenic_variant
13530_p1	pro	auto	13530_p1_chr11_116462578_C_CCA	maternal	postzygotic	chr11	116462578	116448454	116319171	C	CCA	intergenic_variant		NO		intron_variant&non_coding_transcript_variant	LOC107987166	NO	NO	NO	NO	NO		.	.	.	.																					intergenic_variant
13799_p1	pro	auto	13799_p1_chr11_116786176_G_C	maternal	postzygotic	chr11	116786176	116771550	116642266	G	C	downstream_gene_variant;intron_variant	ZPR1;BUD13	NO	ZPR1:7.4725e-05;BUD13:9.9726e-08	intron_variant	BUD13	NO	NO	NO	YES	YES		.	.	.	.													SINE-MIR-MIRb			0.950018					intron_variant	BUD13
12832_s1	sib	auto	12832_s1_chr11_117624222_C_T	maternal	germline	chr11	117624222	117607679	117478394	C	T	intron_variant	DSCAML1	NO	DSCAML1:1.0	intron_variant	DSCAML1	NO	YES	YES	YES	NO		.	.	.	.						Enhancer		H3K27ac								1.27811					intron_variant	DSCAML1
14019_s1	sib	auto	14019_s1_chr11_119165098_G_A	paternal	germline	chr11	119165098	119144718	119015428	G	A	upstream_gene_variant	ABCG4	NO	ABCG4:0.14739	upstream_gene_variant	ABCG4	NO	YES	NO	YES	YES		.	6.57687e-06	152048	1					OREG1264114								SINE-Alu-AluSq2								upstream_gene_variant	ABCG4
13610_p1	pro	auto	13610_p1_chr11_119221438_G_A	paternal	germline	chr11	119221438	119201066	119071776	G	A	intergenic_variant		NO		intergenic_variant		NO	NO	NO	NO	YES		.	6.57142e-06	152174	1													SINE-Alu-AluSx			0.0536064					intergenic_variant
14027_s1	sib	auto	14027_s1_chr11_119425392_G_A	paternal	germline	chr11	119425392	119403852	119274562	G	A	intergenic_variant		NO		intron_variant&non_coding_transcript_variant	USP2-AS1	NO	NO	NO	NO	NO		.	6.57237e-06	152152	1																					intron_variant&non_coding_transcript_variant	USP2-AS1
13900_p1	pro	auto	13900_p1_chr11_119439670_G_A	paternal	germline	chr11	119439670	119418127	119288837	G	A	3_prime_UTR_variant	THY1	NO	THY1:0.071537	3_prime_UTR_variant	THY1	NO	YES	NO	YES	YES		rs920883624	5.25507e-05	152234	8		H3K27Ac				Enhancer									(GGAAGA)n(GGCA)n	3.05854					3_prime_UTR_variant	THY1
13239_s1	sib	auto	13239_s1_chr11_119563732_C_T	maternal	postzygotic	chr11	119563732	119541651	119412361	C	T	intergenic_variant		NO		intergenic_variant		NO	NO	NO	NO	YES		rs910388102	3.94244e-05	152190	6													LINE-L2-L2a			1.2198					intergenic_variant
13385_s1	sib	auto	13385_s1_chr11_119581440_T_TCACA	paternal	postzygotic	chr11	119581440	119559388	119430099	T	TCACA	intergenic_variant		NO		intergenic_variant		NO	NO	NO	NO	YES		.	0.00678891	137872	936													Simple_repeat-Simple_repeat-(CA)n	trf	(CA)n	-0.520029					intergenic_variant
13456_s1	sib	auto	13456_s1_chr11_119860921_T_G	paternal	germline	chr11	119860921	119838250	119708959	T	G	intergenic_variant		NO		intron_variant&non_coding_transcript_variant	LOC124902771	NO	NO	NO	NO	YES		.	.	.	.													SINE-MIR-MIR3			1.63384			TCONS_00019499		intergenic_variant
13048_s1	sib	auto	13048_s1_chr11_120280603_G_A	maternal	germline	chr11	120280603	120257811	120128520	G	A	intron_variant	POU2F3	NO	POU2F3:0.65167	intron_variant&non_coding_transcript_variant	LOC649133	NO	NO	NO	YES	NO		rs1024058703	3.94322e-05	152160	6																1.8353					intron_variant&non_coding_transcript_variant	LOC649133
HYZ207_p1	pro	auto	HYZ-207_HYZ-207_chr11_120505072_G_A	paternal	germline	chr11	120505072	120481318	120352027	G	A	synonymous_variant	ARHGEF12	NO	ARHGEF12:1.0	synonymous_variant	ARHGEF12	NO	YES	NO	YES	NO	NP_056128.1:p.Glu1432%3D	.	.	.	.	dELS															1.64413					synonymous_variant	ARHGEF12
13048_s1	sib	auto	13048_s1_chr11_120833031_C_T	paternal	postzygotic	chr11	120833031	120810037	120680746	C	T	intron_variant	GRIK4	GRIK4:SFARI2	GRIK4:0.9612	intron_variant	GRIK4	GRIK4:SFARI2	NO	NO	NO	YES		.	.	.	.													SINE-Alu-AluJr			0.820471					intron_variant	GRIK4
12456_p1	pro	auto	12456_p1_chr11_120938445_G_A	maternal	postzygotic	chr11	120938445	120914757	120785466	G	A	intron_variant	GRIK4	GRIK4:SFARI2	GRIK4:0.9612	intron_variant	GRIK4	GRIK4:SFARI2	NO	NO	NO	YES		.	.	.	.															(GTTT)n	2.41037					intron_variant	GRIK4
14317_p1	pro	auto	14317_p1_chr11_121343762_A_C	paternal	germline	chr11	121343762	121318701	121189410	A	C	intergenic_variant		NO		intergenic_variant		NO	YES	NO	YES	YES		.	.	.	.					OREG1267004								LINE-L2-L2a			2.81918					intergenic_variant
BK143_p1	pro	auto	BK143_p1_chr11_122311212_GAGAGAGAAAGAA_G	cannot_determine	cannot_determine	chr11	122311212	122282159	122152867	GAGAGAGAAAGAA	G	intergenic_variant		NO		intron_variant&non_coding_transcript_variant	MIR100HG	NO	NO	NO	NO	YES		.	7.34349e-05	54470	4													Simple_repeat-Simple_repeat-(AAGA)n	trf	(GAAA)n(AG)n(GAAA)n(AG)n(GAAA)n				TCONS_00019785		intron_variant&non_coding_transcript_variant	MIR100HG
13048_p1	pro	auto	13048_p1_chr11_123524239_G_A	paternal	germline	chr11	123524239	123495905	123366613	G	A	intron_variant	GRAMD1B	NO	GRAMD1B:0.47664	intron_variant	GRAMD1B	NO	NO	NO	NO	YES		.	.	.	.													LINE-L1-L1M1								intron_variant	GRAMD1B
14232_p1	pro	auto	14232_p1_chr11_123546146_G_A	paternal	germline	chr11	123546146	123517787	123388495	G	A	intron_variant	GRAMD1B	NO	GRAMD1B:0.47664	intron_variant	GRAMD1B	NO	NO	NO	YES	NO		rs116779150	0.00011167	152234	17																2.62488					intron_variant	GRAMD1B
14616_p1	pro	auto	14616_p1_chr11_124844635_G_T	paternal	germline	chr11	124844635	124815966	124685862	G	T	intergenic_variant		NO		intron_variant&non_coding_transcript_variant	MSANTD2-AS1	NO	NO	NO	YES	YES		.	6.64072e-06	150586	1													SINE-Alu-AluSx		(GGAGGT)n(A)n(GTGG)n						intron_variant&non_coding_transcript_variant	LOC100507283
14694_p1	pro	auto	14694_p1_chr11_124944656_TCTCTC_T	paternal	germline	chr11	124944656	124916020	124785916	TCTCTC	T	downstream_gene_variant	HEPACAM	HEPACAM:SFARI	HEPACAM:0.024398	intron_variant&non_coding_transcript_variant	LOC107984406	NO	YES	NO	YES	YES		rs377077893;rs539636774	0.010455	151028	1579		H3K27Ac			OREG1506303;OREG1681747	Enhancer							LINE-L1-L1M1	trf	(TC)n	2.31313					upstream_gene_variant	HEPN1
11071_p1	pro	auto	11071_p1_chr11_125260435_T_G	paternal	germline	chr11	125260435	125231739	125101635	T	G	intron_variant	PKNOX2	NO	PKNOX2:1.0	intron_variant	PKNOX2	NO	NO	NO	NO	YES		rs897732016	.	.	.													Simple_repeat-Simple_repeat-(GT)n		(GT)n(GA)n	2.05387					upstream_gene_variant	PKNOX2
11071_p1	pro	auto	11071_p1_chr11_125260436_G_A	paternal	germline	chr11	125260436	125231740	125101636	G	A	intron_variant	PKNOX2	NO	PKNOX2:1.0	intron_variant	PKNOX2	NO	NO	NO	NO	YES		.	.	.	.															(GT)n(GA)n	2.05387					upstream_gene_variant	PKNOX2
HZRNM001_p1	pro	auto	HZ-RNM-001_HZ-RNM-001_chr11_125418906_T_C	maternal	germline	chr11	125418906	125390207	125260103	T	C	intron_variant	PKNOX2	NO	PKNOX2:1.0	intron_variant	PKNOX2	NO	YES	NO	YES	YES		.	.	.	.	dELS					Enhancer							SINE-MIR-MIR			0.369727					intron_variant	PKNOX2
13414_p1	pro	auto	13414_p1_chr11_125610789_C_T	paternal	germline	chr11	125610789	125582138	125452034	C	T	intron_variant	EI24	NO	EI24:0.3456	intron_variant	EI24	NO	NO	NO	NO	YES		rs533251037	0.000164977	151536	25													SINE-Alu-AluSx								intron_variant	EI24
14232_s1	sib	auto	14232_s1_chr11_126502500_G_C	paternal	germline	chr11	126502500	126471026	126340921	G	C	intron_variant	KIRREL3	KIRREL3:SFARI2	KIRREL3:0.00066431	intron_variant	KIRREL3	KIRREL3:SFARI2	NO	NO	NO	YES		.	.	.	.													LTR-ERVL-MER74A			5.41263					intron_variant	KIRREL3
11266_s1	sib	auto	11266_s1_chr11_127322877_GA_G	paternal	germline	chr11	127322877	127289857	127159752	GA	G	intergenic_variant		NO		intron_variant&non_coding_transcript_variant	LINC02712	NO	NO	NO	YES	YES		.	.	.	.													LINE-L1-L1PB4		(AGAA)n				TCONS_00019115		intron_variant&non_coding_transcript_variant	LOC101929497
BK143_p1	pro	auto	BK143_p1_chr11_127479233_C_T	paternal	germline	chr11	127479233	127446259	127316154	C	T	intergenic_variant		NO		intron_variant&non_coding_transcript_variant	LOC107984373	NO	NO	NO	NO	YES		rs562132781	0.000190614	152140	29													LTR-ERV1-MER31A			4.49582					intergenic_variant
14019_s1	sib	auto	14019_s1_chr11_127823288_A_G	maternal	germline	chr11	127823288	127790324	127660219	A	G	intergenic_variant		NO		intergenic_variant		NO	NO	NO	YES	NO		.	.	.	.																1.6368					intergenic_variant
13561_p1	pro	auto	13561_p1_chr11_127906624_C_A	maternal	germline	chr11	127906624	127873341	127743236	C	A	intergenic_variant		NO		intergenic_variant		NO	NO	NO	NO	YES		.	.	.	.													SINE-MIR-MIRb			-2.31745					intergenic_variant
12220_p1	pro	auto	12220_p1_chr11_127979261_C_T	maternal	germline	chr11	127979261	127946015	127815910	C	T	intergenic_variant		NO		intergenic_variant		NO	NO	NO	NO	YES		.	.	.	.													SINE-MIR-MIR3			-0.686699					intergenic_variant
14019_p1	pro	auto	14019_p1_chr11_128394632_G_A	paternal	germline	chr11	128394632	128361386	128231281	G	A	intergenic_variant		NO		intergenic_variant		NO	YES	NO	YES	NO		.	.	.	.						Enhancer										-1.1789					intergenic_variant
14616_p1	pro	auto	14616_p1_chr11_128879728_C_T	paternal	germline	chr11	128879728	128847237	128717132	C	T	intron_variant	KCNJ1	NO	KCNJ1:3.2536e-09	intron_variant	KCNJ1	NO	NO	NO	NO	YES		rs544412091	0.000801051	152300	122													LTR-ERV1-MER90a			2.22152					upstream_gene_variant	KCNJ1
13456_s1	sib	auto	13456_s1_chr11_129309912_G_A	maternal	germline	chr11	129309912	129274400	129144295	G	A	intergenic_variant		NO		intron_variant&non_coding_transcript_variant	LOC399975	NO	NO	NO	YES	NO		.	.	.	.																					intron_variant&non_coding_transcript_variant	LOC399975
13414_p1	pro	auto	13414_p1_chr11_129449914_T_C	paternal	germline	chr11	129449914	129414421	129284316	T	C	intron_variant	BARX2	NO	BARX2:0.2858	intron_variant	BARX2	NO	YES	NO	YES	NO		.	.	.	.	dELS,CTCF-bound					Enhancer										1.76537					intron_variant	BARX2
12651_p1	pro	auto	12651_p1_chr11_129685499_T_C	paternal	germline	chr11	129685499	129649811	129519706	T	C	intergenic_variant		NO		intergenic_variant		NO	NO	NO	NO	YES		rs746189426	8.53635e-05	152290	13													LINE-L1-L1MC1			1.44501					intergenic_variant
14616_p1	pro	auto	14616_p1_chr11_129934400_C_T	paternal	germline	chr11	129934400	129898372	129768267	C	T	upstream_gene_variant;downstream_gene_variant	NFRKB;PRDM10	PRDM10:LC615	NFRKB:0.85223;PRDM10:0.15484	upstream_gene_variant	NFRKB	NO	NO	NO	NO	YES		.	0	96428	0													SINE-Alu-AluSx1								downstream_gene_variant	PRDM10
13700_p1	pro	auto	13700_p1_chr11_130601568_G_A	paternal	postzygotic	chr11	130601568	130565844	130435739	G	A	intergenic_variant		NO		intergenic_variant		NO	NO	NO	NO	YES		rs991134100	3.94348e-05	152150	6													LTR-ERV1-HERVH-int			-2.55676					intergenic_variant
11266_s1	sib	auto	11266_s1_chr11_131198376_GTA_G	paternal	germline	chr11	131198376	131162566	131032461	GTA	G	intergenic_variant		NO		intergenic_variant		NO	NO	NO	NO	YES		.	.	.	.													Simple_repeat-Simple_repeat-(TA)n;Simple_repeat-Simple_repeat-(TG)n	trf	(TG)n(ATTTGTGTATATATATAC)n(ACATTTGTGTGTGTATATATAC)n(ACATTTGTGTGTATATAT)n						intergenic_variant
11611_p1	pro	auto	11611_p1_chr11_131503574_A_T	paternal	germline	chr11	131503574	131467692	131337586	A	T	intron_variant	NTM	NO	NTM:0.99995	intron_variant	NTM	NO	YES	YES	NO	YES		rs921588636	0.000118607	151762	18								H3K27ac					DNA-hAT-Charlie-Charlie9								intron_variant	NTM
12826_p1	pro	auto	12826_p1_chr11_131708872_A_C	paternal	germline	chr11	131708872	131672955	131542849	A	C	intron_variant	NTM	NO	NTM:0.99995	intron_variant	NTM	NO	NO	NO	NO	YES		.	.	.	.														trf	(AACAGAGAAGACCACGGTGCCGGGGTGGGGGTGGGGTGTGACCGTGTTCCTTGCCTATTTCCCTTAC)n						intron_variant	NTM
12826_p1	pro	auto	12826_p1_chr11_131708899_A_G	paternal	germline	chr11	131708899	131672982	131542876	A	G	intron_variant	NTM	NO	NTM:0.99995	intron_variant	NTM	NO	YES	YES	NO	YES		.	.	.	.								H3K27ac						trf	(AACAGAGAAGACCACGGTGCCGGGGTGGGGGTGGGGTGTGACCGTGTTCCTTGCCTATTTCCCTTAC)n						intron_variant	NTM
12826_p1	pro	auto	12826_p1_chr11_131708966_G_A	paternal	germline	chr11	131708966	131673049	131542943	G	A	intron_variant	NTM	NO	NTM:0.99995	intron_variant	NTM	NO	YES	YES	NO	YES		rs28635096	0.0263553	47922	1263								H3K27ac						trf	(AACAGAGAAGACCACGGTGCCGGGGTGGGGGTGGGGTGTGACCGTGTTCCTTGCCTATTTCCCTTAC)n	1.0732					intron_variant	NTM
13456_p1	pro	auto	13456_p1_chr11_132173248_ATATATATATATCTATCTATC_A	paternal	germline	chr11	132173248	132134737	132004631	ATATATATATATCTATCTATC	A	intron_variant	NTM	NO	NTM:0.99995	intron_variant	NTM	NO	NO	NO	NO	YES		.	.	.	.													Simple_repeat-Simple_repeat-(TA)n	trf	(TA)n						intron_variant	NTM
HYZ207_p1	pro	auto	HYZ-207_HYZ-207_chr11_132332057_A_G	paternal	germline	chr11	132332057	132293540	132163434	A	G	intron_variant	NTM	NO	NTM:0.99995	intron_variant	NTM	NO	YES	NO	YES	YES		.	6.56685e-06	152280	1	CTCF-only,CTCF-bound												LINE-L2-L2			0.348799					intron_variant	NTM
14660_p1	pro	auto	14660_p1_chr11_132732749_C_T	paternal	germline	chr11	132732749	132694307	132564202	C	T	intron_variant	OPCML	NO	OPCML:0.94621	intron_variant	OPCML	NO	NO	NO	NO	YES		.	.	.	.													SINE-Alu-AluSc8								intron_variant	OPCML
14019_p1	pro	auto	14019_p1_chr11_133450632_G_A	paternal	germline	chr11	133450632	133409047	133278942	G	A	intron_variant	OPCML	NO	OPCML:0.94621	intron_variant	OPCML	NO	YES	NO	YES	NO		rs117222973	0.00369101	152262	562					OREG1513990											1.96666					intron_variant	OPCML
HYZ204_p1	pro	auto	HYZ-204_HYZ-204_chr11_133489087_T_A	maternal	germline	chr11	133489087	133447495	133317390	T	A	intron_variant	OPCML	NO	OPCML:0.94621	intron_variant	OPCML	NO	NO	NO	NO	YES		.	.	.	.													LINE-L1-L1PA16			-1.80053					intron_variant	OPCML
13409_p1	pro	auto	13409_p1_chr11_133825523_C_T	maternal	germline	chr11	133825523	133783917	133653812	C	T	intergenic_variant		NO		non_coding_transcript_exon_variant	LINC02743	NO	NO	NO	NO	NO		rs926803289	3.28636e-05	152144	5																-3.11449			TCONS_00019809;TCONS_00020155		non_coding_transcript_exon_variant	LOC646522
14027_s1	sib	auto	14027_s1_chr11_134015768_A_G	paternal	germline	chr11	134015768	133972984	133842879	A	G	intergenic_variant		NO		intergenic_variant		NO	NO	NO	NO	NO		.	.	.	.																2.85425					intergenic_variant
13230_p1	pro	auto	13230_p1_chr11_134510799_A_G	paternal	germline	chr11	134510799	134468539	134338433	A	G	intergenic_variant		NO		intron_variant&non_coding_transcript_variant	B3GAT1-DT	NO	NO	NO	YES	NO		.	.	.	.																					intron_variant&non_coding_transcript_variant	LOC283177
11266_s1	sib	auto	11266_s1_chr11_134836940_A_G	paternal	germline	chr11	134836940	134792487	134662381	A	G	intergenic_variant		NO		intergenic_variant		NO	NO	NO	NO	NO		.	.	.	.																					intergenic_variant
14350_s1	sib	auto	14350_s1_chr11_135058012_A_C	paternal	germline	chr11	135058012	135010085	134879979	A	C	intergenic_variant		NO		intron_variant&non_coding_transcript_variant	LOC105369587	NO	NO	NO	NO	YES		.	.	.	.													SINE-Alu-AluY			-0.95076					intergenic_variant
14105_p1	pro	auto	14105_p1_chr12_194760_C_A	paternal	postzygotic	chr12	194760	197838	307004	C	A	intron_variant	SLC6A12	NO	SLC6A12:4.7302e-05	intron_variant	SLC6A12	NO	NO	NO	NO	NO		.	0	151994	0																					intron_variant	SLC6A12
12456_s1	sib	auto	12456_s1_chr12_806169_G_A	paternal	germline	chr12	806169	810469	919635	G	A	intron_variant	WNK1	NO	WNK1:1.0	intron_variant	WNK1	NO	YES	NO	YES	NO		.	.	.	.					OREG1276572											1.26503					intron_variant	WNK1
11201_s1	sib	auto	11201_s1_chr12_912467_C_CA	maternal	germline	chr12	912467	916707	1025873	C	CA	frameshift_variant	RAD52	NO	RAD52:0.004764	frameshift_variant	RAD52	NO	NO	NO	YES	NO	NP_602296.2:p.Gln220AlafsTer66	.	.	.	.																3.26292					frameshift_variant	RAD52
13530_p1	pro	auto	13530_p1_chr12_1221443_G_A	paternal	germline	chr12	1221443	1227139	1336305	G	A	intron_variant	ERC1	NO	ERC1:0.98214	intron_variant	ERC1	NO	NO	NO	YES	YES		rs955637142	6.5722e-06	152156	1													LINE-L1-L1MA9			-0.893121					intron_variant	ERC1
14027_s1	sib	auto	14027_s1_chr12_1576600_C_T	paternal	germline	chr12	1576600	1581044	1690210	C	T	intron_variant	FBXL14	NO	FBXL14:0.80277	intron_variant	FBXL14	NO	NO	NO	NO	NO		rs73605885	1.98376e-05	151228	3																2.70534					intron_variant	FBXL14
13700_p1	pro	auto	13700_p1_chr12_2177429_A_G	paternal	germline	chr12	2177429	2181625	2290791	A	G	intron_variant	CACNA1C	CACNA1C:SFARI1;CACNA1C:NDD373;CACNA1C:LC615		intron_variant	CACNA1C	CACNA1C:SFARI1;CACNA1C:NDD373;CACNA1C:LC615	YES	NO	YES	YES		.	.	.	.	dELS												LINE-CR1-L3		(TAGTGAG)n	4.02371					intron_variant	CACNA1C
12237_p1	pro	auto	12237_p1_chr12_2251804_C_T	paternal	germline	chr12	2251804	2256000	2365166	C	T	intron_variant	CACNA1C	CACNA1C:SFARI1;CACNA1C:NDD373;CACNA1C:LC615		intron_variant	CACNA1C	CACNA1C:SFARI1;CACNA1C:NDD373;CACNA1C:LC615	YES	YES	YES	YES		.	.	.	.	dELS	H3K27Ac	H3K4Me1	H3K4Me3	OREG1586789;OREG1645213;OREG1940662;OREG1942520	Enhancer	NoActivatingHistoneMarks							trf	(CCTGA)n(CCTGACCTGACTAGTTTACAATCACACGAC)n(AGG)n						intron_variant	CACNA1C
13530_p1	pro	auto	13530_p1_chr12_2271286_C_T	paternal	germline	chr12	2271286	2270052	2379218	C	T	intron_variant	CACNA1C	CACNA1C:SFARI1;CACNA1C:NDD373;CACNA1C:LC615		intron_variant	CACNA1C	CACNA1C:SFARI1;CACNA1C:NDD373;CACNA1C:LC615	YES	NO	YES	YES		rs927456682	1.97249e-05	152092	3						Enhancer							LTR-ERVL-LTR33			1.04196					intron_variant	CACNA1C
14543_s1	sib	auto	14543_s1_chr12_2322442_G_T	paternal	germline	chr12	2322442	2321224	2430390	G	T	intron_variant	CACNA1C	CACNA1C:SFARI1;CACNA1C:NDD373;CACNA1C:LC615		intron_variant	CACNA1C	CACNA1C:SFARI1;CACNA1C:NDD373;CACNA1C:LC615	NO	NO	YES	NO		rs924846119	6.57999e-06	151976	1																2.64099					intron_variant	CACNA1C
13409_s1	sib	auto	13409_s1_chr12_2480646_G_A	paternal	germline	chr12	2480646	2479548	2588714	G	A	intron_variant	CACNA1C	CACNA1C:SFARI1;CACNA1C:NDD373;CACNA1C:LC615		intron_variant	CACNA1C	CACNA1C:SFARI1;CACNA1C:NDD373;CACNA1C:LC615	YES	NO	YES	NO		.	.	.	.					OREG1231290											4.30644					intron_variant	CACNA1C
12237_p1	pro	auto	12237_p1_chr12_3051460_C_T	paternal	germline	chr12	3051460	3045357	3154523	C	T	downstream_gene_variant	TEAD4	NO	TEAD4:0.60121	downstream_gene_variant	TEAD4	NO	NO	NO	NO	NO		.	1.3148e-05	152114	2																					downstream_gene_variant	TEAD4
11266_p1	pro	auto	11266_p1_chr12_3258622_C_T	paternal	germline	chr12	3258622	3252150	3361316	C	T	intron_variant	TSPAN9	NO	TSPAN9:0.63568	intron_variant	TSPAN9	NO	YES	YES	YES	NO		.	.	.	.	dELS,CTCF-bound					Enhancer		H3K27ac	H3K27me3												intron_variant	TSPAN9
11071_s1	sib	auto	11071_s1_chr12_3636088_G_A	paternal	germline	chr12	3636088	3629525	3738691	G	A	intron_variant	CRACR2A	NO	CRACR2A:0.00076773	intron_variant	CRACR2A	NO	YES	YES	YES	NO		rs920179167	1.97062e-05	152236	3	dELS,CTCF-bound								H3K27me3							1.82148					intron_variant	CRACR2A
13456_p1	pro	auto	13456_p1_chr12_3687972_G_C	paternal	germline	chr12	3687972	3681381	3790547	G	C	intron_variant	CRACR2A	NO	CRACR2A:0.00076773	intron_variant	CRACR2A	NO	YES	YES	YES	NO		.	.	.	.	dELS,CTCF-bound				OREG1403475		withinGene														intron_variant	CRACR2A
11266_p1	pro	auto	11266_p1_chr12_4060032_C_T	paternal	germline	chr12	4060032	4053351	4162517	C	T	intergenic_variant		NO		intergenic_variant		NO	NO	NO	NO	NO		.	.	.	.																2.09513					intergenic_variant
12832_p1	pro	auto	12832_p1_chr12_5038254_A_G	paternal	germline	chr12	5038254	5031861	5141027	A	G	intergenic_variant		NO		intergenic_variant		NO	NO	NO	NO	NO		.	.	.	.																0.750132					intergenic_variant
14027_p1	pro	auto	14027_p1_chr12_5108686_T_C	maternal	germline	chr12	5108686	5102329	5211495	T	C	intergenic_variant		NO		intergenic_variant		NO	YES	NO	YES	NO		.	.	.	.						Enhancer										0.200592					intergenic_variant
11611_p1	pro	auto	11611_p1_chr12_5613514_G_A	paternal	germline	chr12	5613514	5606637	5715803	G	A	intron_variant	ANO2	NO	ANO2:9.2315e-05	intron_variant	ANO2	NO	NO	NO	NO	YES		.	.	.	.													DNA-hAT-Charlie-MER113			0.807635					intron_variant	ANO2
14133_s1	sib	auto	14133_s1_chr12_5652950_T_TGG	paternal	germline	chr12	5652950	5645422	5754588	T	TGG	intron_variant	ANO2	NO	ANO2:9.2315e-05	intron_variant	ANO2	NO	NO	NO	NO	YES		.	.	.	.													Simple_repeat-Simple_repeat-(GT)n		(GT)n(AT)n	2.63122					intron_variant	ANO2
13900_s1	sib	auto	13900_s1_chr12_5684436_T_C	paternal	germline	chr12	5684436	5676837	5786003	T	C	intron_variant	ANO2	NO	ANO2:9.2315e-05	intron_variant	ANO2	NO	NO	NO	NO	YES		.	.	.	.													SINE-Alu-AluSz			0.544626					intron_variant	ANO2
14616_p1	pro	auto	14616_p1_chr12_5775773_G_A	paternal	germline	chr12	5775773	5768178	5877344	G	A	intron_variant	ANO2	NO	ANO2:9.2315e-05	intron_variant	ANO2	NO	NO	NO	NO	NO		.	.	.	.																3.1122					intron_variant	ANO2
14019_s1	sib	auto	14019_s1_chr12_6178728_G_T	paternal	germline	chr12	6178728	6171117	6280283	G	T	intergenic_variant		NO		intron_variant&non_coding_transcript_variant	LOC105369623	NO	YES	NO	YES	YES		.	6.57981e-06	151980	1		H3K27Ac				Enhancer							SINE-Alu-AluY						TCONS_00020694		intergenic_variant
HYZ204_p1	pro	auto	HYZ-204_HYZ-204_chr12_6284597_A_G	maternal	germline	chr12	6284597	6276953	6386119	A	G	intergenic_variant		NO		intron_variant&non_coding_transcript_variant	LOC105369625	NO	NO	NO	YES	YES		.	.	.	.													SINE-Alu-AluSx3								intergenic_variant
11266_p1	pro	auto	11266_p1_chr12_6692085_A_T	paternal	germline	chr12	6692085	6681731	6790897	A	T	intron_variant	ZNF384	NO	ZNF384:1.0	intron_variant	ZNF384	NO	NO	NO	NO	NO		.	.	.	.																1.71845					intron_variant	ZNF384
13048_p1	pro	auto	13048_p1_chr12_7382313_T_TGAGAGAGAGA	maternal	postzygotic	chr12	7382313	7368967	7521563	T	TGAGAGAGAGA	splice_region_variant,splice_polypyrimidine_tract_variant,intron_variant	CD163L1	NO	CD163L1:0.33252	splice_region_variant&splice_polypyrimidine_tract_variant&intron_variant	CD163L1	NO	YES	NO	YES	YES		.	.	.	.						Enhancer							Simple_repeat-Simple_repeat-(GA)n		(GA)n	4.27456					splice_region_variant&splice_polypyrimidine_tract_variant&intron_variant	CD163L1
12826_p1	pro	auto	12826_p1_chr12_7482667_T_C	paternal	germline	chr12	7482667	7468973	7621569	T	C	downstream_gene_variant	CD163	NO	CD163:0.10286	downstream_gene_variant	CD163	NO	NO	NO	NO	YES		.	.	.	.													LINE-L1-L1PA8			1.89611					downstream_gene_variant	CD163
13610_p1	pro	auto	13610_p1_chr12_7820675_G_A	paternal	germline	chr12	7820675	7806080	7958676	G	A	intergenic_variant		NO		intergenic_variant		NO	NO	NO	NO	YES		rs777050163	5.26662e-05	151900	8													SINE-Alu-AluSc			1.35617					intergenic_variant
13385_p1	pro	auto	13385_p1_chr12_8597978_G_T	paternal	germline	chr12	8597978	8614518	8767114	G	T	upstream_gene_variant	AICDA	NO	AICDA:0.01619	upstream_gene_variant	AICDA	NO	NO	NO	NO	YES		.	.	.	.													LINE-L2-L2a			1.04712					upstream_gene_variant	AICDA
11071_s1	sib	auto	11071_s1_chr12_9039404_C_T	maternal	germline	chr12	9039404	9057216	9209812	C	T	intergenic_variant		NO		intron_variant&non_coding_transcript_variant	LINC00612	NO	NO	NO	NO	NO		.	0	152220	0																2.08336			TCONS_00020166		intron_variant&non_coding_transcript_variant	LINC00612
11266_p1	pro	auto	11266_p1_chr12_9715321_A_G	maternal	postzygotic	chr12	9715321	9829116	9981712	A	G	intron_variant	KLRF1	NO	KLRF1:0.49271	intron_variant	KLRF1	NO	NO	NO	NO	YES		.	.	.	.													LINE-L1-L1MC5a			2.1543					intron_variant	KLRF1
13561_s1	sib	auto	13561_s1_chr12_10211199_C_A	paternal	germline	chr12	10211199	10324400	10476999	C	A	3_prime_UTR_variant	KLRD1	NO	KLRD1:0.016819	3_prime_UTR_variant	KLRD1	NO	NO	NO	NO	YES		rs543866739	0.000231105	151446	35													LINE-L1-L1PA15								3_prime_UTR_variant	KLRD1
HZRNM015_p1	pro	auto	HZ-RNM-015_HZ-RNM-015_chr12_10289072_C_T	paternal	germline	chr12	10289072	10402255	10554854	C	T	intergenic_variant		NO		intron_variant	KLRC4-KLRK1	NO	NO	NO	NO	YES		.	.	.	.													LINE-L1-L1PREC2			2.0531					intron_variant	KLRC4-KLRK1
14694_s1	sib	auto	14694_s1_chr12_10580968_C_T	paternal	germline	chr12	10580968	10707865	10860464	C	T	intron_variant	YBX3	NO	YBX3:0.29884	intron_variant	YBX3	NO	YES	NO	YES	NO		.	.	.	.						Enhancer										2.50014					intron_variant	YBX3
HYZ204_p1	pro	auto	HYZ-204_HYZ-204_chr12_11032556_G_C	paternal	germline	chr12	11032556	11163260	11315859	G	C	intergenic_variant		NO		intron_variant&non_coding_transcript_variant	PRH1-PRR4	NO	NO	NO	NO	YES		.	.	.	.													LINE-L1-L1MC5a			0.786727					intron_variant&non_coding_transcript_variant	PRH1-PRR4
14660_p1	pro	auto	14660_p1_chr12_11041172_A_T	paternal	germline	chr12	11041172	11171965	11324564	A	T	3_prime_UTR_variant	SMIM10L1	NO	SMIM10L1:0.00091775	3_prime_UTR_variant	SMIM10L1	NO	YES	YES	YES	NO		.	.	.	.	pELS,CTCF-bound	H3K27Ac		H3K4Me3	OREG1193288;OREG1274702;OREG1794184;OREG1906585	Promoter/Enhancer	Promoter														3_prime_UTR_variant	SMIM10L1
14027_p1	pro	auto	14027_p1_chr12_11556634_C_T	paternal	germline	chr12	11556634	11687341	11840275	C	T	intron_variant	ETV6	NO	ETV6:0.99891	intron_variant	ETV6	NO	YES	NO	YES	YES		rs187735701	5.93762e-05	151576	9						Enhancer							SINE-Alu-AluSx								intron_variant	ETV6
14455_p1	pro	auto	14455_p1_chr12_11814700_T_C	paternal	germline	chr12	11814700	11945561	12098495	T	C	intergenic_variant		NO		intergenic_variant		NO	NO	NO	YES	NO		.	6.57168e-06	152168	1																1.12537					intergenic_variant
13799_p1	pro	auto	13799_p1_chr12_11921228_G_A	paternal	germline	chr12	11921228	12052090	12205024	G	A	intergenic_variant		NO		intron_variant	BCL2L14	NO	NO	NO	YES	YES		rs182113112	9.21428e-05	151938	14															(TTTTCT)n(TTTTAT)n	0.90868					intron_variant	BCL2L14
12456_s1	sib	auto	12456_s1_chr12_12708017_G_A	maternal	germline	chr12	12708017	12834438	12987372	G	A	downstream_gene_variant	DDX47	NO	DDX47:0.00092778	downstream_gene_variant	DDX47	NO	YES	NO	YES	YES		.	0	152074	0						Enhancer							SINE-Alu-AluY			1.59675					downstream_gene_variant	DDX47
11201_s1	sib	auto	11201_s1_chr12_13001350_C_T	paternal	germline	chr12	13001350	13127089	13280023	C	T	intergenic_variant		NO		intergenic_variant		NO	NO	NO	NO	YES		.	.	.	.													SINE-Alu-AluSx1								intergenic_variant
14317_s1	sib	auto	14317_s1_chr12_13055434_G_A	paternal	postzygotic	chr12	13055434	13181181	13334115	G	A	intergenic_variant		NO		intergenic_variant		NO	NO	NO	NO	YES		rs773140192	3.28394e-05	152256	5													LTR-ERVK-MER11C								intergenic_variant
11201_s1	sib	auto	11201_s1_chr12_13063529_G_C	paternal	germline	chr12	13063529	13189241	13342175	G	C	intergenic_variant		NO		intergenic_variant		NO	YES	YES	YES	NO		.	.	.	.						Enhancer	distalIntergenic_geneWithin50kb														intergenic_variant
11918_s1	sib	auto	11918_s1_chr12_13384743_A_T	paternal	postzygotic	chr12	13384743	13510322	13663256	A	T	intergenic_variant		NO		intergenic_variant		NO	NO	NO	NO	YES		.	6.57255e-06	152148	1													LINE-L2-L2a			0.00384023					intergenic_variant
13900_p1	pro	auto	13900_p1_chr12_13901876_G_A	paternal	germline	chr12	13901876	14027249	14180183	G	A	intergenic_variant		NO		intergenic_variant		NO	YES	NO	YES	NO		rs992047446	3.944e-05	152130	6	dELS																				intergenic_variant
14694_s1	sib	auto	14694_s1_chr12_13954769_C_G	paternal	germline	chr12	13954769	14080139	14233073	C	G	intergenic_variant		NO		intergenic_variant		NO	NO	NO	NO	YES		.	.	.	.													LINE-L1-L1PA6			-1.75251					intergenic_variant
HYZ201_p1	pro	auto	HYZ-201_HYZ-201_chr12_14232096_C_T	paternal	germline	chr12	14232096	14354601	14507535	C	T	intergenic_variant		NO		downstream_gene_variant	LOC124902884	NO	NO	NO	NO	YES		.	2.67985e-05	149262	4													Retroposon-SVA-SVA_C	trf	(GCCA)n(G)n(GCCA)n(ACCTCC)n(G)n						intergenic_variant
14232_p1	pro	auto	14232_p1_chr12_14847652_T_C	paternal	germline	chr12	14847652	14970319	15123253	T	C	upstream_gene_variant	PDE6H	NO	PDE6H:0.005109	upstream_gene_variant	PDE6H	NO	NO	NO	NO	YES		.	.	.	.													LINE-L1-L1MD2			-1.39256					upstream_gene_variant	PDE6H
11266_s1	sib	auto	11266_s1_chr12_14962915_T_C	paternal	germline	chr12	14962915	15085631	15238565	T	C	intergenic_variant		NO		intergenic_variant		NO	NO	NO	NO	YES		.	.	.	.													SINE-Alu-AluJo			1.33849					intergenic_variant
11918_s1	sib	auto	11918_s1_chr12_15169501_G_A	paternal	germline	chr12	15169501	15292232	15445166	G	A	intergenic_variant		NO		intron_variant&non_coding_transcript_variant	LOC105369673	NO	NO	NO	NO	YES		.	.	.	.													LTR-ERVL-ERVL-E-int			-0.191233					intergenic_variant
14019_p1	pro	auto	14019_p1_chr12_17453252_G_A	paternal	germline	chr12	17453252	17577038	17729972	G	A	intergenic_variant		NO		downstream_gene_variant	LINC02378	NO	NO	NO	NO	NO		.	.	.	.																-0.1159					downstream_gene_variant	LINC02378
13048_s1	sib	auto	13048_s1_chr12_18081116_G_C	paternal	germline	chr12	18081116	18205185	18358119	G	C	intergenic_variant		NO		intergenic_variant		NO	NO	NO	NO	NO		.	.	.	.																-1.27128					intergenic_variant
12456_s1	sib	auto	12456_s1_chr12_18138183_C_T	paternal	germline	chr12	18138183	18262257	18415191	C	T	intron_variant	PIK3C2G	NO	PIK3C2G:0.098461	intron_variant	PIK3C2G	NO	YES	NO	YES	NO		.	.	.	.	pELS,CTCF-bound	H3K27Ac				Enhancer										0.469043					intron_variant	PIK3C2G
12456_p1	pro	auto	12456_p1_chr12_18438109_C_G	maternal	germline	chr12	18438109	18562190	18715124	C	G	intron_variant	PIK3C2G	NO	PIK3C2G:0.098461	intron_variant	PIK3C2G	NO	NO	NO	YES	YES		.	.	.	.													SINE-Alu-AluY			-0.0463449					intron_variant	PIK3C2G
14350_p1	pro	auto	14350_p1_chr12_18720369_G_A	maternal	germline	chr12	18720369	18844468	18997402	G	A	intergenic_variant		NO		intergenic_variant		NO	NO	NO	NO	YES		rs556493461	3.95038e-05	151884	6													SINE-Alu-AluSq			-0.0415969					intergenic_variant
13561_s1	sib	auto	13561_s1_chr12_19475723_T_G	paternal	germline	chr12	19475723	19598953	19751887	T	G	intergenic_variant		NO		intron_variant&non_coding_transcript_variant	LOC101928387	NO	NO	NO	NO	NO		.	.	.	.																-1.2029					intergenic_variant
14660_p1	pro	auto	14660_p1_chr12_19713136_G_A	paternal	germline	chr12	19713136	19834792	19987726	G	A	intergenic_variant		NO		intron_variant&non_coding_transcript_variant	LOC105369682	NO	NO	NO	NO	YES		.	.	.	.															(T)n(TCCCCTTCC)n(T)n	-0.13517					intergenic_variant
13900_s1	sib	auto	13900_s1_chr12_19875438_G_A	paternal	germline	chr12	19875438	19997080	20150014	G	A	intergenic_variant		NO		intergenic_variant		NO	NO	NO	YES	NO		rs1041533000	1.97244e-05	152096	3																					intergenic_variant
13239_p1	pro	auto	13239_p1_chr12_22006257_G_A	maternal	germline	chr12	22006257	22128213	22281147	G	A	intergenic_variant		NO		intron_variant&non_coding_transcript_variant	SULT6B2P	NO	NO	NO	NO	NO		rs992060944	8.54016e-05	152222	13																					intergenic_variant
13048_s1	sib	auto	13048_s1_chr12_22057282_AAAAAAAAT_A	maternal	germline	chr12	22057282	22179249	22332183	AAAAAAAAT	A	intergenic_variant		NO		intergenic_variant		NO	NO	NO	NO	YES		.	.	.	.													LINE-L1-L1PA4		(A)n						intergenic_variant
13230_p1	pro	auto	13230_p1_chr12_22169748_T_C	paternal	postzygotic	chr12	22169748	22291695	22444629	T	C	intron_variant	ST8SIA1	NO	ST8SIA1:0.7755	intron_variant	ST8SIA1	NO	NO	NO	NO	NO		.	.	.	.																1.77194					intron_variant	ST8SIA1
14660_p1	pro	auto	14660_p1_chr12_23035851_A_G	maternal	postzygotic	chr12	23035851	23164266	23317200	A	G	intergenic_variant		NO		intergenic_variant		NO	NO	NO	NO	YES		.	.	.	.													LINE-L1-L1MB7		(TTA)n(TTTTCTA)n(ATTGA)n(TTA)n	-1.49679					intergenic_variant
14616_s1	sib	auto	14616_s1_chr12_23155886_G_A	paternal	germline	chr12	23155886	23284331	23437265	G	A	intergenic_variant		NO		intergenic_variant		NO	NO	NO	NO	YES		.	.	.	.													LINE-L1-L1PA16			0.224403					intergenic_variant
14317_p1	pro	auto	14317_p1_chr12_23968881_T_G	paternal	germline	chr12	23968881	24097911	24250845	T	G	intergenic_variant		NO		intron_variant	SOX5	SOX5:SFARI1;SOX5:NDD373;SOX5:HC138	YES	YES	NO	YES		.	.	.	.							NoActivatingHistoneMarks						LINE-CR1-L3			0.174722					intron_variant	SOX5
14660_p1	pro	auto	14660_p1_chr12_24913737_G_C	paternal	germline	chr12	24913737	25043648	25196582	G	C	intergenic_variant		NO		intron_variant	IRAG2	NO	NO	NO	NO	YES		.	.	.	.													LINE-L1-L1M3d			0.182536					intron_variant	LOC645177
14317_p1	pro	auto	14317_p1_chr12_25054625_T_C	paternal	germline	chr12	25054625	25183364	25336298	T	C	intron_variant	DNAI7	NO		intron_variant	DNAI7	NO	NO	NO	NO	YES		.	.	.	.													LINE-L1-L1PA17								intron_variant	CASC1
12832_s1	sib	auto	12832_s1_chr12_25142796_C_G	paternal	germline	chr12	25142796	25271571	25424505	C	G	intergenic_variant		NO		intergenic_variant		NO	NO	NO	YES	NO		.	.	.	.																0.26006					intergenic_variant
14694_s1	sib	auto	14694_s1_chr12_25548607_C_T	paternal	germline	chr12	25548607	25676013	25828947	C	T	intergenic_variant		NO		intergenic_variant		NO	NO	NO	NO	YES		.	1.31517e-05	152072	2													LINE-L2-L2			-0.791128					intergenic_variant
13610_p1	pro	auto	13610_p1_chr12_25645785_G_A	maternal	germline	chr12	25645785	25773194	25926128	G	A	intergenic_variant		NO		intergenic_variant		NO	NO	NO	NO	YES		.	.	.	.													SINE-Alu-AluSz6			-0.747081					intergenic_variant
14543_p1	pro	auto	14543_p1_chr12_25993022_T_C	paternal	germline	chr12	25993022	26120467	26273400	T	C	3_prime_UTR_variant	BHLHE41	NO	BHLHE41:5.5104e-05	3_prime_UTR_variant	BHLHE41	NO	YES	NO	YES	YES		.	.	.	.						Promoter/Enhancer									(TATT)n(AAGCAT)n	1.36981					3_prime_UTR_variant	BHLHE41
14455_p1	pro	auto	14455_p1_chr12_26196433_A_G	paternal	germline	chr12	26196433	26323886	26476819	A	G	intergenic_variant		NO		intron_variant&non_coding_transcript_variant	LOC107984482	NO	NO	NO	YES	NO		.	.	.	.																0.380275					intergenic_variant
12651_p1	pro	auto	12651_p1_chr12_26741463_C_T	paternal	postzygotic	chr12	26741463	26869475	27022408	C	T	intergenic_variant		NO		intergenic_variant		NO	NO	NO	NO	YES		rs960442430	3.28978e-05	151986	5													SINE-Alu-AluJo			0.488493					intergenic_variant
14543_p1	pro	auto	14543_p1_chr12_27005405_A_G	maternal	postzygotic	chr12	27005405	27133328	27286261	A	G	intergenic_variant		NO		intergenic_variant		NO	NO	NO	YES	YES		rs765811798	1.31418e-05	152186	2												0.936037				-1.10218			TCONS_l2_00005567;TCONS_l2_00005568;TCONS_l2_00005569		intergenic_variant
14317_s1	sib	auto	14317_s1_chr12_27138901_C_T	paternal	germline	chr12	27138901	27266925	27419858	C	T	intron_variant	STK38L	NO	STK38L:0.37265	intron_variant	STK38L	NO	NO	NO	NO	YES		.	6.57307e-06	152136	1												0.955937	DNA-hAT-Charlie-MER103C			-0.442039					intron_variant	STK38L
11918_p1	pro	auto	11918_p1_chr12_27552767_A_G	paternal	germline	chr12	27552767	27681032	27833965	A	G	intron_variant	PPFIBP1	NO	PPFIBP1:0.070342	intron_variant	PPFIBP1	NO	NO	NO	NO	NO		.	.	.	.																2.08494					intron_variant	PPFIBP1
HZRNM001_p1	pro	auto	HZ-RNM-001_HZ-RNM-001_chr12_27912098_A_G	paternal	germline	chr12	27912098	28040352	28193285	A	G	intergenic_variant		NO		intergenic_variant		NO	YES	YES	YES	NO		.	.	.	.							distalIntergenic_>50kb									1.99326					intergenic_variant
13409_p1	pro	auto	13409_p1_chr12_28235260_A_G	maternal	germline	chr12	28235260	28362866	28515799	A	G	intron_variant	CCDC91	CCDC91:SFARI2	CCDC91:0.50943	intron_variant	CCDC91	CCDC91:SFARI2	NO	NO	NO	NO		.	.	.	.																					intron_variant	CCDC91
14455_p1	pro	auto	14455_p1_chr12_28515229_G_A	paternal	germline	chr12	28515229	28642773	28795706	G	A	intergenic_variant		NO		intergenic_variant		NO	NO	NO	NO	YES		.	.	.	.													LINE-L1-L1PA10		(GTATAAG)n						intergenic_variant
13048_p1	pro	auto	13048_p1_chr12_28712443_T_C	paternal	germline	chr12	28712443	28839893	28992826	T	C	intergenic_variant		NO		intergenic_variant		NO	NO	NO	NO	YES		.	3.28917e-05	152014	5													LTR-ERVL-MaLR-THE1B								intergenic_variant
12456_s1	sib	auto	12456_s1_chr12_28801952_C_T	paternal	germline	chr12	28801952	28929404	29082337	C	T	intergenic_variant		NO		intergenic_variant		NO	NO	NO	YES	YES		.	6.56564e-06	152308	1													DNA-hAT-Charlie-MER5A1			0.303476					intergenic_variant
12826_s1	sib	auto	12826_s1_chr12_31716329_G_C	maternal	postzygotic	chr12	31716329	31840679	31993613	G	C	intergenic_variant		NO		intergenic_variant		NO	NO	NO	NO	YES		.	.	.	.													SINE-Alu-AluJo								intergenic_variant
14133_s1	sib	auto	14133_s1_chr12_31876672_A_G	paternal	germline	chr12	31876672	32000694	32153628	A	G	intergenic_variant		NO		intergenic_variant		NO	YES	NO	YES	YES		.	.	.	.	PLS				OREG1271205										(TAAAA)n	-1.24365					intergenic_variant
12220_p1	pro	auto	12220_p1_chr12_32317803_C_T	cannot_determine	postzygotic	chr12	32317803	32441552	32594486	C	T	intron_variant	FGD4	NO	FGD4:0.98328	intron_variant	FGD4	NO	YES	NO	YES	YES		.	.	.	.						Enhancer							LINE-L1-L1M1			0.195574					intron_variant	FGD4
13230_p1	pro	auto	13230_p1_chr12_32371875_C_T	maternal	germline	chr12	32371875	32495620	32648554	C	T	intron_variant	FGD4	NO	FGD4:0.98328	intron_variant	FGD4	NO	YES	YES	NO	YES		.	.	.	.							NoActivatingHistoneMarks						SINE-Alu-AluY								intron_variant	FGD4
13561_s1	sib	auto	13561_s1_chr12_33187922_AT_A	paternal	germline	chr12	33187922	33316744	33469679	AT	A	intergenic_variant		NO		intergenic_variant		NO	NO	NO	NO	YES		.	.	.	.													LTR-ERVL-MaLR-MLT1F-int			-0.299515			TCONS_00020757		intergenic_variant
13700_p1	pro	auto	13700_p1_chr12_33451920_T_TC	maternal	germline	chr12	33451920	33580711	33733646	T	TC	intergenic_variant		NO		intergenic_variant		NO	NO	NO	NO	YES		.	.	.	.													LINE-L1-L1M4			-1.98718					intergenic_variant
12220_s1	sib	auto	12220_s1_chr12_33489936_G_T	paternal	germline	chr12	33489936	33618714	33771649	G	T	intergenic_variant		NO		intergenic_variant		NO	NO	NO	NO	YES		.	.	.	.													LTR-ERVL-MaLR-THE1B-int								intergenic_variant
12832_s1	sib	auto	12832_s1_chr12_33625950_G_A	paternal	germline	chr12	33625950	33754899	33907834	G	A	intergenic_variant		NO		intergenic_variant		NO	NO	NO	NO	YES		.	4.60502e-05	152008	7													LINE-RTE-X-L4_B_Mam			-2.64331					intergenic_variant
HYZ201_p1	pro	auto	HYZ-201_HYZ-201_chr12_34210182_G_A	maternal	germline	chr12	34210182	34332554	34485489	G	A	intergenic_variant		NO		intergenic_variant		NO	NO	NO	NO	YES		rs544697896	0.000420599	152164	64													Satellite-centr-GSATII	trf							intergenic_variant
13230_s2	sib	auto	13230_s2_chr12_34443480_A_G	maternal	postzygotic	chr12	34443480	34565981	34718916	A	G	intergenic_variant		NO		intergenic_variant		NO	NO	NO	NO	YES		.	.	.	.													Satellite-centr-ALR/Alpha	trf							intergenic_variant
14616_p1	pro	auto	14616_p1_chr12_34475348_C_T	maternal	germline	chr12	34475348	34597844	34750779	C	T	intergenic_variant		NO		intergenic_variant		NO	NO	NO	NO	YES		rs138600473	3.98729e-05	150478	6													Satellite-centr-GSATII								intergenic_variant
14694_s1	sib	auto	14694_s1_chr12_34697569_A_T	paternal	postzygotic	chr12	34697569			A	T	intergenic_variant		NO				NO							NA	NA	NA
11080_p1	pro	auto	11080_p1_chr12_37176810_T_A	paternal	germline	chr12	37176810			T	A	intergenic_variant		NO				NO							NA	NA	NA
13456_p1	pro	auto	13456_p1_chr12_37247695_C_G	paternal	germline	chr12	37247695	37293998		C	G	intergenic_variant		NO		intergenic_variant		NO	NO	NO	NO	YES		.	.	.	.													Satellite-centr-ALR/Alpha	trf
14027_s1	sib	auto	14027_s1_chr12_37734224_AT_A	paternal	germline	chr12	37734224			AT	A	intergenic_variant		NO				NO							NA	NA	NA
13900_s1	sib	auto	13900_s1_chr12_37793793_T_G	paternal	germline	chr12	37793793			T	G	intergenic_variant		NO				NO							NA	NA	NA
13239_p1	pro	auto	13239_p1_chr12_38635595_A_G	maternal	germline	chr12	38635595	38685850	39079652	A	G	intron_variant	CPNE8	NO	CPNE8:0.26382	intron_variant	CPNE8	NO	NO	NO	NO	NO		.	.	.	.																-0.275069					intron_variant	CPNE8
12826_s1	sib	auto	12826_s1_chr12_38646435_A_G	paternal	germline	chr12	38646435	38696690	39090492	A	G	intron_variant	CPNE8	NO	CPNE8:0.26382	intron_variant	CPNE8	NO	NO	NO	NO	NO		rs188133583	0.00170032	152324	259																-1.06559					intron_variant	CPNE8
14317_p1	pro	auto	14317_p1_chr12_38683938_C_A	paternal	germline	chr12	38683938	38734174	39127976	C	A	intron_variant	CPNE8	NO	CPNE8:0.26382	intron_variant	CPNE8	NO	NO	NO	NO	NO		.	.	.	.																-1.63765					intron_variant	CPNE8
14694_s1	sib	auto	14694_s1_chr12_39002096_T_C	maternal	germline	chr12	39002096	39052252	39446054	T	C	intergenic_variant		NO		intergenic_variant		NO	NO	NO	NO	YES		rs974009649	0.000105136	152184	16													SINE-Alu-AluY			-3.49475					intergenic_variant
14694_s1	sib	auto	14694_s1_chr12_39579393_T_C	paternal	germline	chr12	39579393	39629520	40023322	T	C	intron_variant	C12orf40	NO	C12orf40:6.3366e-07	intron_variant	C12orf40	NO	NO	NO	YES	NO		.	.	.	.																-0.628036					intron_variant	C12orf40
11918_p1	pro	auto	11918_p1_chr12_39785752_T_C	maternal	germline	chr12	39785752	39835883	40229685	T	C	intron_variant	SLC2A13	NO	SLC2A13:0.12874	intron_variant	SLC2A13	NO	YES	NO	YES	NO		.	.	.	.	dELS																				intron_variant	SLC2A13
14350_p1	pro	auto	14350_p1_chr12_39970033_AG_A	paternal	germline	chr12	39970033	40020135	40413937	AG	A	intron_variant	SLC2A13	NO	SLC2A13:0.12874	intron_variant	SLC2A13	NO	NO	NO	NO	NO		.	.	.	.																-0.127375					intron_variant	SLC2A13
14694_s1	sib	auto	14694_s1_chr12_40157913_C_T	maternal	postzygotic	chr12	40157913	40205557	40599359	C	T	intergenic_variant		NO		upstream_gene_variant	LOC105369735	NO	NO	NO	NO	YES		.	.	.	.													LINE-L1-L1M5			-1.86937			TCONS_00020243		intergenic_variant
12456_s1	sib	auto	12456_s1_chr12_40322651_A_G	paternal	germline	chr12	40322651	40370514	40764316	A	G	downstream_gene_variant	LRRK2	LRRK2:LC615	LRRK2:0.0027173	intron_variant&non_coding_transcript_variant	LOC105369736	NO	NO	NO	YES	NO		.	.	.	.																-2.24185					downstream_gene_variant	LRRK2
14133_p1	pro	auto	14133_p1_chr12_40562927_C_G	paternal	postzygotic	chr12	40562927	40603179	40996981	C	G	intergenic_variant		NO		intergenic_variant		NO	NO	NO	NO	NO		.	.	.	.																-1.41443					intergenic_variant
HYZ204_p1	pro	auto	HYZ-204_HYZ-204_chr12_41050658_T_C	maternal	germline	chr12	41050658	41091463	41485265	T	C	intergenic_variant		NO		intergenic_variant		NO	NO	NO	NO	NO		.	6.57255e-06	152148	1																-1.27014					intergenic_variant
14660_p1	pro	auto	14660_p1_chr12_41355571_T_C	paternal	germline	chr12	41355571	41397035	41790837	T	C	intron_variant	PDZRN4	NO	PDZRN4:0.29362	intron_variant	PDZRN4	NO	NO	NO	NO	NO		.	.	.	.																-3.56503					intron_variant	PDZRN4
13409_p1	pro	auto	13409_p1_chr12_41983818_G_A	maternal	germline	chr12	41983818	42025922	42419724	G	A	intergenic_variant		NO		intron_variant&non_coding_transcript_variant	LOC105378247	NO	NO	NO	YES	YES		.	.	.	.													DNA-TcMar-Tigger-Tigger16b	trf	(TAAAAAGTGGTCC)n	1.86597					intergenic_variant
13799_s1	sib	auto	13799_s1_chr12_42071302_T_C	paternal	germline	chr12	42071302	42113409	42507211	T	C	intron_variant	GXYLT1	NO	GXYLT1:0.0039283	intron_variant	GXYLT1	NO	NO	NO	NO	YES		.	6.62822e-06	150870	1													LINE-L1-L1PA4			-6.96401					intron_variant	GXYLT1
HYZ204_p1	pro	auto	HYZ-204_HYZ-204_chr12_42240798_A_G	paternal	germline	chr12	42240798	42282851	42676653	A	G	intergenic_variant		NO		intergenic_variant		NO	YES	NO	YES	NO		.	.	.	.						Enhancer										0.380677					intergenic_variant
13048_s1	sib	auto	13048_s1_chr12_42364281_C_T	paternal	germline	chr12	42364281	42406359	42800161	C	T	intron_variant	PPHLN1	NO	PPHLN1:0.22606	intron_variant	PPHLN1	NO	NO	NO	YES	YES		.	1.31472e-05	152124	2													SINE-Alu-AluY			0.291371					intron_variant	PPHLN1
13700_p1	pro	auto	13700_p1_chr12_42497768_G_A	paternal	germline	chr12	42497768	42539963	42933765	G	A	intron_variant	PRICKLE1	PRICKLE1:SFARI2	PRICKLE1:1.0	intron_variant	PRICKLE1	PRICKLE1:SFARI2	NO	NO	NO	NO		.	.	.	.																					intron_variant	PRICKLE1
13456_s1	sib	auto	13456_s1_chr12_44458499_C_T	paternal	germline	chr12	44458499	44499826	44893609	C	T	intergenic_variant		NO		intergenic_variant		NO	NO	NO	NO	NO		rs533528871	6.57696e-06	152046	1																0.636396					intergenic_variant
14694_s1	sib	auto	14694_s1_chr12_44809647_C_A	paternal	germline	chr12	44809647	44851044	45244827	C	A	intron_variant	NELL2	NO	NELL2:0.96958	intron_variant	NELL2	NO	NO	NO	NO	NO		.	6.57549e-06	152080	1																0.463086					intron_variant	NELL2
HYZ207_p1	pro	auto	HYZ-207_HYZ-207_chr12_44892281_A_C	paternal	germline	chr12	44892281	44933671	45327454	A	C	intergenic_variant		NO		intergenic_variant		NO	NO	NO	NO	YES		.	.	.	.													LINE-L1-L1PA3			-6.91492					intergenic_variant
11414_s1	sib	auto	11414_s1_chr12_45052158_A_G	paternal	germline	chr12	45052158	45093545	45487328	A	G	intergenic_variant		NO		intergenic_variant		NO	NO	NO	NO	NO		.	6.57004e-06	152206	1																0.384335					intergenic_variant
13230_s2	sib	auto	13230_s2_chr12_46150456_G_T	paternal	germline	chr12	46150456	46190860	46584643	G	T	intron_variant	SLC38A1	NO	SLC38A1:0.98609	intron_variant	SLC38A1	NO	NO	NO	YES	YES		.	1.31468e-05	152128	2													LINE-L1-L1PA6			-1.44888					downstream_gene_variant	SLC38A1
12651_s1	sib	auto	12651_s1_chr12_47170644_C_T	paternal	germline	chr12	47170644	47209867	47603650	C	T	intron_variant	PCED1B	NO	PCED1B:0.45789	non_coding_transcript_exon_variant	PCED1B-AS1	NO	YES	YES	YES	YES		rs907345619	1.97241e-05	152098	3					OREG1268299	Enhancer	NoActivatingHistoneMarks						LINE-L2-L2			-0.067272					non_coding_transcript_exon_variant	PCED1B-AS1
14019_s1	sib	auto	14019_s1_chr12_47392520_C_T	maternal	germline	chr12	47392520	47431381	47825164	C	T	intergenic_variant		NO		intergenic_variant		NO	NO	NO	NO	YES		.	.	.	.													LINE-L1-L1PA3								intergenic_variant
11918_s1	sib	auto	11918_s1_chr12_47749466_A_C	paternal	germline	chr12	47749466	47788073	48181856	A	C	missense_variant	HDAC7	NO	HDAC7:1.0	missense_variant	HDAC7	NO	YES	NO	YES	NO	NP_056216.2:p.Phe776Cys	.	.	.	.						Enhancer															missense_variant	HDAC7
BK486_p1	pro	auto	BK486_p1_chr12_47785618_C_T	paternal	postzygotic	chr12	47785618	47824223	48218006	C	T	upstream_gene_variant	HDAC7	NO	HDAC7:1.0	upstream_gene_variant	LINC02354	NO	YES	YES	YES	NO		rs905967579	.	.	.	dELS					Promoter/Enhancer			H3K27me3							0.942162					upstream_gene_variant	HDAC7
11918_s1	sib	auto	11918_s1_chr12_47842506_A_G	maternal	postzygotic	chr12	47842506	47881108	48274891	A	G	intron_variant	VDR	VDR:SFARI2	VDR:0.25765	intron_variant	VDR	VDR:SFARI2	NO	NO	NO	YES		rs915092108	0.000266307	112652	30													LINE-L1-L1PA16		(TG)n(TA)n(AC)n	1.03745					intron_variant	VDR
12237_p1	pro	auto	12237_p1_chr12_49252557_C_T	cannot_determine	germline	chr12	49252557	49290366	49684149	C	T	upstream_gene_variant	PRPH	NO	PRPH:5.9281e-08	upstream_gene_variant	PRPH	NO	YES	YES	YES	YES		rs28515746	5.91055e-05	152270	9							NoActivatingHistoneMarks						SINE-Alu-AluY								upstream_gene_variant	PRPH
14616_p1	pro	auto	14616_p1_chr12_49303340_A_G	paternal	germline	chr12	49303340	49341146	49734929	A	G	upstream_gene_variant	C1QL4	NO	C1QL4:0.26968	upstream_gene_variant	C1QL4	NO	YES	NO	YES	NO		.	.	.	.					OREG1924501											3.28999					upstream_gene_variant	C1QL4
12237_p1	pro	auto	12237_p1_chr12_49444538_G_A	maternal	germline	chr12	49444538	49482326	49876109	G	A	intron_variant	SPATS2	NO	SPATS2:0.18258	intron_variant	SPATS2	NO	YES	NO	YES	YES		.	.	.	.					OREG1253083;OREG1710672;OREG1735405	Enhancer							LTR-ERVL-LTR33								intron_variant	SPATS2
14543_s1	sib	auto	14543_s1_chr12_49533263_T_C	paternal	germline	chr12	49533263	49571007	49964790	T	C	upstream_gene_variant	MCRS1	NO	MCRS1:0.96857	upstream_gene_variant	MCRS1	NO	NO	NO	NO	YES		.	.	.	.													LINE-L2-L2b			2.10056					upstream_gene_variant	MCRS1
11201_s1	sib	auto	11201_s1_chr12_49599741_T_C	paternal	germline	chr12	49599741	49636732	50030515	T	C	synonymous_variant;3_prime_UTR_variant	PRPF40B;FMNL3	NO	PRPF40B:0.99883;FMNL3:0.16395	synonymous_variant	PRPF40B	NO	YES	NO	YES	NO	NP_001026868.2:p.Asp481%3D	.	.	.	.					OREG0021797	Enhancer										3.18433					synonymous_variant	PRPF40B
HYZ201_p1	pro	auto	HYZ-201_HYZ-201_chr12_49887633_G_T	paternal	germline	chr12	49887633	49924627	50318410	G	T	intergenic_variant		NO		intron_variant&non_coding_transcript_variant	LINC02395	NO	NO	NO	NO	YES		.	.	.	.													DNA-hAT-MER53			0.80501			TCONS_00020187;TCONS_00020419;TCONS_00020420		intron_variant&non_coding_transcript_variant	LOC101927292
HYZ207_p1	pro	auto	HYZ-207_HYZ-207_chr12_50139889_T_C	maternal	germline	chr12	50139889	50176799	50570582	T	C	3_prime_UTR_variant	LIMA1	NO	LIMA1:0.04562	3_prime_UTR_variant	LIMA1	NO	NO	NO	NO	NO		.	.	.	.																1.1437					3_prime_UTR_variant	LIMA1
13610_p1	pro	auto	13610_p1_chr12_50399259_A_G	paternal	germline	chr12	50399259	50436248	50830031	A	G	intron_variant	LARP4	NO	LARP4:0.99994	intron_variant	LARP4	NO	NO	NO	NO	YES		rs957307242	7.40651e-05	148518	11													Simple_repeat-Simple_repeat-(GT)n		(GT)n(TA)n(GT)n(TA)n						intron_variant	LARP4
13048_s1	sib	auto	13048_s1_chr12_51232981_C_G	cannot_determine	postzygotic	chr12	51232981	51270090	51663874	C	G	intron_variant	SMAGP	NO	SMAGP:0.13043	intron_variant	SMAGP	NO	YES	YES	YES	NO		.	.	.	.				H3K4Me3	OREG1173539;OREG1494026	Promoter/Enhancer	Promoter	H3K27ac	H3K27me3	H3K4me3											intron_variant	SMAGP
HYZ207_p1	pro	auto	HYZ-207_HYZ-207_chr12_52106005_G_T	paternal	germline	chr12	52106005	52142414	52536198	G	T	intergenic_variant		NO		intergenic_variant		NO	NO	NO	NO	NO		.	.	.	.																1.6583					intergenic_variant
12456_s1	sib	auto	12456_s1_chr12_53067338_C_T	paternal	germline	chr12	53067338	53102961	53496745	C	T	downstream_gene_variant;upstream_gene_variant	IGFBP6;SOAT2	NO	IGFBP6:0.0028519;SOAT2:3.8504e-09	upstream_gene_variant	SOAT2	NO	YES	NO	YES	NO		.	.	.	.						Promoter/Enhancer										1.77096					upstream_gene_variant	SOAT2
HZRNM015_p1	pro	auto	HZ-RNM-015_HZ-RNM-015_chr12_53608076_T_C	cannot_determine	germline	chr12	53608076	53642007	54035791	T	C	intergenic_variant		NO		intron_variant&non_coding_transcript_variant	LOC124902938	NO	NO	NO	NO	YES		.	.	.	.													LINE-L1-L1M4						TCONS_l2_00006239;TCONS_l2_00006240		intergenic_variant
13530_p1	pro	auto	13530_p1_chr12_54124727_G_GCCCCAGCCCCAA	cannot_determine	cannot_determine	chr12	54124727	54159163	54552947	G	GCCCCAGCCCCAA	intergenic_variant		NO		non_coding_transcript_exon_variant	SMUG1	NO	YES	YES	YES	YES		.	.	.	.	dELS,CTCF-bound								H3K27me3				Simple_repeat-Simple_repeat-(CAGCCC)n	trf	(CTGC)n(CAGCCC)n(CAGCCCT)n	3.87823					intergenic_variant
14455_p1	pro	auto	14455_p1_chr12_54159258_A_C	paternal	germline	chr12	54159258	54193759	54587543	A	C	upstream_gene_variant	SMUG1	NO	SMUG1:0.22238	intron_variant&non_coding_transcript_variant	LOC105369777	NO	YES	YES	YES	YES		.	.	.	.									H3K27me3	H3K4me3			Simple_repeat-Simple_repeat-(CAGA)n			0.339999					upstream_gene_variant	SMUG1
13561_s1	sib	auto	13561_s1_chr12_54254299_G_A	paternal	germline	chr12	54254299	54287722	54681506	G	A	downstream_gene_variant;downstream_gene_variant	NFE2;HNRNPA1	NO	NFE2:0.023503;HNRNPA1:0.99998	downstream_gene_variant	NFE2	NO	YES	NO	YES	YES		.	.	.	.	dELS				OREG1273413;OREG1937532	Enhancer							SINE-Alu-AluSx1			-4.66469					downstream_gene_variant	NFE2
12456_p1	pro	auto	12456_p1_chr12_54725335_G_A	paternal	germline	chr12	54725335	54758692	55152476	G	A	intergenic_variant		NO		intergenic_variant		NO	NO	NO	NO	YES		.	.	.	.													SINE-Alu-AluSx1			-1.18022					intergenic_variant
11201_p1	pro	auto	11201_p1_chr12_55315915_T_G	paternal	germline	chr12	55315915	55349355	55743139	T	G	intergenic_variant		NO		intergenic_variant		NO	NO	NO	NO	YES		.	.	.	.													LINE-L1-L1PA2								intergenic_variant
14694_p1	pro	auto	14694_p1_chr12_55637336_G_T	paternal	germline	chr12	55637336	55670710	56064494	G	T	intergenic_variant		NO		intergenic_variant		NO	YES	NO	YES	NO		.	.	.	.						Enhancer										-0.715945					intergenic_variant
BK143_p1	pro	auto	BK143_p1_chr12_56240484_G_A	paternal	germline	chr12	56240484	56272840	56666624	G	A	3_prime_UTR_variant;downstream_gene_variant	CS;COQ10A	NO	CS:0.99999;COQ10A:0.0018287	3_prime_UTR_variant	CS	NO	NO	NO	YES	YES		rs958985421	3.94348e-05	152150	6												0.979518				2.1086					3_prime_UTR_variant	CS
14616_s1	sib	auto	14616_s1_chr12_56880726_C_A	maternal	germline	chr12	56880726	56912850	57306634	C	A	intergenic_variant		NO		intergenic_variant		NO	NO	NO	NO	NO		rs932579190	7.87784e-05	152326	12																-2.16738					intergenic_variant
11071_s1	sib	auto	11071_s1_chr12_57354803_C_G	paternal	germline	chr12	57354803	57386551	57780334	C	G	intron_variant	R3HDM2	NO	R3HDM2:1.0	intron_variant	R3HDM2	NO	YES	NO	YES	YES		rs908553918	7.88095e-05	152266	12	dELS												LTR-ERV1-LTR12C			-0.503517					intron_variant	R3HDM2
11918_p1	pro	auto	11918_p1_chr12_57398573_G_T	paternal	germline	chr12	57398573	57430297	57824080	G	T	intron_variant;upstream_gene_variant	R3HDM2;INHBC	NO	R3HDM2:1.0;INHBC:1.8844e-05	intron_variant	R3HDM2	NO	YES	YES	YES	NO		.	.	.	.	pELS,CTCF-bound	H3K27Ac		H3K4Me3	OREG1275049;OREG1516021	Promoter/Enhancer		H3K27ac		H3K4me3						1.21318					intron_variant	R3HDM2
14350_p1	pro	auto	14350_p1_chr12_57788129_C_T	paternal	germline	chr12	57788129	57819760	58213543	C	T	downstream_gene_variant;upstream_gene_variant	CTDSP2;AVIL	NO	CTDSP2:0.97367;AVIL:8.2925e-13	upstream_gene_variant	AVIL	NO	YES	YES	YES	NO		rs528780168	3.94006e-05	152282	6							distalIntergenic_geneWithin50kb									0.737705					upstream_gene_variant	AVIL
13799_s1	sib	auto	13799_s1_chr12_57831224_G_A	paternal	germline	chr12	57831224	57862857	58256640	G	A	intergenic_variant		NO		intergenic_variant		NO	NO	NO	YES	NO		rs184020673	1.31373e-05	152238	2																1.60103					intergenic_variant
13530_p1	pro	auto	13530_p1_chr12_58239300_G_A	maternal	postzygotic	chr12	58239300	58261492	58655275	G	A	intergenic_variant		NO		intergenic_variant		NO	NO	NO	NO	NO		.	.	.	.																1.65782					intergenic_variant
12220_p1	pro	auto	12220_p1_chr12_58408847_T_C	paternal	germline	chr12	58408847	58431034	58824817	T	C	intergenic_variant		NO		intergenic_variant		NO	NO	NO	NO	YES		.	.	.	.													LINE-L1-L1PA7			0.105591					intergenic_variant
13900_s1	sib	auto	13900_s1_chr12_58491006_A_G	paternal	germline	chr12	58491006	58513331	58907114	A	G	intergenic_variant		NO		intergenic_variant		NO	NO	NO	NO	NO		.	.	.	.																					intergenic_variant
13610_p1	pro	auto	13610_p1_chr12_58665640_C_T	paternal	germline	chr12	58665640	58685366	59079148	C	T	intergenic_variant		NO		intron_variant&non_coding_transcript_variant	LINC02388	NO	NO	NO	NO	NO		.	.	.	.																-0.801793			TCONS_00020448;TCONS_l2_00006290;TCONS_l2_00006291;TCONS_l2_00006655		intron_variant&non_coding_transcript_variant	LOC101927653
14455_p1	pro	auto	14455_p1_chr12_59257879_A_T	paternal	germline	chr12	59257879	59270634	59664415	A	T	intergenic_variant		NO		intergenic_variant		NO	NO	NO	NO	YES		.	.	.	.													LINE-L1-L1PA8								intergenic_variant
BK486_p1	pro	auto	BK486_p1_chr12_60223476_G_A	paternal	germline	chr12	60223476	60251041	60644822	G	A	intergenic_variant		NO		intergenic_variant		NO	NO	NO	NO	YES		.	0.00012478	152268	19													LINE-L2-L2c								intergenic_variant
14232_s1	sib	auto	14232_s1_chr12_60461939_A_G	paternal	germline	chr12	60461939	60489184	60882965	A	G	intergenic_variant		NO		intergenic_variant		NO	NO	NO	YES	YES		.	.	.	.													SINE-MIR-MIR								intergenic_variant
11129_p1	pro	auto	11129_p1_chr12_61238841_G_T	paternal	germline	chr12	61238841	61260647	61654428	G	T	intergenic_variant		NO		intergenic_variant		NO	NO	NO	NO	NO		.	.	.	.																-2.70028					intergenic_variant
13900_p1	pro	auto	13900_p1_chr12_61273986_A_G	maternal	germline	chr12	61273986	61295781	61689562	A	G	intergenic_variant		NO		intergenic_variant		NO	NO	NO	NO	YES		.	3.28709e-05	152110	5													LINE-L1-L1PA3								intergenic_variant
13561_p1	pro	auto	13561_p1_chr12_61365354_A_G	paternal	germline	chr12	61365354	61386824	61780605	A	G	intergenic_variant		NO		intergenic_variant		NO	NO	NO	NO	NO		.	.	.	.																-2.37803					intergenic_variant
14455_p1	pro	auto	14455_p1_chr12_61426987_A_C	paternal	postzygotic	chr12	61426987	61448122	61841903	A	C	intergenic_variant		NO		intergenic_variant		NO	NO	NO	NO	YES		.	0	150940	0													Simple_repeat-Simple_repeat-(A)n		(A)n						intergenic_variant
11201_p1	pro	auto	11201_p1_chr12_61518602_C_T	maternal	germline	chr12	61518602	61539720	61933501	C	T	intergenic_variant		NO		intergenic_variant		NO	NO	NO	NO	YES		.	.	.	.													LINE-L1-L1PA2								intergenic_variant
13385_p1	pro	auto	13385_p1_chr12_61523308_C_T	maternal	germline	chr12	61523308	61544428	61938209	C	T	intergenic_variant		NO		intergenic_variant		NO	NO	NO	NO	YES		.	.	.	.													LINE-L2-L2b			-3.41735					intergenic_variant
13561_p1	pro	auto	13561_p1_chr12_61680119_T_TCA	paternal	germline	chr12	61680119	61701272	62095053	T	TCA	intergenic_variant		NO		non_coding_transcript_exon_variant	LOC105369793	NO	NO	NO	NO	YES		rs987246202	3.95111e-05	151856	6															(CA)n(AATT)n(CA)n	-0.162126					intergenic_variant
14317_s1	sib	auto	14317_s1_chr12_62014679_CGAT_C	paternal	postzygotic	chr12	62014679	62035961	62429742	CGAT	C	intron_variant	TAFA2	NO	TAFA2:0.55497	intron_variant	TAFA2	NO	NO	NO	NO	YES		.	.	.	.													SINE-Alu-AluYg6								intron_variant	FAM19A2
HYZ207_p1	pro	auto	HYZ-207_HYZ-207_chr12_62375801_C_T	paternal	postzygotic	chr12	62375801	62397016	62790796	C	T	intron_variant	USP15	USP15:SFARI2	USP15:1.0	intron_variant	USP15	USP15:SFARI2	YES	NO	YES	YES		.	.	.	.					OREG1273781								LINE-L1-L1ME3Cz		(CCCCCCA)n						intron_variant	USP15
12220_s1	sib	auto	12220_s1_chr12_62539923_C_A	paternal	germline	chr12	62539923	62561094	62954874	C	A	missense_variant	MON2	NO	MON2:1.0	missense_variant	MON2	NO	NO	NO	YES	NO	NP_055841.2:p.Ala1338Asp	.	.	.	.																0.600495					missense_variant	MON2
11964_s1	sib	auto	11964_s1_chr12_62896218_C_T	maternal	germline	chr12	62896218	62917441	63311221	C	T	intron_variant	PPM1H	NO	PPM1H:0.24159	intron_variant	PPM1H	NO	YES	NO	YES	NO		.	6.57514e-06	152088	1						Enhancer										1.02303					intron_variant	PPM1H
13700_p1	pro	auto	13700_p1_chr12_62980368_C_G	maternal	postzygotic	chr12	62980368	63001632	63395412	C	G	intergenic_variant		NO		intergenic_variant		NO	NO	NO	NO	NO		.	.	.	.																-1.43102					intergenic_variant
13409_p1	pro	auto	13409_p1_chr12_63714742_TCTG_T	maternal	germline	chr12	63714742	63736079	64129859	TCTG	T	intergenic_variant		NO		intergenic_variant		NO	YES	YES	NO	YES		.	1.97132e-05	152182	3							NoActivatingHistoneMarks					0.977448									intergenic_variant
13456_s1	sib	auto	13456_s1_chr12_64032151_G_A	maternal	germline	chr12	64032151	64053356	64447136	G	A	intron_variant	SRGAP1	NO	SRGAP1:0.99875	intron_variant	SRGAP1	NO	NO	NO	NO	YES		rs971711831	1.97252e-05	152090	3													DNA-hAT-Charlie-MER58A			1.33474					intron_variant	SRGAP1
HYZ207_p1	pro	auto	HYZ-207_HYZ-207_chr12_64081629_G_A	paternal	germline	chr12	64081629	64102820	64496600	G	A	intron_variant	SRGAP1	NO	SRGAP1:0.99875	intron_variant	SRGAP1	NO	YES	YES	NO	NO		rs547051650	0.000164372	152094	25							NoActivatingHistoneMarks									1.90396					intron_variant	SRGAP1
14543_s1	sib	auto	14543_s1_chr12_64548024_C_T	paternal	germline	chr12	64548024	64569213	64962993	C	T	intergenic_variant		NO		intron_variant	RASSF3	NO	YES	NO	YES	NO		rs899461869	2.62784e-05	152216	4	dELS,CTCF-bound					Enhancer															intergenic_variant
12826_p1	pro	auto	12826_p1_chr12_64708012_G_A	paternal	germline	chr12	64708012	64729004	65122784	G	A	synonymous_variant	GNS	NO	GNS:0.2409	synonymous_variant	GNS	NO	YES	NO	YES	NO	NP_002067.1:p.Tyr384%3D	rs753238075	1.97174e-05	152150	3					OREG1248186											-0.236161					synonymous_variant	GNS
13239_p1	pro	auto	13239_p1_chr12_65502187_A_T	paternal	germline	chr12	65502187	65522727	65916507	A	T	intergenic_variant		NO		intron_variant&non_coding_transcript_variant	MSRB3-AS1	NO	NO	NO	NO	YES		.	.	.	.													SINE-MIR-MIR			-0.278101					intron_variant&non_coding_transcript_variant	LOC100507065
13561_s1	sib	auto	13561_s1_chr12_65786590_T_C	paternal	germline	chr12	65786590	65807112	66200892	T	C	intergenic_variant		NO		intron_variant&non_coding_transcript_variant	RPSAP52	NO	NO	NO	NO	YES		.	.	.	.													LINE-L1-L1ME3G			-1.84894					intron_variant&non_coding_transcript_variant	RPSAP52
13230_s2	sib	auto	13230_s2_chr12_68555836_A_G	maternal	germline	chr12	68555836	68576292	68970072	A	G	intergenic_variant		NO		intergenic_variant		NO	NO	NO	NO	YES		.	.	.	.													SINE-MIR-MIRb			-0.0269676					intergenic_variant
11611_p1	pro	auto	11611_p1_chr12_68828978_T_TTTG	paternal	postzygotic	chr12	68828978	68849399	69243179	T	TTTG	downstream_gene_variant;downstream_gene_variant	MDM2;CPM	NO	MDM2:1.0;CPM:0.046724	downstream_gene_variant	MDM2	NO	NO	NO	YES	YES		.	0.000318813	128602	41													Simple_repeat-Simple_repeat-(GTT)n		(T)n						downstream_gene_variant	MDM2
12220_p1	pro	auto	12220_p1_chr12_68858110_C_T	paternal	germline	chr12	68858110	68878539	69272319	C	T	intron_variant	CPM	NO	CPM:0.046724	intron_variant	CPM	NO	NO	NO	YES	YES		.	.	.	.													LTR-ERV1-LTR8			1.30374					intron_variant	CPM
14105_p1	pro	auto	14105_p1_chr12_69411532_C_G	paternal	germline	chr12	69411532	69432578	69826358	C	G	intergenic_variant		NO		intron_variant&non_coding_transcript_variant	YEATS4	NO	NO	NO	YES	YES		.	.	.	.													LTR-ERVL-MaLR-MLT1A			2.20259					intergenic_variant
14105_p1	pro	auto	14105_p1_chr12_69584051_C_T	maternal	germline	chr12	69584051	69605136	69998916	C	T	downstream_gene_variant;downstream_gene_variant	CCT2;LRRC10	NO	CCT2:0.99766;LRRC10:0.14408	downstream_gene_variant	CCT2	NO	NO	NO	NO	NO		.	.	.	.																					downstream_gene_variant	CCT2
11918_s1	sib	auto	11918_s1_chr12_69738321_C_T	paternal	germline	chr12	69738321	69759192	70152972	C	T	intron_variant	RAB3IP	NO	RAB3IP:0.30181	intron_variant	RAB3IP	NO	NO	NO	NO	YES		rs1041134415	3.62918e-05	137772	5													Retroposon-SVA-SVA_C								intron_variant	RAB3IP
14455_s1	sib	auto	14455_s1_chr12_70180242_C_T	paternal	germline	chr12	70180242	70200798	70594578	C	T	intergenic_variant		NO		downstream_gene_variant	LINC02821	NO	NO	NO	NO	YES		.	.	.	.													LINE-L1-L1ME4a			0.741215					intergenic_variant
14455_s1	sib	auto	14455_s1_chr12_70197256_T_A	paternal	germline	chr12	70197256	70217861	70611641	T	A	intergenic_variant		NO		downstream_gene_variant	PRANCR	NO	YES	NO	YES	YES		.	.	.	.						Enhancer							LTR-ERVL-MaLR-MLT1A1			-0.0112817					downstream_gene_variant	LINC01481
14455_s1	sib	auto	14455_s1_chr12_70213556_G_A	paternal	germline	chr12	70213556	70234163	70627943	G	A	intergenic_variant		NO		intron_variant&non_coding_transcript_variant	PRANCR	NO	NO	NO	NO	NO		.	.	.	.																					intron_variant&non_coding_transcript_variant	LINC01481
11611_p1	pro	auto	11611_p1_chr12_71235069_A_G	paternal	germline	chr12	71235069	71257230	71651010	A	G	intergenic_variant		NO		intergenic_variant		NO	NO	NO	NO	YES		.	.	.	.													LINE-L1-L1MB1			-2.48087					intergenic_variant
11071_p1	pro	auto	11071_p1_chr12_71322359_T_C	paternal	postzygotic	chr12	71322359	71344541	71738321	T	C	intergenic_variant		NO		intergenic_variant		NO	NO	NO	NO	NO		.	.	.	.																1.44666					intergenic_variant
14105_p1	pro	auto	14105_p1_chr12_72911140_A_G	paternal	germline	chr12	72911140	72933029	73326809	A	G	intergenic_variant		NO		intron_variant&non_coding_transcript_variant	LOC105369838	NO	NO	NO	NO	YES		.	6.57583e-06	152072	1													LINE-L1-L1MA3			-2.94055			TCONS_00020470		intergenic_variant
13900_p1	pro	auto	13900_p1_chr12_72924885_G_A	maternal	germline	chr12	72924885	72946775	73340555	G	A	intergenic_variant		NO		intron_variant&non_coding_transcript_variant	LOC105369838	NO	NO	NO	NO	YES		.	.	.	.													LINE-L1-L1MA3			-1.21942			TCONS_00020470		intergenic_variant
14660_p1	pro	auto	14660_p1_chr12_73453131_A_G	paternal	germline	chr12	73453131	73475029	73868809	A	G	intergenic_variant		NO		intergenic_variant		NO	NO	NO	NO	YES		.	.	.	.													LTR-ERVL-MaLR-MLT1J			-0.903328					intergenic_variant
13230_s2	sib	auto	13230_s2_chr12_73756024_T_C	paternal	germline	chr12	73756024	73778693	74172473	T	C	intergenic_variant		NO		intron_variant&non_coding_transcript_variant	LINC02445	NO	NO	NO	NO	YES		.	.	.	.													Simple_repeat-Simple_repeat-(TA)n		(AATAA)n(TTTC)n(AATGAA)n(TTTA)n(TA)n						intergenic_variant
11080_p1	pro	auto	11080_p1_chr12_74068401_T_C	paternal	germline	chr12	74068401	74091103	74484883	T	C	intergenic_variant		NO		intergenic_variant		NO	NO	NO	NO	YES		.	.	.	.													LINE-L1-L1PA3								intergenic_variant
12456_p1	pro	auto	12456_p1_chr12_75909403_C_T	cannot_determine	germline	chr12	75909403	75934325	76328105	C	T	intergenic_variant		NO		intergenic_variant		NO	YES	NO	YES	YES		.	0	96244	0		H3K27Ac			OREG1274026;OREG1673881	Enhancer							SINE-Alu-AluSx1								intergenic_variant
13530_p1	pro	auto	13530_p1_chr12_76182067_A_G	paternal	germline	chr12	76182067	76204132	76597912	A	G	intergenic_variant		NO		intergenic_variant		NO	NO	NO	YES	YES		.	.	.	.													LINE-L1-L1PBa1			-0.154423					intergenic_variant
11266_s1	sib	auto	11266_s1_chr12_76207999_G_A	paternal	germline	chr12	76207999	76230071	76623851	G	A	intergenic_variant		NO		intergenic_variant		NO	NO	NO	NO	YES		.	.	.	.													LINE-L1-L1MA7			1.304					intergenic_variant
14317_s1	sib	auto	14317_s1_chr12_76267572_G_A	paternal	germline	chr12	76267572	76289646	76683426	G	A	intergenic_variant		NO		intron_variant&non_coding_transcript_variant	LNCOG	NO	YES	NO	YES	NO		.	3.28476e-05	152218	5						Enhancer										-0.0801633			TCONS_00020476;TCONS_00020477;TCONS_00021166;TCONS_00021167		intron_variant&non_coding_transcript_variant	LNCOG
14694_s1	sib	auto	14694_s1_chr12_76744560_A_C	maternal	postzygotic	chr12	76744560	76766650	77160430	A	C	intron_variant	ZDHHC17	NO	ZDHHC17:0.027964	intron_variant	ZDHHC17	NO	NO	NO	NO	YES		.	.	.	.													SINE-MIR-MIRb			-0.412922					intron_variant	ZDHHC17
13385_p1	pro	auto	13385_p1_chr12_77167317_T_C	paternal	germline	chr12	77167317	77189474	77583254	T	C	intergenic_variant		NO		intergenic_variant		NO	YES	NO	YES	NO		.	.	.	.	dELS,CTCF-bound					Enhancer										-1.10321					intergenic_variant
11201_p1	pro	auto	11201_p1_chr12_77338261_T_A	paternal	germline	chr12	77338261	77360216	77753996	T	A	intergenic_variant		NO		intergenic_variant		NO	NO	NO	NO	YES		.	.	.	.													LINE-L1-L1MC1			1.21551			TCONS_00020482		intergenic_variant
12832_s1	sib	auto	12832_s1_chr12_77700404_C_T	paternal	germline	chr12	77700404	77722366	78116146	C	T	intergenic_variant		NO		intron_variant	NAV3	NAV3:SFARI2;NAV3:NDD664	NO	NO	NO	NO		.	.	.	.																-4.05775			TCONS_00020485;TCONS_00021168		intergenic_variant
HYZ201_p1	pro	auto	HYZ-201_HYZ-201_chr12_77989722_C_G	maternal	germline	chr12	77989722	78011351	78405131	C	G	intron_variant	NAV3	NAV3:SFARI2;NAV3:NDD664		intron_variant	NAV3	NAV3:SFARI2;NAV3:NDD664	NO	NO	NO	YES		.	.	.	.													LINE-L2-L2c			-0.53239					intron_variant	NAV3
11964_s1	sib	auto	11964_s1_chr12_78027710_A_G	paternal	germline	chr12	78027710	78049349	78443129	A	G	intron_variant	NAV3	NAV3:SFARI2;NAV3:NDD664		intron_variant	NAV3	NAV3:SFARI2;NAV3:NDD664	YES	YES	NO	YES		rs116376405	0.0062927	152240	958							NoActivatingHistoneMarks						LINE-L1-L1PA7			-1.47448					intron_variant	NAV3
14350_p1	pro	auto	14350_p1_chr12_79036458_A_G	paternal	germline	chr12	79036458	79057906	79451686	A	G	intron_variant	SYT1	SYT1:SFARI;SYT1:NDD373;SYT1:MC237	SYT1:0.99999	intron_variant&non_coding_transcript_variant	LOC105369863	NO	YES	NO	YES	NO		.	.	.	.		H3K27Ac				Enhancer										-1.57166					intron_variant	SYT1
12237_p1	pro	auto	12237_p1_chr12_79352575_T_G	paternal	germline	chr12	79352575	79373945	79767725	T	G	intron_variant	SYT1	SYT1:SFARI;SYT1:NDD373;SYT1:MC237	SYT1:0.99999	intron_variant	SYT1	SYT1:SFARI;SYT1:NDD373;SYT1:MC237	YES	YES	YES	YES		.	.	.	.					OREG1269613;OREG1380467;OREG1607325		withinGene						DNA-hAT-Charlie-Charlie7			-0.0511068					intron_variant	SYT1
13530_p1	pro	auto	13530_p1_chr12_79646672_T_C	paternal	germline	chr12	79646672	79668015	80061795	T	C	intron_variant	PAWR	NO	PAWR:0.046493	intron_variant	PAWR	NO	YES	NO	YES	YES		.	.	.	.					OREG1179859								SINE-Alu-AluSp			-0.656374					intron_variant	PAWR
13561_s1	sib	auto	13561_s1_chr12_79651782_A_G	paternal	germline	chr12	79651782	79673125	80066905	A	G	intron_variant	PAWR	NO	PAWR:0.046493	intron_variant	PAWR	NO	NO	NO	NO	YES		.	.	.	.													SINE-Alu-AluY			0.655493					intron_variant	PAWR
14317_p1	pro	auto	14317_p1_chr12_79683948_C_A	paternal	germline	chr12	79683948	79705293	80099073	C	A	intergenic_variant		NO		intergenic_variant		NO	NO	NO	NO	YES		.	0	151324	0													SINE-Alu-AluSq2		(T)n	0.415139					intergenic_variant
14317_s1	sib	auto	14317_s1_chr12_79705699_A_C	maternal	germline	chr12	79705699	79727044	80120824	A	C	intergenic_variant		NO		intron_variant&non_coding_transcript_variant	PPP1R12A-AS2	NO	NO	NO	NO	YES		.	.	.	.													LINE-L1-L1MD1			-0.299205					intergenic_variant
11266_p1	pro	auto	11266_p1_chr12_79745271_A_G	paternal	germline	chr12	79745271	79766597	80160377	A	G	intergenic_variant		NO		intron_variant&non_coding_transcript_variant	PPP1R12A-AS2	NO	NO	NO	NO	NO		.	.	.	.																					intergenic_variant
HYZ204_p1	pro	auto	HYZ-204_HYZ-204_chr12_80014808_G_T	paternal	germline	chr12	80014808	80036044	80429824	G	T	intergenic_variant		NO		intergenic_variant		NO	NO	NO	NO	YES		.	.	.	.													LINE-L1-L1ME4b			0.161984					intergenic_variant
14232_p1	pro	auto	14232_p1_chr12_80367257_T_A	paternal	germline	chr12	80367257	80388651	80782431	T	A	intergenic_variant		NO		intergenic_variant		NO	NO	NO	NO	YES		.	.	.	.													LINE-L1-L1PA5			-6.35707					intergenic_variant
HYZ207_p1	pro	auto	HYZ-207_HYZ-207_chr12_81020108_C_T	paternal	germline	chr12	81020108	81041205	81434984	C	T	intergenic_variant		NO		intergenic_variant		NO	NO	NO	NO	YES		.	1.31487e-05	152106	2													DNA-TcMar-Tigger-Tigger4								intergenic_variant
14027_s1	sib	auto	14027_s1_chr12_81298172_G_A	paternal	germline	chr12	81298172	81319195	81712974	G	A	intron_variant	PPFIA2	PPFIA2:NDD664	PPFIA2:1.0	intron_variant	PPFIA2	PPFIA2:NDD664	NO	NO	NO	YES		.	.	.	.													LINE-CR1-L3			-0.797093					intron_variant	PPFIA2
11129_p1	pro	auto	11129_p1_chr12_81413279_A_G	paternal	germline	chr12	81413279	81434318	81828097	A	G	intron_variant	PPFIA2	PPFIA2:NDD664	PPFIA2:1.0	intron_variant	PPFIA2	PPFIA2:NDD664	NO	NO	NO	YES		.	.	.	.													Simple_repeat-Simple_repeat-(ATATATC)n		(CATATAT)n	0.385477					intron_variant	PPFIA2
11129_p1	pro	auto	11129_p1_chr12_81488526_C_G	paternal	germline	chr12	81488526	81509584	81903363	C	G	intron_variant	PPFIA2	PPFIA2:NDD664	PPFIA2:1.0	intron_variant	PPFIA2	PPFIA2:NDD664	NO	NO	NO	NO		.	.	.	.																-0.97468					intron_variant	PPFIA2
13230_s2	sib	auto	13230_s2_chr12_82934313_G_C	paternal	germline	chr12	82934313	82954845	83348624	G	C	intron_variant	TMTC2	NO	TMTC2:0.014176	intron_variant	TMTC2	NO	YES	NO	YES	NO		.	.	.	.	dELS															-1.31325					intron_variant	TMTC2
14232_s1	sib	auto	14232_s1_chr12_83114780_A_G	paternal	germline	chr12	83114780	83135112	83528891	A	G	downstream_gene_variant	TMTC2	NO	TMTC2:0.014176	downstream_gene_variant	TMTC2	NO	NO	NO	NO	NO		.	.	.	.																0.0755845					downstream_gene_variant	TMTC2
12651_p1	pro	auto	12651_p1_chr12_83242264_A_C	paternal	germline	chr12	83242264	83262553	83656332	A	C	intergenic_variant		NO		intergenic_variant		NO	NO	NO	YES	NO		.	.	.	.																-1.89424					intergenic_variant
11080_p1	pro	auto	11080_p1_chr12_83373462_TAGAG_T	maternal	germline	chr12	83373462	83393710	83787489	TAGAG	T	intergenic_variant		NO		intergenic_variant		NO	NO	NO	NO	YES		.	3.36914e-05	148406	5														trf	(TATCTCTATATAAAGCATATATAGAGAGA)n(AT)n						intergenic_variant
HYZ207_p1	pro	auto	HYZ-207_HYZ-207_chr12_83454006_G_A	paternal	germline	chr12	83454006	83474847	83868626	G	A	intergenic_variant		NO		upstream_gene_variant	LOC105369874	NO	NO	NO	NO	YES		.	1.97215e-05	152118	3													DNA-hAT-Blackjack-MER63A			-0.314002					intergenic_variant
14232_s1	sib	auto	14232_s1_chr12_83496125_A_C	paternal	germline	chr12	83496125	83516977	83910756	A	C	intergenic_variant		NO		intergenic_variant		NO	NO	NO	NO	YES		.	.	.	.													LINE-L1-L1ME3A			-0.163374					intergenic_variant
13385_s1	sib	auto	13385_s1_chr12_83545821_C_G	paternal	germline	chr12	83545821	83566997	83960776	C	G	intergenic_variant		NO		intergenic_variant		NO	NO	NO	NO	NO		.	.	.	.																-3.77238					intergenic_variant
12220_s1	sib	auto	12220_s1_chr12_84488411_TTC_T	maternal	germline	chr12	84488411	84510005	84903784	TTC	T	intergenic_variant		NO		upstream_gene_variant	LOC105369875	NO	NO	NO	NO	YES		.	.	.	.													LTR-ERVL-MaLR-MLT1C			-1.67321					intergenic_variant
14694_p1	pro	auto	14694_p1_chr12_84784559_T_C	paternal	germline	chr12	84784559	84805126	85198905	T	C	intergenic_variant		NO		intergenic_variant		NO	NO	NO	NO	NO		.	.	.	.																					intergenic_variant
12826_s1	sib	auto	12826_s1_chr12_85558866_TC_T	cannot_determine	cannot_determine	chr12	85558866	85578505	85972283	TC	T	intergenic_variant		NO		intron_variant&non_coding_transcript_variant	LINC02820	NO	NO	NO	NO	YES		.	.	.	.													SINE-Alu-AluSq2			-0.843008					intergenic_variant
11918_p1	pro	auto	11918_p1_chr12_86753269_C_T	paternal	germline	chr12	86753269	86772259	87166036	C	T	intergenic_variant		NO		intron_variant	MGAT4C	NO	NO	NO	NO	YES		rs556862089	.	.	.													LTR-ERVL-MaLR-MLT1B-int			1.16508					intron_variant	MGAT4C
12237_p1	pro	auto	12237_p1_chr12_86879834_G_A	paternal	germline	chr12	86879834	86898961	87292738	G	A	intergenic_variant		NO		intergenic_variant		NO	NO	NO	YES	YES		.	1.31536e-05	152050	2													LINE-L1-L1M3			0.0170291					intergenic_variant
BK486_p1	pro	auto	BK486_p1_chr12_87167595_T_C	maternal	germline	chr12	87167595	87186266	87580043	T	C	intergenic_variant		NO		intron_variant&non_coding_transcript_variant	LOC105369878	NO	NO	NO	NO	YES		.	.	.	.													LINE-L1-L1PA13			-2.27269			TCONS_l2_00006345		intergenic_variant
HYZ207_p1	pro	auto	HYZ-207_HYZ-207_chr12_87311574_G_A	paternal	germline	chr12	87311574	87330238	87724015	G	A	intergenic_variant		NO		upstream_gene_variant	LOC105369879	NO	NO	NO	NO	YES		.	.	.	.													LTR-ERV1-LTR12C								upstream_gene_variant	LOC105369879
13048_p1	pro	auto	13048_p1_chr12_87489232_G_A	paternal	germline	chr12	87489232	87507741	87901518	G	A	intergenic_variant		NO		intergenic_variant		NO	NO	NO	NO	YES		.	6.56737e-06	152268	1													SINE-Alu-AluY			-1.41699					intergenic_variant
12651_p1	pro	auto	12651_p1_chr12_87647415_G_A	maternal	germline	chr12	87647415	87665955	88059732	G	A	intergenic_variant		NO		intron_variant&non_coding_transcript_variant	LOC105369881	NO	NO	NO	NO	NO		.	.	.	.																0.363358			TCONS_00020861		intergenic_variant
HYZ201_p1	pro	auto	HYZ-201_HYZ-201_chr12_88276651_T_C	paternal	germline	chr12	88276651	88294740	88688517	T	C	intergenic_variant		NO		intergenic_variant		NO	NO	NO	NO	YES		.	.	.	.													LINE-L1-L1PB1			-2.11249					intergenic_variant
12237_p1	pro	auto	12237_p1_chr12_88794848_T_C	maternal	postzygotic	chr12	88794848	88812839	89206616	T	C	intergenic_variant		NO		intergenic_variant		NO	NO	NO	NO	NO		.	.	.	.																-1.46559					intergenic_variant
13048_s1	sib	auto	13048_s1_chr12_89317477_T_C	paternal	postzygotic	chr12	89317477	89335521	89729298	T	C	intergenic_variant		NO		intergenic_variant		NO	YES	NO	YES	YES		.	.	.	.						Enhancer							SINE-MIR-MIR3			1.68931					intergenic_variant
12456_s1	sib	auto	12456_s1_chr12_91142847_A_G	paternal	germline	chr12	91142847	91165373	91559150	A	G	intron_variant	DCN	NO	DCN:0.61595	intron_variant	DCN	NO	NO	NO	NO	NO		.	.	.	.																-1.93277					intron_variant	DCN
14350_p1	pro	auto	14350_p1_chr12_91387189_C_CTGTT	paternal	germline	chr12	91387189	91409745	91803522	C	CTGTT	intergenic_variant		NO		intron_variant&non_coding_transcript_variant	LOC105369896	NO	NO	NO	NO	YES		rs750485044	0.0187975	151988	2857													Simple_repeat-Simple_repeat-(TGTT)n	trf	(TGTT)n	0.263268					intergenic_variant
14133_p1	pro	auto	14133_p1_chr12_91683122_G_A	paternal	germline	chr12	91683122	91705685	92099462	G	A	intergenic_variant		NO		intergenic_variant		NO	NO	NO	NO	YES		rs185143577	0.00207144	152068	315															(GTTT)n(ATAAA)n(ACAA)n	-0.176					intergenic_variant
13409_s1	sib	auto	13409_s1_chr12_92058257_T_C	paternal	germline	chr12	92058257	92080765	92474541	T	C	intergenic_variant		NO		intron_variant&non_coding_transcript_variant	LINC01619	NO	YES	NO	YES	NO		.	.	.	.	dELS				OREG1175985;OREG1581934;OREG1640518	Enhancer										0.507083					intron_variant&non_coding_transcript_variant	LINC01619
12651_p1	pro	auto	12651_p1_chr12_92613422_T_C	cannot_determine	germline	chr12	92613422	92635963	93029739	T	C	intergenic_variant		NO		intron_variant&non_coding_transcript_variant	LOC124902983	NO	NO	NO	NO	YES		.	1.23338e-05	81078	1															(A)n	0.599999					intergenic_variant
14455_p1	pro	auto	14455_p1_chr12_92945231_A_T	paternal	germline	chr12	92945231	92964352	93358128	A	T	intergenic_variant		NO		intergenic_variant		NO	NO	NO	NO	YES		.	.	.	.													LTR-ERV1-MER4E1			0.257038					intergenic_variant
13799_p1	pro	auto	13799_p1_chr12_92967079_A_T	paternal	postzygotic	chr12	92967079	92986203	93379979	A	T	intergenic_variant		NO		upstream_gene_variant	LINC02413	NO	NO	NO	YES	YES		rs1037182655	0.000706722	86314	61															(TC)n(T)n(AAATA)n						intergenic_variant
HYZ204_p1	pro	auto	HYZ-204_HYZ-204_chr12_93407996_T_C	paternal	postzygotic	chr12	93407996	93427017	93820793	T	C	intron_variant	UBE2N	NO	UBE2N:0.99915	intron_variant	UBE2N	NO	YES	NO	YES	YES		.	.	.	.						Enhancer							SINE-Alu-AluSz			-0.00361576					intron_variant	UBE2N
13414_p1	pro	auto	13414_p1_chr12_93934955_G_A	paternal	germline	chr12	93934955	93953463	94347239	G	A	intergenic_variant		NO		intergenic_variant		NO	NO	NO	NO	YES		rs571069833	3.94379e-05	152138	6													LINE-L1-L1ME2								intergenic_variant
11266_p1	pro	auto	11266_p1_chr12_93935372_G_A	paternal	germline	chr12	93935372	93953880	94347656	G	A	intergenic_variant		NO		intergenic_variant		NO	NO	NO	NO	YES		rs529822845	0.000210598	151948	32													SINE-Alu-AluSq2								intergenic_variant
12651_p1	pro	auto	12651_p1_chr12_94546873_C_T	paternal	germline	chr12	94546873	94566097	94959873	C	T	downstream_gene_variant	TMCC3	NO	TMCC3:0.0051603	downstream_gene_variant	TMCC3	NO	NO	NO	YES	YES		rs79368348	0.000814279	152282	124													DNA-TcMar-Tigger-MER44B			0.4893					downstream_gene_variant	TMCC3
11964_s1	sib	auto	11964_s1_chr12_94612273_C_T	paternal	germline	chr12	94612273	94631462	95025238	C	T	intron_variant	TMCC3	NO	TMCC3:0.0051603	intron_variant	TMCC3	NO	NO	NO	NO	YES		rs988813795	2.62864e-05	152170	4													LTR-ERVL-MaLR-MLT1B			-0.351774					intron_variant	TMCC3
11414_s1	sib	auto	11414_s1_chr12_94654876_G_A	paternal	germline	chr12	94654876	94674038	95067814	G	A	intergenic_variant		NO		intergenic_variant		NO	YES	NO	YES	NO		.	.	.	.					OREG1669906	Enhancer										2.52905					intergenic_variant
14455_s1	sib	auto	14455_s1_chr12_94670525_A_C	paternal	germline	chr12	94670525	94689685	95083461	A	C	intergenic_variant		NO		intergenic_variant		NO	YES	NO	YES	NO		.	.	.	.						Enhancer										1.28119					intergenic_variant
11071_s1	sib	auto	11071_s1_chr12_94779317_G_T	maternal	germline	chr12	94779317	94798462	95192238	G	T	intergenic_variant		NO		intergenic_variant		NO	NO	NO	YES	NO		.	.	.	.																1.179					intergenic_variant
13230_s2	sib	auto	13230_s2_chr12_95019397_G_C	paternal	germline	chr12	95019397	95038691	95432467	G	C	intron_variant	NR2C1	NO	NR2C1:0.14737	intron_variant	NR2C1	NO	NO	NO	NO	YES		.	.	.	.													SINE-Alu-AluSz6			0.386223					intron_variant	NR2C1
13610_p1	pro	auto	13610_p1_chr12_95642301_A_G	paternal	germline	chr12	95642301	95663137	96056913	A	G	intron_variant	NTN4	NO	NTN4:0.94238	intron_variant&non_coding_transcript_variant	PGAM1P5	NO	YES	NO	YES	YES		.	6.58571e-06	151844	1		H3K27Ac				Enhancer							SINE-Alu-AluJr		(GCAGTGA)n(CAGAG)n(A)n	0.758431					intron_variant&non_coding_transcript_variant	PGAM1P5
12456_s1	sib	auto	12456_s1_chr12_96068254_A_G	paternal	germline	chr12	96068254	96094256	96488034	A	G	intergenic_variant		NO		upstream_gene_variant	LOC105369923	NO	YES	NO	YES	YES		.	.	.	.	dELS,CTCF-bound				OREG1187184;OREG1594487;OREG1652839;OREG1899402	Enhancer							LINE-L2-L2a			0.915693					intergenic_variant
14543_p1	pro	auto	14543_p1_chr12_96084328_C_T	paternal	germline	chr12	96084328	96110258	96504036	C	T	intergenic_variant		NO		downstream_gene_variant	LOC105369923	NO	YES	NO	YES	YES		.	.	.	.						Enhancer							LTR-ERV1-LTR12C								intergenic_variant
11266_s1	sib	auto	11266_s1_chr12_96893687_C_T	maternal	germline	chr12	96893687	96919940	97313718	C	T	intron_variant	NEDD1	NO	NEDD1:0.55857	intron_variant	NEDD1	NO	NO	NO	NO	NO		rs373067055	3.2896e-05	151994	5																-0.612536					intron_variant	NEDD1
14232_p1	pro	auto	14232_p1_chr12_97923852_GAGAAAGAA_G	maternal	postzygotic	chr12	97923852			GAGAAAGAA	G	intergenic_variant		NO				NO							NA	NA	NA
14350_p1	pro	auto	14350_p1_chr12_99434299_GTATT_G	maternal	germline	chr12	99434299	99469644	99863422	GTATT	G	intron_variant	ANKS1B	ANKS1B:SFARI2	ANKS1B:1.0	intron_variant	ANKS1B	ANKS1B:SFARI2	NO	NO	NO	NO		.	.	.	.																					intron_variant	ANKS1B
[truncated: 6,014 more rows]
[truncated: 4 more columns]

## Sheet: 4.2
Class	#CHROM	POS	END	REF	ALT	ID	CADD-SV	TYPE	LEN	Sample	MENDEL	GT	Sex	faGT_HC	moGT_HC	Location	Gene	NDD	totalREG	brainREG	otherREG
[truncated: 12 more rows]
